# Supplementary material for: Crystal structures of three 6-aryl-2-(4-chloro­benz­yl)-5-[(1H-indol-3-yl)meth­yl]imidazo[2,1-b][1,3,4]thia­diazo­les
Source: Acta Crystallogr E Crystallogr Commun. 2020 Jan 1;76(Pt 1):18–24. doi: 10.1107/S2056989019016050 (PMC6944076; doi:10.1107/S2056989019016050)
Supplement: Supplementary file 1 [file e-76-00018-sup1.cif]

##############################################################################
#                                                                            #
# This CIF contains the data in a paper accepted for publication in          #
# Acta Crystallographica Section E. It conforms to the requirements of       #
# Notes for Authors for Acta Crystallographica Section E, and has been       #
# peer reviewed under the auspices of the IUCr Commission on Journals.       #
#                                                                            #
# Full details of the Crystallographic Information File format               #
# are given in the paper "The Crystallographic Information File (CIF):       #
# a New Standard Archive File for Crystallography" by S. R. Hall, F. H.      #
# Allen and I. D. Brown [Acta Cryst. (1991), A47, 655-685].                  #
#                                                                            #
# The current version of the core CIF dictionary is obtainable from          #
# ftp://ftp.iucr.org/pub/cif_core.dic.                                       #
#                                                                            #
# Software is freely available for graphical display of the structure(s)     #
# in this CIF. For information consult the CIF software page                 #
# http://www.iucr.org/resources/cif/software.                                #
#                                                                            #
# This file may be used for bona fide research purposes within the           #
# scientific community so long as proper attribution is given to the journal # 
# article from which it was obtained.                                        #
#                                                                            #
##############################################################################
data_global
_audit_creation_method     'from SHELXL-2014'
_journal_date_recd_electronic     2019-11-21
_journal_date_accepted     2019-11-28
_journal_name_full     'Acta Crystallographica, Section E'
_journal_year     2020
_journal_volume     76
_journal_issue      1
_journal_page_first     18
_journal_page_last     24
_journal_paper_category     GO
_journal_paper_doi     10.1107/S2056989019016050
_journal_coeditor_code     IS5527
loop_
    _publ_contact_author_name
    _publ_contact_author_address
    _publ_contact_author_email
    'Yathirajan, Hemmige S.'
;  Department of Studies in Chemistry,
University of Mysore,
Manasagangotri, Mysuru-570 006,
India
;
 yathirajan@hotmail.com
_publ_contact_author_fax     ?
_publ_contact_author_phone     ?
_publ_section_title
;\
Crystal structures of three
6-aryl-2-(4-chlorobenzyl)-5-[(1<i>H</i>-indol-3-yl)methyl]imidazo[2,1-\
<i>b</i>][1,3,4]thiadiazoles
;
loop_
    _publ_author_name
    _publ_author_footnote
    _publ_author_address
    'Shamanth, Sadashivamurthy' .
;  Department of Studies in Chemistry,
University of Mysore,
Manasagangotri, Mysuru-570 006,
India
;
    'Mantelingu, Kempegowda' .
;  Department of Studies in Chemistry,
University of Mysore,
Manasagangotri, Mysuru-570 006,
India
;
    'Kiran Kumar, Haruvegowda' .
;  Department of Studies in Chemistry,
University of Mysore,
Manasagangotri, Mysuru-570 006,
India
;
    'Yathirajan, Hemmige S.' .
;  Department of Studies in Chemistry,
University of Mysore,
Manasagangotri, Mysuru-570 006,
India
;
    'Foro, Sabine' .
; Institute of Materials Science,
Darmstadt University of Technology,
Petersenstrasse 23,
D-64287 Darmstadt,
Germany
;
    'Glidewell, Christopher' .
;    School of Chemistry, University of St Andrews,
     St Andrews, Fife KY16 9ST, UK
;
_publ_section_synopsis
;\
In the crystals of three new
6-aryl-2-(4-chlorobenzyl)-5-[(1<i>H</i>-indol-3-yl)methyl]imidazo[2,1-\
<i>b</i>][1,3,4]thiadiazoles (where aryl is phenyl, 4-fluorophenyl or
4-bromophenyl), the molecules are linked by a combination of N---H...N and
C---H...\p interactions to form chains when the 6-aryl substituent is phenyl
or 4-fluorophenyl and a three-dimensional framework when the 6-aryl group is
4-bromophenyl.
;
data_I
_audit_creation_method     SHELXL-2014
_chemical_name_systematic
;\
2-(4-Chlorobenzyl)-5-[(1<i>H</i>-indol-3-yl)methyl]-6-phenylimidazo[2,1-\
<i>b</i>][1,3,4]thiadiazole
;
_chemical_name_common     ?
_chemical_formula_moiety     'C26 H19 Cl N4 S'
_chemical_formula_sum     'C26 H19 Cl N4 S'
_chemical_formula_iupac     'C26 H19 Cl N4 S'
_chemical_formula_weight     454.96
_chemical_melting_point     ?
_space_group_crystal_system     monoclinic
_space_group_name_H-M_alt     'P 21/c'
_space_group_name_Hall     '-P 2ybc'
loop_
    _space_group_symop_operation_xyz
    'x, y, z'
    '-x, y+1/2, -z+1/2'
    '-x, -y, -z'
    'x, -y-1/2, z-1/2'
_cell_length_a     16.456(7)
_cell_length_b     10.420(2)
_cell_length_c     26.391(7)
_cell_angle_alpha     90
_cell_angle_beta     90.031(12)
_cell_angle_gamma     90
_cell_volume     4525(2)
_cell_formula_units_Z     8
_cell_measurement_reflns_used     12458
_cell_measurement_theta_min     2.101
_cell_measurement_theta_max     29.458
_cell_measurement_temperature     302(2)
_exptl_crystal_description     block
_exptl_crystal_colour     colourless
_exptl_crystal_size_max     0.330
_exptl_crystal_size_mid     0.310
_exptl_crystal_size_min     0.280
_exptl_crystal_density_diffrn     1.336
_exptl_crystal_density_meas     ?
_exptl_crystal_density_method     ?
_exptl_crystal_F_000     1888
_exptl_absorpt_coefficient_mu     0.283
_exptl_absorpt_correction_type     multi-scan
_exptl_absorpt_process_details
;
(SADABS; Bruker, 2017)
;
_exptl_absorpt_correction_T_min     0.845
_exptl_absorpt_correction_T_max     0.924
_exptl_special_details     ?
_diffrn_ambient_temperature     302(2)
_diffrn_source     'fine-focus sealed tube'
_diffrn_radiation_type     MoK\a
_diffrn_radiation_wavelength     0.71073
_diffrn_radiation_monochromator     graphite
_diffrn_measurement_device_type
;
Bruker SMART X2S benchtop
;
_diffrn_measurement_method     '\f and \w scans'
_diffrn_detector_area_resol_mean     7.3910
_diffrn_reflns_number     55921
_diffrn_reflns_av_R_equivalents     0.0364
_diffrn_reflns_av_unetI/netI     0.0283
_diffrn_reflns_theta_min     2.101
_diffrn_reflns_theta_max     27.549
_diffrn_reflns_theta_full     25.242
_diffrn_measured_fraction_theta_max     0.996
_diffrn_measured_fraction_theta_full     0.996
_diffrn_reflns_limit_h_min     -21
_diffrn_reflns_limit_h_max     21
_diffrn_reflns_limit_k_min     -12
_diffrn_reflns_limit_k_max     13
_diffrn_reflns_limit_l_min     -34
_diffrn_reflns_limit_l_max     34
_diffrn_standards_number     0
_diffrn_standards_interval_count     0
_diffrn_standards_interval_time     0
_diffrn_standards_decay_%     0
_refine_special_details     ?
_reflns_number_total     10420
_reflns_number_gt     7091
_reflns_threshold_expression     'I > 2\s(I)'
_refine_ls_structure_factor_coef     Fsqd
_refine_ls_matrix_type     full
_refine_ls_R_factor_all     0.0908
_refine_ls_R_factor_gt     0.0596
_refine_ls_wR_factor_gt     0.1506
_refine_ls_wR_factor_ref     0.1765
_refine_ls_goodness_of_fit_ref     1.024
_refine_ls_restrained_S_all     1.033
_refine_ls_number_reflns     10420
_refine_ls_number_parameters     605
_refine_ls_number_restraints     18
_refine_ls_hydrogen_treatment     mixed
_refine_ls_weighting_scheme     calc
_refine_ls_weighting_details
              'w=1/[\s^2^(Fo^2^)+(0.0741P)^2^+2.5289P] where P=(Fo^2^+2Fc^2^)/3'
_atom_sites_solution_hydrogens     mixed
_atom_sites_solution_primary     difmap
_atom_sites_solution_secondary     ?
_refine_ls_shift/su_max     0.001
_refine_ls_shift/su_mean     0.000
_refine_diff_density_max     0.768
_refine_diff_density_min     -0.595
_refine_ls_extinction_method     none
_refine_ls_extinction_coef     .
loop_
    _atom_type_symbol
    _atom_type_description
    _atom_type_scat_dispersion_real
    _atom_type_scat_dispersion_imag
    _atom_type_scat_source
    'C' 'C' 0.0033 0.0016
                         'International Tables Vol C Tables 4.2.6.8 and 6.1.1.4'
    'Cl' 'Cl' 0.1484 0.1585
                         'International Tables Vol C Tables 4.2.6.8 and 6.1.1.4'
    'N' 'N' 0.0061 0.0033
                         'International Tables Vol C Tables 4.2.6.8 and 6.1.1.4'
    'S' 'S' 0.1246 0.1234
                         'International Tables Vol C Tables 4.2.6.8 and 6.1.1.4'
    'H' 'H' 0.0000 0.0000
                         'International Tables Vol C Tables 4.2.6.8 and 6.1.1.4'
_computing_data_collection
;
APEX2 (Bruker, 2012)
;
_computing_cell_refinement
;
SAINT (Bruker, 2017)
;
_computing_data_reduction     'SAINT (Bruker, 2017)'
_computing_structure_solution
;
<i>SHELXT</i> (Sheldrick, 2015<i>a</i>)
;
_computing_structure_refinement
;
SHELXL2014 (Sheldrick, 2015<i>b</i>)
;
_computing_molecular_graphics
;
PLATON (Spek, 2009)
;
_computing_publication_material
;
SHELXL2014 (Sheldrick, 2015<i>b</i>)
;
loop_
    _atom_site_type_symbol
    _atom_site_label
    _atom_site_fract_x
    _atom_site_fract_y
    _atom_site_fract_z
    _atom_site_U_iso_or_equiv
    _atom_site_adp_type
    _atom_site_calc_flag
    _atom_site_occupancy
    _atom_site_disorder_assembly
    _atom_site_disorder_group
    S S11 0.31032(5) 0.27517(7) 0.84740(2) 0.0673(2) Uani d 1 . .
    C C12 0.30411(19) 0.1424(2) 0.80654(10) 0.0657(7) Uani d 1 . .
    N N13 0.31605(14) 0.16395(19) 0.75885(8) 0.0592(5) Uani d 1 . .
    N N14 0.33131(12) 0.29274(18) 0.75295(7) 0.0500(4) Uani d 1 . .
    C C15 0.35023(13) 0.3678(2) 0.71151(8) 0.0479(5) Uani d 1 . .
    C C16 0.36495(13) 0.4871(2) 0.73223(8) 0.0481(5) Uani d 1 . .
    N N17 0.35301(12) 0.48713(18) 0.78480(7) 0.0516(4) Uani d 1 . .
    C C17A 0.33304(14) 0.3679(2) 0.79516(8) 0.0514(5) Uani d 1 . .
    C C127 0.2866(3) 0.0098(3) 0.82642(12) 0.1004(12) Uani d 0.6289(17) A 1
    H H12A 0.3290 -0.0485 0.8154 0.121 Uiso calc 0.6289(17) A 1
    H H12B 0.2354 -0.0203 0.8126 0.121 Uiso calc 0.6289(17) A 1
    C C121 0.2822(7) 0.009(2) 0.88341(16) 0.0601(19) Uani d 0.6289(17) A 1
    C C122 0.2095(4) 0.0462(10) 0.90440(18) 0.0712(12) Uani d 0.6289(17) A 1
    H H122 0.1672 0.0698 0.8830 0.085 Uiso calc 0.6289(17) A 1
    C C123 0.1973(4) 0.0495(6) 0.95558(18) 0.0795(15) Uani d 0.6289(17) A 1
    H H123 0.1480 0.0776 0.9687 0.095 Uiso calc 0.6289(17) A 1
    C C124 0.2583(4) 0.0110(5) 0.98740(18) 0.0750(16) Uani d 0.6289(17) A 1
    Cl Cl14 0.23860(15) 0.0201(2) 1.05325(5) 0.1395(8) Uani d 0.6289(17) A 1
    C C125 0.3307(5) -0.0285(9) 0.9695(3) 0.098(2) Uani d 0.6289(17) A 1
    H H125 0.3724 -0.0508 0.9916 0.118 Uiso calc 0.6289(17) A 1
    C C126 0.3419(5) -0.0352(11) 0.9164(2) 0.0913(19) Uani d 0.6289(17) A 1
    H H126 0.3897 -0.0696 0.9034 0.110 Uiso calc 0.6289(17) A 1
    C C137 0.2866(3) 0.0098(3) 0.82642(12) 0.1004(12) Uani d 0.3711(17) A 2
    H H13A 0.2334 -0.0154 0.8141 0.121 Uiso calc 0.3711(17) A 2
    H H13B 0.3258 -0.0484 0.8115 0.121 Uiso calc 0.3711(17) A 2
    C C131 0.2878(12) -0.010(4) 0.8818(3) 0.0601(19) Uani d 0.3711(17) A 2
    C C132 0.2312(7) 0.0348(19) 0.9149(3) 0.0712(12) Uani d 0.3711(17) A 2
    H H132 0.1853 0.0761 0.9023 0.085 Uiso calc 0.3711(17) A 2
    C C133 0.2404(7) 0.0206(11) 0.9664(3) 0.0795(15) Uani d 0.3711(17) A 2
    H H133 0.2012 0.0485 0.9892 0.095 Uiso calc 0.3711(17) A 2
    C C134 0.3110(8) -0.0370(14) 0.9822(3) 0.0750(16) Uani d 0.3711(17) A 2
    Cl Cl34 0.3237(3) -0.0678(4) 1.04645(9) 0.1395(8) Uani d 0.3711(17) A 2
    C C135 0.3710(6) -0.0735(11) 0.9502(4) 0.098(2) Uani d 0.3711(17) A 2
    H H135 0.4177 -0.1122 0.9630 0.118 Uiso calc 0.3711(17) A 2
    C C136 0.3629(8) -0.053(2) 0.8992(4) 0.0913(19) Uani d 0.3711(17) A 2
    H H136 0.4059 -0.0679 0.8770 0.110 Uiso calc 0.3711(17) A 2
    C C151 0.34906(14) 0.3156(2) 0.65887(8) 0.0530(5) Uani d 1 . .
    H H15A 0.3398 0.3856 0.6354 0.064 Uiso calc 1 . .
    H H15B 0.3040 0.2562 0.6557 0.064 Uiso calc 1 . .
    N N151 0.54541(16) 0.1450(2) 0.64974(10) 0.0714(6) Uani d 1 . .
    H H151 0.582(2) 0.102(3) 0.6632(12) 0.086 Uiso d 1 . .
    C C152 0.48211(17) 0.1970(3) 0.67633(10) 0.0632(6) Uani d 1 . .
    H H152 0.4780 0.1975 0.7115 0.076 Uiso calc 1 . .
    C C153 0.42624(15) 0.2478(2) 0.64434(9) 0.0511(5) Uani d 1 . .
    C C15A 0.45586(16) 0.2239(2) 0.59416(9) 0.0556(6) Uani d 1 . .
    C C154 0.4266(2) 0.2512(3) 0.54534(10) 0.0778(8) Uani d 1 . .
    H H154 0.3778 0.2946 0.5409 0.093 Uiso calc 1 . .
    C C155 0.4714(3) 0.2129(5) 0.50439(13) 0.1129(14) Uani d 1 . .
    H H155 0.4522 0.2300 0.4719 0.135 Uiso calc 1 . .
    C C156 0.5450(3) 0.1491(5) 0.51017(15) 0.1260(16) Uani d 1 . .
    H H156 0.5738 0.1243 0.4815 0.151 Uiso calc 1 . .
    C C157 0.5760(2) 0.1219(4) 0.55721(15) 0.0997(11) Uani d 1 . .
    H H157 0.6256 0.0800 0.5609 0.120 Uiso calc 1 . .
    C C15B 0.53082(18) 0.1590(3) 0.59925(11) 0.0659(7) Uani d 1 . .
    C C161 0.39381(14) 0.6037(2) 0.70655(9) 0.0523(5) Uani d 1 . .
    C C162 0.43854(18) 0.5967(3) 0.66191(11) 0.0734(8) Uani d 1 . .
    H H162 0.4498 0.5172 0.6476 0.088 Uiso calc 1 . .
    C C163 0.4663(2) 0.7074(4) 0.63880(14) 0.0967(11) Uani d 1 . .
    H H163 0.4949 0.7016 0.6085 0.116 Uiso calc 1 . .
    C C164 0.4523(2) 0.8252(3) 0.65985(14) 0.0920(10) Uani d 1 . .
    H H164 0.4714 0.8991 0.6440 0.110 Uiso calc 1 . .
    C C165 0.41005(19) 0.8339(3) 0.70429(13) 0.0774(8) Uani d 1 . .
    H H165 0.4013 0.9136 0.7191 0.093 Uiso calc 1 . .
    C C166 0.38022(16) 0.7241(2) 0.72725(11) 0.0613(6) Uani d 1 . .
    H H166 0.3505 0.7312 0.7571 0.074 Uiso calc 1 . .
    S S21 0.81319(5) 0.26550(6) 0.36890(2) 0.06146(19) Uani d 1 . .
    C C22 0.79667(16) 0.1410(2) 0.32528(9) 0.0556(6) Uani d 1 . .
    N N23 0.80388(12) 0.16982(18) 0.27773(7) 0.0521(5) Uani d 1 . .
    N N24 0.82302(11) 0.29774(17) 0.27438(7) 0.0464(4) Uani d 1 . .
    C C25 0.83901(13) 0.3782(2) 0.23401(8) 0.0454(5) Uani d 1 . .
    C C26 0.85977(13) 0.4923(2) 0.25691(9) 0.0471(5) Uani d 1 . .
    N N27 0.85510(12) 0.48486(17) 0.30993(7) 0.0510(4) Uani d 1 . .
    C C27A 0.83258(14) 0.3658(2) 0.31816(8) 0.0488(5) Uani d 1 . .
    C C227 0.7712(2) 0.0096(3) 0.34268(10) 0.0756(8) Uani d 1 . .
    H H27A 0.7934 -0.0536 0.3195 0.091 Uiso calc 1 . .
    H H27B 0.7124 0.0038 0.3409 0.091 Uiso calc 1 . .
    C C221 0.79792(17) -0.0234(2) 0.39582(9) 0.0581(6) Uani d 1 . .
    C C222 0.7412(2) -0.0349(3) 0.43409(12) 0.0789(8) Uani d 1 . .
    H H222 0.6865 -0.0214 0.4270 0.095 Uiso calc 1 . .
    C C223 0.7651(2) -0.0666(3) 0.48308(12) 0.0879(10) Uani d 1 . .
    H H223 0.7265 -0.0758 0.5086 0.105 Uiso calc 1 . .
    C C224 0.8451(2) -0.0840(3) 0.49320(11) 0.0752(8) Uani d 1 . .
    Cl Cl24 0.87453(9) -0.12121(10) 0.55515(3) 0.1245(4) Uani d 1 . .
    C C225 0.9020(2) -0.0732(3) 0.45637(12) 0.0780(8) Uani d 1 . .
    H H225 0.9567 -0.0858 0.4638 0.094 Uiso calc 1 . .
    C C226 0.87801(19) -0.0434(3) 0.40794(11) 0.0699(7) Uani d 1 . .
    H H226 0.9171 -0.0366 0.3827 0.084 Uiso calc 1 . .
    C C251 0.82542(14) 0.3397(2) 0.18012(8) 0.0495(5) Uani d 1 . .
    H H25A 0.8160 0.4166 0.1602 0.059 Uiso calc 1 . .
    H H25B 0.7765 0.2880 0.1784 0.059 Uiso calc 1 . .
    N N251 1.00742(14) 0.1509(2) 0.14489(9) 0.0629(6) Uani d 1 . .
    H H251 1.0492(18) 0.111(3) 0.1531(11) 0.075 Uiso d 1 . .
    C C252 0.95708(15) 0.2074(2) 0.17995(9) 0.0544(6) Uani d 1 . .
    H H252 0.9652 0.2060 0.2148 0.065 Uiso calc 1 . .
    C C253 0.89371(14) 0.2656(2) 0.15627(8) 0.0465(5) Uani d 1 . .
    C C25A 0.90401(16) 0.2437(2) 0.10308(9) 0.0514(5) Uani d 1 . .
    C C254 0.8607(2) 0.2795(3) 0.05983(10) 0.0694(7) Uani d 1 . .
    H H254 0.8129 0.3268 0.0625 0.083 Uiso calc 1 . .
    C C255 0.8900(3) 0.2433(3) 0.01311(11) 0.0889(11) Uani d 1 . .
    H H255 0.8618 0.2675 -0.0159 0.107 Uiso calc 1 . .
    C C256 0.9603(3) 0.1721(3) 0.00835(12) 0.0948(12) Uani d 1 . .
    H H256 0.9782 0.1488 -0.0238 0.114 Uiso calc 1 . .
    C C257 1.0041(2) 0.1350(3) 0.04969(12) 0.0810(9) Uani d 1 . .
    H H257 1.0512 0.0867 0.0462 0.097 Uiso calc 1 . .
    C C25B 0.97612(17) 0.1717(2) 0.09748(10) 0.0589(6) Uani d 1 . .
    C C261 0.88792(14) 0.6111(2) 0.23229(9) 0.0517(5) Uani d 1 . .
    C C262 0.93528(16) 0.6056(3) 0.18874(10) 0.0625(6) Uani d 1 . .
    H H262 0.9476 0.5264 0.1744 0.075 Uiso calc 1 . .
    C C263 0.96429(19) 0.7166(3) 0.16649(12) 0.0762(8) Uani d 1 . .
    H H263 0.9953 0.7115 0.1371 0.091 Uiso calc 1 . .
    C C264 0.9476(2) 0.8343(3) 0.18741(14) 0.0822(9) Uani d 1 . .
    H H264 0.9676 0.9088 0.1725 0.099 Uiso calc 1 . .
    C C265 0.9009(2) 0.8412(3) 0.23078(14) 0.0802(9) Uani d 1 . .
    H H265 0.8896 0.9206 0.2452 0.096 Uiso calc 1 . .
    C C266 0.87069(16) 0.7304(2) 0.25296(11) 0.0631(7) Uani d 1 . .
    H H266 0.8387 0.7361 0.2819 0.076 Uiso calc 1 . .
loop_
    _atom_site_aniso_label
    _atom_site_aniso_U_11
    _atom_site_aniso_U_22
    _atom_site_aniso_U_33
    _atom_site_aniso_U_12
    _atom_site_aniso_U_13
    _atom_site_aniso_U_23
    S11 0.1014(5) 0.0572(4) 0.0434(3) -0.0198(3) 0.0077(3) -0.0023(3)
    C12 0.094(2) 0.0527(14) 0.0504(14) -0.0186(13) 0.0030(13) -0.0018(11)
    N13 0.0783(14) 0.0487(11) 0.0505(11) -0.0157(10) 0.0016(10) -0.0024(9)
    N14 0.0599(11) 0.0476(10) 0.0425(10) -0.0103(9) 0.0012(8) -0.0028(8)
    C15 0.0486(12) 0.0510(12) 0.0440(11) -0.0023(10) 0.0021(9) 0.0002(9)
    C16 0.0457(11) 0.0505(12) 0.0480(12) -0.0026(9) 0.0028(9) 0.0013(9)
    N17 0.0580(11) 0.0484(10) 0.0482(10) -0.0080(9) 0.0040(8) -0.0035(8)
    C17A 0.0587(13) 0.0510(13) 0.0445(12) -0.0105(10) 0.0028(10) -0.0044(10)
    C127 0.178(4) 0.0584(18) 0.0645(19) -0.034(2) 0.018(2) 0.0031(14)
    C121 0.086(2) 0.035(7) 0.0592(15) -0.0090(16) -0.0037(14) 0.0072(15)
    C122 0.066(4) 0.082(3) 0.065(3) -0.003(3) -0.018(2) 0.023(3)
    C123 0.087(4) 0.095(4) 0.056(3) -0.020(3) -0.001(3) 0.024(2)
    C124 0.104(5) 0.070(3) 0.052(2) -0.031(3) -0.022(3) 0.022(2)
    Cl14 0.213(2) 0.1510(16) 0.0543(6) -0.0869(14) -0.0184(10) 0.0230(8)
    C125 0.115(7) 0.078(4) 0.102(6) 0.000(4) -0.035(4) 0.024(4)
    C126 0.076(4) 0.076(4) 0.121(5) 0.015(3) 0.005(4) 0.022(5)
    C137 0.178(4) 0.0584(18) 0.0645(19) -0.034(2) 0.018(2) 0.0031(14)
    C131 0.086(2) 0.035(7) 0.0592(15) -0.0090(16) -0.0037(14) 0.0072(15)
    C132 0.066(4) 0.082(3) 0.065(3) -0.003(3) -0.018(2) 0.023(3)
    C133 0.087(4) 0.095(4) 0.056(3) -0.020(3) -0.001(3) 0.024(2)
    C134 0.104(5) 0.070(3) 0.052(2) -0.031(3) -0.022(3) 0.022(2)
    Cl34 0.213(2) 0.1510(16) 0.0543(6) -0.0869(14) -0.0184(10) 0.0230(8)
    C135 0.115(7) 0.078(4) 0.102(6) 0.000(4) -0.035(4) 0.024(4)
    C136 0.076(4) 0.076(4) 0.121(5) 0.015(3) 0.005(4) 0.022(5)
    C151 0.0577(13) 0.0603(14) 0.0409(11) -0.0030(11) -0.0025(10) -0.0014(10)
    N151 0.0752(16) 0.0659(14) 0.0733(16) 0.0193(12) -0.0010(12) 0.0093(12)
    C152 0.0718(16) 0.0667(16) 0.0511(14) 0.0077(13) 0.0001(12) 0.0065(12)
    C153 0.0605(14) 0.0484(12) 0.0445(12) -0.0014(10) -0.0005(10) 0.0005(9)
    C15A 0.0670(15) 0.0509(13) 0.0488(13) -0.0002(11) 0.0047(11) 0.0002(10)
    C154 0.094(2) 0.093(2) 0.0467(14) 0.0082(17) 0.0049(14) 0.0025(14)
    C155 0.130(3) 0.156(4) 0.0524(18) 0.025(3) 0.015(2) -0.001(2)
    C156 0.142(4) 0.161(4) 0.075(2) 0.040(3) 0.035(3) -0.016(3)
    C157 0.100(3) 0.105(3) 0.094(3) 0.031(2) 0.024(2) -0.015(2)
    C15B 0.0782(18) 0.0537(14) 0.0657(16) 0.0070(13) 0.0097(14) -0.0016(12)
    C161 0.0487(12) 0.0536(13) 0.0546(13) -0.0038(10) -0.0002(10) 0.0062(10)
    C162 0.0811(19) 0.0667(17) 0.0724(18) -0.0116(14) 0.0222(15) 0.0034(14)
    C163 0.116(3) 0.092(3) 0.082(2) -0.021(2) 0.035(2) 0.0145(19)
    C164 0.107(3) 0.070(2) 0.099(3) -0.0243(18) 0.007(2) 0.0288(19)
    C165 0.088(2) 0.0534(16) 0.091(2) -0.0062(14) -0.0023(17) 0.0095(15)
    C166 0.0637(15) 0.0519(14) 0.0682(16) -0.0022(11) 0.0015(12) 0.0043(12)
    S21 0.0877(5) 0.0533(3) 0.0434(3) -0.0120(3) -0.0005(3) -0.0058(2)
    C22 0.0720(16) 0.0473(12) 0.0476(13) -0.0083(11) -0.0047(11) -0.0031(10)
    N23 0.0657(12) 0.0418(10) 0.0489(11) -0.0065(9) -0.0043(9) -0.0037(8)
    N24 0.0547(10) 0.0406(9) 0.0438(10) -0.0061(8) -0.0006(8) -0.0058(7)
    C25 0.0476(12) 0.0429(11) 0.0457(11) 0.0008(9) -0.0009(9) -0.0029(9)
    C26 0.0456(11) 0.0432(11) 0.0524(12) 0.0004(9) 0.0006(9) -0.0034(9)
    N27 0.0597(11) 0.0442(10) 0.0490(10) -0.0041(8) -0.0002(9) -0.0089(8)
    C27A 0.0570(13) 0.0468(12) 0.0424(11) -0.0033(10) -0.0019(9) -0.0066(9)
    C227 0.114(2) 0.0543(15) 0.0585(16) -0.0228(15) -0.0099(15) 0.0050(12)
    C221 0.0779(17) 0.0439(12) 0.0524(13) -0.0079(11) 0.0025(12) -0.0008(10)
    C222 0.0716(18) 0.089(2) 0.0762(19) -0.0084(16) 0.0064(15) 0.0005(16)
    C223 0.110(3) 0.093(2) 0.0607(18) -0.013(2) 0.0310(18) 0.0006(16)
    C224 0.116(3) 0.0518(15) 0.0579(16) -0.0069(16) -0.0052(17) 0.0053(12)
    Cl24 0.2214(13) 0.0858(6) 0.0662(5) -0.0033(7) -0.0249(6) 0.0174(4)
    C225 0.089(2) 0.0626(17) 0.083(2) 0.0063(15) -0.0084(17) 0.0093(15)
    C226 0.0783(19) 0.0632(16) 0.0682(17) 0.0017(14) 0.0153(14) 0.0066(13)
    C251 0.0540(12) 0.0501(12) 0.0446(11) 0.0001(10) -0.0048(9) -0.0019(9)
    N251 0.0663(13) 0.0551(12) 0.0671(14) 0.0146(10) 0.0065(11) 0.0045(10)
    C252 0.0621(14) 0.0533(13) 0.0480(12) 0.0060(11) 0.0009(11) 0.0044(10)
    C253 0.0586(13) 0.0399(11) 0.0411(11) -0.0010(9) -0.0007(9) -0.0005(8)
    C25A 0.0741(15) 0.0360(11) 0.0442(12) -0.0035(10) 0.0008(11) -0.0020(9)
    C254 0.105(2) 0.0556(15) 0.0473(14) -0.0033(14) -0.0139(14) -0.0021(11)
    C255 0.153(3) 0.0666(19) 0.0467(15) -0.014(2) -0.0099(18) -0.0047(13)
    C256 0.165(4) 0.0663(19) 0.0535(17) -0.023(2) 0.025(2) -0.0167(15)
    C257 0.116(3) 0.0515(15) 0.075(2) -0.0059(16) 0.0346(18) -0.0122(14)
    C25B 0.0802(17) 0.0389(12) 0.0576(14) -0.0028(11) 0.0119(12) -0.0022(10)
    C261 0.0474(12) 0.0454(12) 0.0622(14) -0.0030(10) -0.0060(10) 0.0011(10)
    C262 0.0636(15) 0.0569(14) 0.0669(16) -0.0066(12) 0.0022(12) 0.0014(12)
    C263 0.0725(18) 0.076(2) 0.080(2) -0.0145(15) 0.0040(15) 0.0146(16)
    C264 0.0770(19) 0.0629(18) 0.107(3) -0.0158(15) -0.0132(18) 0.0284(17)
    C265 0.083(2) 0.0448(14) 0.113(3) -0.0007(13) -0.0102(19) 0.0030(15)
    C266 0.0616(15) 0.0455(13) 0.0822(18) 0.0015(11) 0.0001(13) -0.0013(12)
_geom_special_details
;
 All esds (except the esd in the dihedral angle between two l.s. planes)
 are estimated using the full covariance matrix.  The cell esds are taken
 into account individually in the estimation of esds in distances, angles
 and torsion angles; correlations between esds in cell parameters are only
 used when they are defined by crystal symmetry.  An approximate (isotropic)
 treatment of cell esds is used for estimating esds involving l.s. planes.
;
loop_
    _geom_bond_atom_site_label_1
    _geom_bond_atom_site_label_2
    _geom_bond_site_symmetry_2
    _geom_bond_distance
    _geom_bond_publ_flag
    S11 C17A . 1.725(2) ?
    S11 C12 . 1.757(3) ?
    C12 N13 . 1.293(3) ?
    C12 C127 . 1.505(4) ?
    N13 N14 . 1.374(3) ?
    N14 C17A . 1.362(3) ?
    N14 C15 . 1.380(3) ?
    C15 C16 . 1.379(3) ?
    C15 C151 . 1.492(3) ?
    C16 N17 . 1.401(3) ?
    C16 C161 . 1.471(3) ?
    N17 C17A . 1.314(3) ?
    C127 C121 . 1.506(5) ?
    C127 H12A . 0.9700 ?
    C127 H12B . 0.9700 ?
    C121 C122 . 1.373(6) ?
    C121 C126 . 1.392(6) ?
    C122 C123 . 1.366(6) ?
    C122 H122 . 0.9300 ?
    C123 C124 . 1.368(7) ?
    C123 H123 . 0.9300 ?
    C124 C125 . 1.345(10) ?
    C124 Cl14 . 1.771(5) ?
    C125 C126 . 1.416(8) ?
    C125 H125 . 0.9300 ?
    C126 H126 . 0.9300 ?
    C131 C132 . 1.360(9) ?
    C131 C136 . 1.392(8) ?
    C132 C133 . 1.377(8) ?
    C132 H132 . 0.9300 ?
    C133 C134 . 1.371(11) ?
    C133 H133 . 0.9300 ?
    C134 C135 . 1.353(13) ?
    C134 Cl34 . 1.739(8) ?
    C135 C136 . 1.371(10) ?
    C135 H135 . 0.9300 ?
    C136 H136 . 0.9300 ?
    C151 C153 . 1.503(3) ?
    C151 H15A . 0.9700 ?
    C151 H15B . 0.9700 ?
    N151 C15B . 1.362(4) ?
    N151 C152 . 1.368(4) ?
    N151 H151 . 0.82(3) ?
    C152 C153 . 1.355(3) ?
    C152 H152 . 0.9300 ?
    C153 C15A . 1.433(3) ?
    C15A C154 . 1.404(4) ?
    C15A C15B . 1.413(4) ?
    C154 C155 . 1.368(4) ?
    C154 H154 . 0.9300 ?
    C155 C156 . 1.389(6) ?
    C155 H155 . 0.9300 ?
    C156 C157 . 1.372(5) ?
    C156 H156 . 0.9300 ?
    C157 C15B . 1.391(4) ?
    C157 H157 . 0.9300 ?
    C161 C166 . 1.386(4) ?
    C161 C162 . 1.391(4) ?
    C162 C163 . 1.382(4) ?
    C162 H162 . 0.9300 ?
    C163 C164 . 1.367(5) ?
    C163 H163 . 0.9300 ?
    C164 C165 . 1.366(5) ?
    C164 H164 . 0.9300 ?
    C165 C166 . 1.384(4) ?
    C165 H165 . 0.9300 ?
    C166 H166 . 0.9300 ?
    S21 C27A . 1.728(2) ?
    S21 C22 . 1.755(2) ?
    C22 N23 . 1.296(3) ?
    C22 C227 . 1.504(3) ?
    N23 N24 . 1.372(2) ?
    N24 C27A . 1.364(3) ?
    N24 C25 . 1.381(3) ?
    C25 C26 . 1.376(3) ?
    C25 C251 . 1.494(3) ?
    C26 N27 . 1.403(3) ?
    C26 C261 . 1.473(3) ?
    N27 C27A . 1.313(3) ?
    C227 C221 . 1.509(4) ?
    C227 H27A . 0.9700 ?
    C227 H27B . 0.9700 ?
    C221 C226 . 1.372(4) ?
    C221 C222 . 1.380(4) ?
    C222 C223 . 1.391(4) ?
    C222 H222 . 0.9300 ?
    C223 C224 . 1.356(5) ?
    C223 H223 . 0.9300 ?
    C224 C225 . 1.355(5) ?
    C224 Cl24 . 1.748(3) ?
    C225 C226 . 1.373(4) ?
    C225 H225 . 0.9300 ?
    C226 H226 . 0.9300 ?
    C251 C253 . 1.502(3) ?
    C251 H25A . 0.9700 ?
    C251 H25B . 0.9700 ?
    N251 C25B . 1.370(3) ?
    N251 C252 . 1.374(3) ?
    N251 H251 . 0.83(3) ?
    C252 C253 . 1.358(3) ?
    C252 H252 . 0.9300 ?
    C253 C25A . 1.432(3) ?
    C25A C254 . 1.397(3) ?
    C25A C25B . 1.411(4) ?
    C254 C255 . 1.377(4) ?
    C254 H254 . 0.9300 ?
    C255 C256 . 1.380(5) ?
    C255 H255 . 0.9300 ?
    C256 C257 . 1.363(5) ?
    C256 H256 . 0.9300 ?
    C257 C25B . 1.396(4) ?
    C257 H257 . 0.9300 ?
    C261 C266 . 1.387(3) ?
    C261 C262 . 1.390(4) ?
    C262 C263 . 1.382(4) ?
    C262 H262 . 0.9300 ?
    C263 C264 . 1.373(5) ?
    C263 H263 . 0.9300 ?
    C264 C265 . 1.381(5) ?
    C264 H264 . 0.9300 ?
    C265 C266 . 1.386(4) ?
    C265 H265 . 0.9300 ?
    C266 H266 . 0.9300 ?
loop_
    _geom_angle_atom_site_label_1
    _geom_angle_atom_site_label_2
    _geom_angle_atom_site_label_3
    _geom_angle_site_symmetry_1
    _geom_angle_site_symmetry_3
    _geom_angle
    _geom_angle_publ_flag
    C17A S11 C12 . . 87.89(12) ?
    N13 C12 C127 . . 121.8(2) ?
    N13 C12 S11 . . 116.85(19) ?
    C127 C12 S11 . . 121.3(2) ?
    C12 N13 N14 . . 107.92(19) ?
    C17A N14 N13 . . 118.21(18) ?
    C17A N14 C15 . . 108.51(19) ?
    N13 N14 C15 . . 133.20(19) ?
    C16 C15 N14 . . 103.65(19) ?
    C16 C15 C151 . . 134.4(2) ?
    N14 C15 C151 . . 121.9(2) ?
    C15 C16 N17 . . 111.61(19) ?
    C15 C16 C161 . . 128.2(2) ?
    N17 C16 C161 . . 120.1(2) ?
    C17A N17 C16 . . 103.93(18) ?
    N17 C17A N14 . . 112.3(2) ?
    N17 C17A S11 . . 138.63(18) ?
    N14 C17A S11 . . 109.09(17) ?
    C12 C127 C121 . . 111.2(9) ?
    C12 C127 H12A . . 109.4 ?
    C121 C127 H12A . . 109.4 ?
    C12 C127 H12B . . 109.4 ?
    C121 C127 H12B . . 109.4 ?
    H12A C127 H12B . . 108.0 ?
    C122 C121 C126 . . 117.1(4) ?
    C122 C121 C127 . . 116.4(5) ?
    C126 C121 C127 . . 126.3(5) ?
    C123 C122 C121 . . 122.3(5) ?
    C123 C122 H122 . . 118.8 ?
    C121 C122 H122 . . 118.8 ?
    C122 C123 C124 . . 119.4(5) ?
    C122 C123 H123 . . 120.3 ?
    C124 C123 H123 . . 120.3 ?
    C125 C124 C123 . . 121.6(6) ?
    C125 C124 Cl14 . . 121.6(5) ?
    C123 C124 Cl14 . . 116.9(5) ?
    C124 C125 C126 . . 118.6(6) ?
    C124 C125 H125 . . 120.7 ?
    C126 C125 H125 . . 120.7 ?
    C121 C126 C125 . . 120.7(6) ?
    C121 C126 H126 . . 119.7 ?
    C125 C126 H126 . . 119.7 ?
    C132 C131 C136 . . 120.7(9) ?
    C131 C132 C133 . . 121.4(8) ?
    C131 C132 H132 . . 119.3 ?
    C133 C132 H132 . . 119.3 ?
    C134 C133 C132 . . 116.1(8) ?
    C134 C133 H133 . . 122.0 ?
    C132 C133 H133 . . 122.0 ?
    C135 C134 C133 . . 123.5(8) ?
    C135 C134 Cl34 . . 117.9(9) ?
    C133 C134 Cl34 . . 118.5(8) ?
    C134 C135 C136 . . 119.9(9) ?
    C134 C135 H135 . . 120.0 ?
    C136 C135 H135 . . 120.0 ?
    C135 C136 C131 . . 117.2(9) ?
    C135 C136 H136 . . 121.4 ?
    C131 C136 H136 . . 121.4 ?
    C15 C151 C153 . . 113.48(19) ?
    C15 C151 H15A . . 108.9 ?
    C153 C151 H15A . . 108.9 ?
    C15 C151 H15B . . 108.9 ?
    C153 C151 H15B . . 108.9 ?
    H15A C151 H15B . . 107.7 ?
    C15B N151 C152 . . 109.0(2) ?
    C15B N151 H151 . . 127(2) ?
    C152 N151 H151 . . 123(2) ?
    C153 C152 N151 . . 110.6(2) ?
    C153 C152 H152 . . 124.7 ?
    N151 C152 H152 . . 124.7 ?
    C152 C153 C15A . . 106.1(2) ?
    C152 C153 C151 . . 126.7(2) ?
    C15A C153 C151 . . 127.2(2) ?
    C154 C15A C15B . . 118.9(2) ?
    C154 C15A C153 . . 134.1(3) ?
    C15B C15A C153 . . 107.0(2) ?
    C155 C154 C15A . . 118.8(3) ?
    C155 C154 H154 . . 120.6 ?
    C15A C154 H154 . . 120.6 ?
    C154 C155 C156 . . 121.5(4) ?
    C154 C155 H155 . . 119.2 ?
    C156 C155 H155 . . 119.2 ?
    C157 C156 C155 . . 121.5(3) ?
    C157 C156 H156 . . 119.3 ?
    C155 C156 H156 . . 119.3 ?
    C156 C157 C15B . . 117.7(3) ?
    C156 C157 H157 . . 121.1 ?
    C15B C157 H157 . . 121.1 ?
    N151 C15B C157 . . 131.0(3) ?
    N151 C15B C15A . . 107.3(2) ?
    C157 C15B C15A . . 121.6(3) ?
    C166 C161 C162 . . 117.8(2) ?
    C166 C161 C16 . . 120.9(2) ?
    C162 C161 C16 . . 121.2(2) ?
    C163 C162 C161 . . 120.3(3) ?
    C163 C162 H162 . . 119.9 ?
    C161 C162 H162 . . 119.9 ?
    C164 C163 C162 . . 121.0(3) ?
    C164 C163 H163 . . 119.5 ?
    C162 C163 H163 . . 119.5 ?
    C165 C164 C163 . . 119.6(3) ?
    C165 C164 H164 . . 120.2 ?
    C163 C164 H164 . . 120.2 ?
    C164 C165 C166 . . 120.1(3) ?
    C164 C165 H165 . . 119.9 ?
    C166 C165 H165 . . 119.9 ?
    C165 C166 C161 . . 121.2(3) ?
    C165 C166 H166 . . 119.4 ?
    C161 C166 H166 . . 119.4 ?
    C27A S21 C22 . . 88.11(11) ?
    N23 C22 C227 . . 122.2(2) ?
    N23 C22 S21 . . 116.74(18) ?
    C227 C22 S21 . . 121.03(18) ?
    C22 N23 N24 . . 107.96(18) ?
    C27A N24 N23 . . 118.44(18) ?
    C27A N24 C25 . . 108.43(18) ?
    N23 N24 C25 . . 133.07(18) ?
    C26 C25 N24 . . 103.45(18) ?
    C26 C25 C251 . . 133.4(2) ?
    N24 C25 C251 . . 122.88(19) ?
    C25 C26 N27 . . 112.13(19) ?
    C25 C26 C261 . . 127.6(2) ?
    N27 C26 C261 . . 120.22(19) ?
    C27A N27 C26 . . 103.44(17) ?
    N27 C27A N24 . . 112.5(2) ?
    N27 C27A S21 . . 138.73(17) ?
    N24 C27A S21 . . 108.72(16) ?
    C22 C227 C221 . . 114.2(2) ?
    C22 C227 H27A . . 108.7 ?
    C221 C227 H27A . . 108.7 ?
    C22 C227 H27B . . 108.7 ?
    C221 C227 H27B . . 108.7 ?
    H27A C227 H27B . . 107.6 ?
    C226 C221 C222 . . 117.8(3) ?
    C226 C221 C227 . . 122.1(3) ?
    C222 C221 C227 . . 120.2(3) ?
    C221 C222 C223 . . 120.7(3) ?
    C221 C222 H222 . . 119.6 ?
    C223 C222 H222 . . 119.6 ?
    C224 C223 C222 . . 119.2(3) ?
    C224 C223 H223 . . 120.4 ?
    C222 C223 H223 . . 120.4 ?
    C225 C224 C223 . . 121.3(3) ?
    C225 C224 Cl24 . . 119.9(3) ?
    C223 C224 Cl24 . . 118.9(3) ?
    C224 C225 C226 . . 119.2(3) ?
    C224 C225 H225 . . 120.4 ?
    C226 C225 H225 . . 120.4 ?
    C221 C226 C225 . . 121.8(3) ?
    C221 C226 H226 . . 119.1 ?
    C225 C226 H226 . . 119.1 ?
    C25 C251 C253 . . 115.17(18) ?
    C25 C251 H25A . . 108.5 ?
    C253 C251 H25A . . 108.5 ?
    C25 C251 H25B . . 108.5 ?
    C253 C251 H25B . . 108.5 ?
    H25A C251 H25B . . 107.5 ?
    C25B N251 C252 . . 108.7(2) ?
    C25B N251 H251 . . 129(2) ?
    C252 N251 H251 . . 123(2) ?
    C253 C252 N251 . . 110.1(2) ?
    C253 C252 H252 . . 124.9 ?
    N251 C252 H252 . . 124.9 ?
    C252 C253 C25A . . 106.8(2) ?
    C252 C253 C251 . . 127.7(2) ?
    C25A C253 C251 . . 125.6(2) ?
    C254 C25A C25B . . 119.0(2) ?
    C254 C25A C253 . . 134.3(2) ?
    C25B C25A C253 . . 106.7(2) ?
    C255 C254 C25A . . 118.6(3) ?
    C255 C254 H254 . . 120.7 ?
    C25A C254 H254 . . 120.7 ?
    C254 C255 C256 . . 121.6(3) ?
    C254 C255 H255 . . 119.2 ?
    C256 C255 H255 . . 119.2 ?
    C257 C256 C255 . . 121.5(3) ?
    C257 C256 H256 . . 119.3 ?
    C255 C256 H256 . . 119.3 ?
    C256 C257 C25B . . 118.1(3) ?
    C256 C257 H257 . . 120.9 ?
    C25B C257 H257 . . 120.9 ?
    N251 C25B C257 . . 131.1(3) ?
    N251 C25B C25A . . 107.7(2) ?
    C257 C25B C25A . . 121.2(3) ?
    C266 C261 C262 . . 118.5(2) ?
    C266 C261 C26 . . 121.0(2) ?
    C262 C261 C26 . . 120.4(2) ?
    C263 C262 C261 . . 120.7(3) ?
    C263 C262 H262 . . 119.7 ?
    C261 C262 H262 . . 119.7 ?
    C264 C263 C262 . . 120.5(3) ?
    C264 C263 H263 . . 119.7 ?
    C262 C263 H263 . . 119.7 ?
    C263 C264 C265 . . 119.4(3) ?
    C263 C264 H264 . . 120.3 ?
    C265 C264 H264 . . 120.3 ?
    C264 C265 C266 . . 120.4(3) ?
    C264 C265 H265 . . 119.8 ?
    C266 C265 H265 . . 119.8 ?
    C265 C266 C261 . . 120.5(3) ?
    C265 C266 H266 . . 119.8 ?
    C261 C266 H266 . . 119.8 ?
loop_
    _geom_torsion_atom_site_label_1
    _geom_torsion_atom_site_label_2
    _geom_torsion_atom_site_label_3
    _geom_torsion_atom_site_label_4
    _geom_torsion_site_symmetry_1
    _geom_torsion_site_symmetry_2
    _geom_torsion_site_symmetry_3
    _geom_torsion_site_symmetry_4
    _geom_torsion
    _geom_torsion_publ_flag
    C17A S11 C12 N13 . . . . -1.1(2) ?
    C17A S11 C12 C127 . . . . 178.2(3) ?
    C127 C12 N13 N14 . . . . -179.3(3) ?
    S11 C12 N13 N14 . . . . 0.0(3) ?
    C12 N13 N14 C17A . . . . 1.5(3) ?
    C12 N13 N14 C15 . . . . 177.8(3) ?
    C17A N14 C15 C16 . . . . 1.7(2) ?
    N13 N14 C15 C16 . . . . -174.9(2) ?
    C17A N14 C15 C151 . . . . -176.6(2) ?
    N13 N14 C15 C151 . . . . 6.9(4) ?
    N14 C15 C16 N17 . . . . -1.8(2) ?
    C151 C15 C16 N17 . . . . 176.1(2) ?
    N14 C15 C16 C161 . . . . 175.0(2) ?
    C151 C15 C16 C161 . . . . -7.1(4) ?
    C15 C16 N17 C17A . . . . 1.3(3) ?
    C161 C16 N17 C17A . . . . -175.9(2) ?
    C16 N17 C17A N14 . . . . -0.2(3) ?
    C16 N17 C17A S11 . . . . 177.7(2) ?
    N13 N14 C17A N17 . . . . 176.1(2) ?
    C15 N14 C17A N17 . . . . -1.0(3) ?
    N13 N14 C17A S11 . . . . -2.4(3) ?
    C15 N14 C17A S11 . . . . -179.52(16) ?
    C12 S11 C17A N17 . . . . -176.1(3) ?
    C12 S11 C17A N14 . . . . 1.82(19) ?
    N13 C12 C127 C121 . . . . 175.2(4) ?
    S11 C12 C127 C121 . . . . -4.1(6) ?
    C12 C127 C121 C122 . . . . 82.4(18) ?
    C12 C127 C121 C126 . . . . -103.3(19) ?
    C126 C121 C122 C123 . . . . 5(3) ?
    C127 C121 C122 C123 . . . . 179.8(11) ?
    C121 C122 C123 C124 . . . . -2.1(17) ?
    C122 C123 C124 C125 . . . . 0.9(10) ?
    C122 C123 C124 Cl14 . . . . 179.1(6) ?
    C123 C124 C125 C126 . . . . -2.8(11) ?
    Cl14 C124 C125 C126 . . . . 179.1(7) ?
    C122 C121 C126 C125 . . . . -7(3) ?
    C127 C121 C126 C125 . . . . 178.9(15) ?
    C124 C125 C126 C121 . . . . 5.8(18) ?
    C136 C131 C132 C133 . . . . -11(5) ?
    C131 C132 C133 C134 . . . . 2(3) ?
    C132 C133 C134 C135 . . . . 3(2) ?
    C132 C133 C134 Cl34 . . . . -175.7(12) ?
    C133 C134 C135 C136 . . . . 0(2) ?
    Cl34 C134 C135 C136 . . . . 178.8(14) ?
    C134 C135 C136 C131 . . . . -8(3) ?
    C132 C131 C136 C135 . . . . 13(5) ?
    C16 C15 C151 C153 . . . . 98.6(3) ?
    N14 C15 C151 C153 . . . . -83.8(3) ?
    C15B N151 C152 C153 . . . . -1.2(3) ?
    N151 C152 C153 C15A . . . . 1.1(3) ?
    N151 C152 C153 C151 . . . . -178.8(2) ?
    C15 C151 C153 C152 . . . . 21.5(4) ?
    C15 C151 C153 C15A . . . . -158.3(2) ?
    C152 C153 C15A C154 . . . . 179.7(3) ?
    C151 C153 C15A C154 . . . . -0.5(5) ?
    C152 C153 C15A C15B . . . . -0.6(3) ?
    C151 C153 C15A C15B . . . . 179.3(2) ?
    C15B C15A C154 C155 . . . . 0.6(5) ?
    C153 C15A C154 C155 . . . . -179.6(3) ?
    C15A C154 C155 C156 . . . . -0.6(7) ?
    C154 C155 C156 C157 . . . . -0.1(8) ?
    C155 C156 C157 C15B . . . . 0.8(7) ?
    C152 N151 C15B C157 . . . . -179.6(3) ?
    C152 N151 C15B C15A . . . . 0.8(3) ?
    C156 C157 C15B N151 . . . . 179.7(4) ?
    C156 C157 C15B C15A . . . . -0.7(6) ?
    C154 C15A C15B N151 . . . . 179.7(3) ?
    C153 C15A C15B N151 . . . . -0.1(3) ?
    C154 C15A C15B C157 . . . . 0.0(4) ?
    C153 C15A C15B C157 . . . . -179.8(3) ?
    C15 C16 C161 C166 . . . . 158.1(2) ?
    N17 C16 C161 C166 . . . . -25.3(3) ?
    C15 C16 C161 C162 . . . . -24.7(4) ?
    N17 C16 C161 C162 . . . . 151.9(2) ?
    C166 C161 C162 C163 . . . . -1.6(4) ?
    C16 C161 C162 C163 . . . . -178.9(3) ?
    C161 C162 C163 C164 . . . . 1.7(6) ?
    C162 C163 C164 C165 . . . . -0.2(6) ?
    C163 C164 C165 C166 . . . . -1.4(5) ?
    C164 C165 C166 C161 . . . . 1.4(5) ?
    C162 C161 C166 C165 . . . . 0.1(4) ?
    C16 C161 C166 C165 . . . . 177.4(2) ?
    C27A S21 C22 N23 . . . . -0.6(2) ?
    C27A S21 C22 C227 . . . . -177.5(2) ?
    C227 C22 N23 N24 . . . . 176.4(2) ?
    S21 C22 N23 N24 . . . . -0.5(3) ?
    C22 N23 N24 C27A . . . . 1.7(3) ?
    C22 N23 N24 C25 . . . . 178.6(2) ?
    C27A N24 C25 C26 . . . . 1.5(2) ?
    N23 N24 C25 C26 . . . . -175.6(2) ?
    C27A N24 C25 C251 . . . . -173.0(2) ?
    N23 N24 C25 C251 . . . . 9.9(4) ?
    N24 C25 C26 N27 . . . . -1.4(2) ?
    C251 C25 C26 N27 . . . . 172.2(2) ?
    N24 C25 C26 C261 . . . . 175.8(2) ?
    C251 C25 C26 C261 . . . . -10.6(4) ?
    C25 C26 N27 C27A . . . . 0.8(2) ?
    C261 C26 N27 C27A . . . . -176.7(2) ?
    C26 N27 C27A N24 . . . . 0.2(3) ?
    C26 N27 C27A S21 . . . . 178.2(2) ?
    N23 N24 C27A N27 . . . . 176.49(19) ?
    C25 N24 C27A N27 . . . . -1.1(3) ?
    N23 N24 C27A S21 . . . . -2.1(3) ?
    C25 N24 C27A S21 . . . . -179.69(15) ?
    C22 S21 C27A N27 . . . . -176.7(3) ?
    C22 S21 C27A N24 . . . . 1.38(18) ?
    N23 C22 C227 C221 . . . . 156.4(3) ?
    S21 C22 C227 C221 . . . . -26.9(4) ?
    C22 C227 C221 C226 . . . . -69.1(4) ?
    C22 C227 C221 C222 . . . . 111.2(3) ?
    C226 C221 C222 C223 . . . . -0.4(4) ?
    C227 C221 C222 C223 . . . . 179.3(3) ?
    C221 C222 C223 C224 . . . . 1.2(5) ?
    C222 C223 C224 C225 . . . . -1.1(5) ?
    C222 C223 C224 Cl24 . . . . 179.0(3) ?
    C223 C224 C225 C226 . . . . 0.4(5) ?
    Cl24 C224 C225 C226 . . . . -179.8(2) ?
    C222 C221 C226 C225 . . . . -0.4(4) ?
    C227 C221 C226 C225 . . . . 179.9(3) ?
    C224 C225 C226 C221 . . . . 0.4(5) ?
    C26 C25 C251 C253 . . . . 103.2(3) ?
    N24 C25 C251 C253 . . . . -84.2(3) ?
    C25B N251 C252 C253 . . . . -0.5(3) ?
    N251 C252 C253 C25A . . . . 0.6(3) ?
    N251 C252 C253 C251 . . . . -179.1(2) ?
    C25 C251 C253 C252 . . . . 14.9(3) ?
    C25 C251 C253 C25A . . . . -164.8(2) ?
    C252 C253 C25A C254 . . . . -179.0(3) ?
    C251 C253 C25A C254 . . . . 0.7(4) ?
    C252 C253 C25A C25B . . . . -0.5(3) ?
    C251 C253 C25A C25B . . . . 179.2(2) ?
    C25B C25A C254 C255 . . . . -0.1(4) ?
    C253 C25A C254 C255 . . . . 178.3(3) ?
    C25A C254 C255 C256 . . . . 0.6(5) ?
    C254 C255 C256 C257 . . . . -0.5(5) ?
    C255 C256 C257 C25B . . . . -0.3(5) ?
    C252 N251 C25B C257 . . . . 179.8(3) ?
    C252 N251 C25B C25A . . . . 0.1(3) ?
    C256 C257 C25B N251 . . . . -178.8(3) ?
    C256 C257 C25B C25A . . . . 0.8(4) ?
    C254 C25A C25B N251 . . . . 179.0(2) ?
    C253 C25A C25B N251 . . . . 0.2(3) ?
    C254 C25A C25B C257 . . . . -0.6(4) ?
    C253 C25A C25B C257 . . . . -179.4(2) ?
    C25 C26 C261 C266 . . . . 148.9(2) ?
    N27 C26 C261 C266 . . . . -34.0(3) ?
    C25 C26 C261 C262 . . . . -33.7(3) ?
    N27 C26 C261 C262 . . . . 143.4(2) ?
    C266 C261 C262 C263 . . . . -0.2(4) ?
    C26 C261 C262 C263 . . . . -177.7(2) ?
    C261 C262 C263 C264 . . . . 0.8(4) ?
    C262 C263 C264 C265 . . . . -0.5(5) ?
    C263 C264 C265 C266 . . . . -0.3(5) ?
    C264 C265 C266 C261 . . . . 0.9(4) ?
    C262 C261 C266 C265 . . . . -0.6(4) ?
    C26 C261 C266 C265 . . . . 176.8(2) ?
loop_
    _geom_hbond_atom_site_label_D
    _geom_hbond_atom_site_label_H
    _geom_hbond_atom_site_label_A
    _geom_hbond_site_symmetry_A
    _geom_hbond_distance_DH
    _geom_hbond_distance_HA
    _geom_hbond_distance_DA
    _geom_hbond_angle_DHA
    _geom_hbond_publ_flag
    N151 H151 N17 2_646 0.83(3) 2.11(3) 2.912(3) 162(3) no
    N251 H251 N27 2_745 0.83(3) 2.27(3) 3.087(3) 167(3) no
    C135 H135 Cg1 2_646 0.93 2.52 3.272(11) 138 no
    C225 H225 Cg2 2_745 0.93 2.87 3.568(4) 133 no
    C252 H252 Cg3 2_745 0.93 2.77 3.568(3) 144 no
_shelx_space_group_comment
;
The symmetry employed for this shelxl refinement is uniquely defined
by the following loop, which should always be used as a source of
symmetry information in preference to the above space-group names.
They are only intended as comments.
;
_shelx_estimated_absorpt_T_min     0.912
_shelx_estimated_absorpt_T_max     0.925
_shelx_hkl_file
;
  -5   0   0    3.00    1.70
   5   0   0    4.70    1.90
   5   0   0    0.60    1.10
  -5   0   0    9.60    2.40
  -6   0   0 6996.90  108.99
   6   0   0 7082.99  107.49
   7   0   0  340.47   10.20
   7   0   0  346.27   11.40
  -7   0   0  362.46   12.30
  -7   0   0  352.66   11.40
   8   0   0 1170.68   26.40
  -8   0   0 1225.28   28.10
  -8   0   0 1222.08   26.80
   8   0   0 1272.37   25.20
  -9   0   0 2544.95   49.10
  -9   0   0 2451.35   47.10
   9   0   0 2475.95   46.70
 -10   0   0   83.99    6.90
  10   0   0   81.79    5.80
 -10   0   0   92.19    7.60
  10   0   0   74.09    6.10
 -11   0   0   75.29    7.30
  11   0   0   83.29    6.10
  11   0   0   83.59    6.80
 -11   0   0   79.89    8.70
 -12   0   0  109.99    8.80
  12   0   0   98.59    7.80
 -12   0   0   93.39    8.10
  12   0   0  107.29    6.80
 -13   0   0   93.39    8.30
  13   0   0  102.79    8.10
  13   0   0  116.79    7.50
 -13   0   0  106.59    9.40
 -14   0   0  190.98   13.00
  14   0   0  188.88   11.00
  14   0   0  189.88   10.10
  15   0   0    4.20    3.00
  15   0   0   -7.10    2.80
 -15   0   0    2.20    3.50
 -15   0   0   -0.30    3.00
  16   0   0    4.20    3.40
 -16   0   0    5.40    3.70
 -17   0   0   30.80    6.20
  17   0   0   34.70    8.70
 -17   0   0   45.60    8.60
 -18   0   0    7.30    4.50
  18   0   0   -4.70    3.80
 -18   0   0   -0.10    3.50
 -19   0   0   -4.40    5.30
  19   0   0   -6.20    4.20
 -19   0   0   -0.30    4.60
 -19   0   0    3.50    4.20
 -20   0   0    1.20    5.60
 -20   0   0   10.40    5.90
 -21   0   0   11.10    7.10
 -21   0   0   -1.80    4.20
 -21   0   0    2.80    5.00
 -22   0   0    0.80    5.20
 -22   0   0   -7.60    4.70
 -22   0   0   -6.50    6.80
   0   1   0    0.00    0.10
  -1   1   0   10.60    1.30
  -1   1   0   12.70    0.80
   1   1   0   17.30    1.40
   1   1   0   14.30    1.40
  -1  -1   0   10.90    2.20
   1  -1   0   11.00    1.50
  -1  -1   0   13.60    2.00
   3   1   0  657.93   14.60
  -3   1   0  640.84   13.50
  -3   1   0  650.93   11.80
   3   1   0  644.44   14.40
   3   1   0  638.44   12.50
   3  -1   0  654.03   11.50
   3  -1   0  637.14   13.30
  -3  -1   0  612.84   14.60
  -3  -1   0  630.94   14.50
  -3  -1   0  631.84   12.60
   5   1   0  146.59    5.40
  -5   1   0  135.29    5.60
  -5   1   0  134.39    6.30
   5   1   0  141.79    6.80
   5  -1   0  137.69    5.30
  -5  -1   0  135.69    5.80
  -5  -1   0  116.89    6.60
   5  -1   0  132.79    5.90
  -5  -1   0  143.79    7.30
  -6   1   0 3745.23   60.99
   6   1   0 3662.43   59.49
   6   1   0 3864.01   67.59
  -6   1   0 3763.22   62.19
  -6  -1   0 3611.94   60.69
   6  -1   0 3812.92   61.29
  -6  -1   0 3598.44   64.79
   6  -1   0 3735.53   59.79
  -6  -1   0 3796.62   64.49
  -7   1   0  104.49    6.40
   7   1   0   95.19    5.00
  -7   1   0   98.49    5.90
   7   1   0   88.99    6.10
  -7  -1   0   92.19    6.90
   7  -1   0   95.09    5.50
  -7  -1   0   92.69    5.60
   7  -1   0  100.19    5.40
  -8   1   0  735.63   19.60
   8   1   0  765.92   20.60
   8   1   0  767.72   17.30
  -8   1   0  760.02   19.30
  -8  -1   0  740.73   18.80
   8  -1   0  772.02   18.80
  -8  -1   0  751.52   21.60
   8  -1   0  737.43   17.90
  -9   1   0  144.89    8.30
   9   1   0  138.09    8.60
   9   1   0  140.89    6.90
  -9   1   0  150.78    8.90
  -9  -1   0  143.59    8.10
  -9  -1   0  132.29    9.20
   9  -1   0  142.89    7.60
   9  -1   0  140.59    7.50
  10   1   0 2494.95   49.00
 -10   1   0 2491.95   48.60
  10   1   0 2264.27   45.80
 -10   1   0 2478.65   48.10
  10  -1   0 2449.75   45.90
  10  -1   0 2489.95   45.60
 -10  -1   0 2366.66   46.60
  11   1   0   93.39    6.00
 -11   1   0  103.29    8.00
  11   1   0   91.39    7.30
 -11   1   0   88.79    8.20
  11  -1   0   98.49    7.00
 -11  -1   0   97.49    7.80
 -11  -1   0  109.69    9.90
 -11  -1   0  100.79    9.30
  11  -1   0   92.09    6.70
  12   1   0  456.35   17.30
 -12   1   0  420.26   17.10
  12   1   0  443.16   14.00
 -12   1   0  476.85   18.00
 -12  -1   0  454.95   20.20
  12  -1   0  445.36   15.20
 -12  -1   0  435.06   16.20
 -12  -1   0  444.16   18.80
  12  -1   0  439.26   15.40
  13   1   0   55.09    6.50
 -13   1   0   59.39    7.30
 -13   1   0   53.59    7.50
  13   1   0   57.79    5.40
 -13  -1   0   48.00    8.00
  13  -1   0   60.39    6.20
 -13  -1   0   53.09    8.40
  13  -1   0   52.09    5.70
 -13  -1   0   61.69    7.00
  13  -1   0   39.80    6.50
 -14   1   0   23.30    5.70
  14   1   0   18.60    3.60
  14   1   0   16.40    4.70
 -14   1   0   14.20    5.00
 -14  -1   0    9.30    4.40
 -14  -1   0   19.00    5.60
  14  -1   0   13.60    3.70
  14  -1   0   18.00    4.60
 -14  -1   0   10.20    4.20
 -15   1   0   67.59    8.40
 -15   1   0   64.59    7.90
  15   1   0   63.29    6.00
  15  -1   0   56.29    6.80
 -15  -1   0   70.99    8.80
 -15  -1   0   71.19   10.90
  15  -1   0   53.99    6.40
 -16   1   0    5.80    4.30
  16   1   0   -0.70    3.00
 -16   1   0   -2.10    3.20
  16  -1   0   -5.10    2.60
 -16  -1   0   -0.20    4.20
 -16  -1   0    0.20    3.30
  16  -1   0   -3.00    3.00
 -16  -1   0   11.30    5.20
 -17   1   0   19.90    6.20
  17   1   0   14.60    4.20
 -17  -1   0   20.70    6.50
 -17  -1   0   30.80    6.40
  17  -1   0   18.30    5.40
 -17  -1   0   19.40    7.00
 -18   1   0   -3.80    3.50
  18   1   0   -0.50    2.80
 -18   1   0    2.30    4.40
 -18  -1   0    7.40    3.90
 -18  -1   0   -5.70    4.70
  19   1   0   -9.50    3.30
 -19   1   0    0.20    3.80
 -19   1   0    3.60    4.60
 -19  -1   0   -8.50    4.90
 -19  -1   0   -3.60    3.10
 -19  -1   0   -6.10    3.30
 -20   1   0    1.40    6.20
 -20   1   0   -1.40    4.80
 -20  -1   0    5.00    4.60
 -20  -1   0    4.20    5.20
 -20  -1   0   11.60    6.10
 -21   1   0   -8.60    4.50
 -21   1   0    4.20    5.30
 -21   1   0    6.30    4.20
 -21  -1   0  -14.00    4.90
 -21  -1   0    3.50    5.00
 -21  -1   0   -4.70    4.20
 -22   1   0  -10.40    6.50
 -22   1   0   -3.60    4.10
 -22  -1   0  -10.10    4.80
 -22  -1   0    1.20    6.00
  -1   2   0   69.49    3.80
  -1   2   0   66.99    2.60
   1   2   0   63.69    4.10
   1   2   0   63.89    3.50
  -1   2   0   67.69    2.60
   1   2   0   64.39    3.60
   1   2   0   68.29    3.70
   1  -2   0   67.49    2.90
   1  -2   0   66.89    3.80
  -1  -2   0   61.99    4.20
  -1  -2   0   66.39    3.60
   3   2   0 1345.77   27.30
  -3   2   0 1304.77   25.50
   3   2   0 1339.87   26.50
  -3   2   0 1386.16   23.70
  -3   2   0 1382.46   20.80
  -3  -2   0 1351.46   27.50
   3  -2   0 1354.46   26.00
  -3  -2   0 1324.47   26.80
   3  -2   0 1346.37   23.20
   4   2   0  263.57   10.00
  -4   2   0  260.67    9.00
  -4   2   0  279.37    6.20
   4   2   0  259.77    7.90
   4   2   0  269.17    9.80
   4  -2   0  289.27    8.00
   4  -2   0  265.97    9.10
  -4  -2   0  260.07   10.00
  -4  -2   0  279.17   10.50
  -5   2   0   25.20    3.60
   5   2   0   26.50    4.00
  -5   2   0   20.90    2.00
   5   2   0   21.30    2.60
   5  -2   0   22.30    2.60
  -5  -2   0   19.10    3.80
   5  -2   0   26.30    3.20
  -5  -2   0   23.50    4.30
   6   2   0 2616.94   49.00
   6   2   0 2634.04   44.50
  -6   2   0 2548.45   47.10
  -6   2   0 2632.44   43.40
   6  -2   0 2677.43   42.20
  -6  -2   0 2653.13   50.19
   6  -2   0 2622.94   47.30
  -6  -2   0 2621.54   50.59
   6  -2   0 2732.43   46.40
  -7   2   0  378.06   13.20
  -7   2   0  398.36   11.10
   7   2   0  372.36   10.80
   7   2   0  377.06   13.80
   7  -2   0  394.26   12.60
  -7  -2   0  391.16   15.00
   7  -2   0  390.86   12.80
  -7  -2   0  401.86   15.30
   7  -2   0  391.36   10.00
  -8   2   0 4378.26   76.39
   8   2   0 4577.74   78.49
   8   2   0 4393.96   71.89
  -8   2   0 4631.14   73.29
   8  -2   0 4438.46   75.49
  -8  -2   0 4366.36   79.69
   8  -2   0 4488.85   75.69
   8  -2   0 4589.64   70.99
  -8  -2   0 4304.17   80.29
  -9   2   0   32.40    4.50
   9   2   0   38.10    4.00
   9   2   0   27.10    4.90
  -9   2   0   31.30    5.00
   9  -2   0   26.20    4.20
  -9  -2   0   31.60    4.50
  -9  -2   0   27.90    5.80
   9  -2   0   24.30    3.40
   9  -2   0   31.20    4.50
  10   2   0  765.62   18.50
 -10   2   0  764.12   22.80
 -10   2   0  747.03   20.20
  10   2   0  786.32   23.40
  10  -2   0  813.12   22.70
  10  -2   0  795.12   18.60
 -10  -2   0  779.92   25.70
  10  -2   0  787.82   21.60
 -10  -2   0  798.82   25.20
 -10  -2   0  744.83   20.20
 -11   2   0   58.19    5.80
  11   2   0   64.29    6.70
 -11   2   0   52.59    8.10
 -11  -2   0   65.39    6.30
  11  -2   0   60.59    6.30
  11  -2   0   55.99    6.10
 -11  -2   0   55.39    8.40
 -11  -2   0   53.59    7.90
  11  -2   0   48.60    4.60
  12   2   0    1.40    2.00
  12   2   0    0.50    2.40
 -12   2   0   -1.20    2.30
 -12   2   0    2.30    2.70
 -12  -2   0    4.70    3.20
  12  -2   0    4.20    2.70
 -12  -2   0    0.60    2.60
  12  -2   0    2.30    2.70
 -12  -2   0    0.90    3.30
  12  -2   0   -1.20    1.80
 -13   2   0   79.09    7.60
  13   2   0   82.99    6.00
  13   2   0   67.79    7.80
 -13   2   0   61.99    8.30
 -13  -2   0   71.99   10.10
  13  -2   0   64.19    6.00
 -13  -2   0   78.69    9.70
  13  -2   0   67.69    7.30
  13  -2   0   73.59    7.30
 -13  -2   0   85.49    7.30
 -14   2   0  604.74   21.10
  14   2   0  603.34   17.40
 -14   2   0  634.24   23.80
 -14  -2   0  639.34   26.80
  14  -2   0  597.54   18.40
 -14  -2   0  636.44   20.70
  14  -2   0  665.33   25.20
 -15   2   0   13.20    4.30
 -15   2   0   15.50    5.20
  15   2   0   12.90    3.40
 -15  -2   0    9.60    5.50
  15  -2   0    4.70    3.60
  15  -2   0   14.70    4.10
 -15  -2   0   10.10    3.80
 -15  -2   0   16.10    6.90
 -16   2   0   24.30    5.90
 -16   2   0   32.60    7.20
  16   2   0   28.10    4.50
  16  -2   0   20.70    4.80
 -16  -2   0   36.40    6.30
 -16  -2   0   17.00    6.00
  16  -2   0   23.30    5.50
 -16  -2   0   24.10    7.00
  17   2   0    1.80    3.10
 -17   2   0    2.00    3.00
 -17  -2   0    7.80    5.10
  17  -2   0    2.50    3.50
 -18   2   0    4.30    5.30
 -18  -2   0    9.90    5.90
 -18  -2   0    1.90    5.60
 -19   2   0    0.80    4.70
 -19   2   0   -0.70    3.80
  19   2   0   -4.30    3.70
 -19  -2   0   -0.90    5.00
 -19  -2   0    0.50    5.40
 -20   2   0   10.00    5.50
 -20   2   0   10.30    4.00
 -20  -2   0    8.20    4.70
 -20  -2   0    7.90    6.30
 -21   2   0    3.80    6.20
 -21   2   0    6.30    4.90
 -21  -2   0    0.80    5.90
 -21  -2   0   19.10    7.40
 -22   2   0   10.30    5.30
 -22  -2   0  -11.60    4.40
 -22  -2   0   -9.50    5.60
   0   3   0    1.20    1.20
   0   3   0   -0.20    1.30
   0   3   0    2.00    1.80
   0   3   0   -0.20    1.00
   0  -3   0    5.50    1.90
   0  -3   0    0.80    1.80
   0  -3   0    0.10    1.20
  -1   3   0 3745.23   61.99
  -1   3   0 3756.72   58.39
   1   3   0 3862.21   61.59
   1   3   0 3822.62   64.59
   1   3   0 3709.93   60.99
  -1   3   0 3777.12   58.09
   1   3   0 3776.02   61.79
  -1  -3   0 3647.74   61.09
   1  -3   0 3741.83   63.09
  -1  -3   0 3756.72   64.29
   1  -3   0 3767.12   59.29
   3   3   0   97.19    5.90
  -3   3   0   86.19    5.50
   3   3   0   96.49    6.50
  -3   3   0   91.09    3.90
  -3  -3   0   96.39    6.50
  -3  -3   0   88.89    6.00
   3  -3   0   94.49    4.30
   3  -3   0   84.79    5.70
   4   3   0  205.28    9.60
  -4   3   0  205.98    8.80
  -4   3   0  206.48    6.90
  -4   3   0  205.78    4.20
   4   3   0  192.08    8.80
   4  -3   0  207.98    6.80
  -4  -3   0  189.08    9.50
  -4  -3   0  209.48    9.50
   4  -3   0  192.88    8.70
   5   3   0  296.17   11.70
  -5   3   0  302.97   11.10
  -5   3   0  306.77    6.60
   5   3   0  298.07   12.60
   5  -3   0  305.07   11.40
  -5  -3   0  284.07   12.20
   5  -3   0  298.37    9.10
  -5  -3   0  295.37   12.10
  -6   3   0 1333.17   29.30
   6   3   0 1360.56   30.70
   6   3   0 1336.07   31.20
   6   3   0 1294.67   26.40
  -6   3   0 1292.77   22.70
  -6  -3   0 1314.37   31.90
  -6  -3   0 1337.47   31.80
   6  -3   0 1317.37   26.20
   6  -3   0 1280.17   29.10
   7   3   0 2004.10   42.50
   7   3   0 2005.40   41.90
  -7   3   0 1983.20   33.80
   7   3   0 1968.90   36.70
  -7   3   0 1961.10   40.30
  -7  -3   0 2017.20   43.90
   7  -3   0 2006.40   40.40
   7  -3   0 2000.30   37.50
  -7  -3   0 1983.20   43.20
  -8   3   0  704.53   15.90
   8   3   0  686.73   17.10
   8   3   0  690.63   21.50
  -8   3   0  687.33   20.40
   8  -3   0  739.73   18.90
   8  -3   0  693.33   20.20
  -8  -3   0  694.33   23.00
  -8  -3   0  719.23   23.50
   9   3   0    6.40    2.90
   9   3   0    4.00    2.00
  -9   3   0    5.30    2.10
   9  -3   0    4.90    2.10
   9  -3   0    9.30    3.40
  -9  -3   0    6.50    3.40
  -9  -3   0    1.70    3.60
 -10   3   0  142.59    9.90
  10   3   0  138.19    9.80
 -10   3   0  153.78    7.50
  10   3   0  161.08    7.60
  10  -3   0  145.39    9.10
  10  -3   0  157.28    9.10
 -10  -3   0  142.59   11.00
 -11   3   0  229.88    9.90
  11   3   0  214.98    9.00
  11   3   0  206.08   12.20
 -11   3   0  222.68   12.50
  11  -3   0  217.08   11.80
  11  -3   0  231.58   11.40
 -11  -3   0  225.68   14.50
 -11  -3   0  225.08   14.40
 -12   3   0  375.66   13.60
  12   3   0  345.27   16.40
 -12   3   0  386.36   17.20
  12   3   0  367.26   13.00
  12  -3   0  355.56   15.90
  12  -3   0  364.06   18.20
 -12  -3   0  361.76   18.90
 -12  -3   0  347.77   18.30
 -13   3   0   12.30    5.00
 -13   3   0    9.40    3.80
  13   3   0   11.00    3.20
  13  -3   0   15.70    4.60
  13  -3   0    7.00    3.70
 -13  -3   0   13.30    9.40
 -13  -3   0   14.90    5.60
 -14   3   0   44.20    6.50
  14   3   0   43.00    4.80
 -14   3   0   54.59    8.20
  14  -3   0   40.50    6.80
 -14  -3   0   46.20    9.30
 -14  -3   0   43.20    8.60
 -15   3   0   36.40    5.90
 -15   3   0   43.60    7.90
  15   3   0   51.29    5.10
 -15  -3   0   51.59    9.90
  16   3   0   12.00    3.30
 -16   3   0   15.10    5.60
 -16   3   0   17.50    4.60
 -16  -3   0   17.70    7.50
  17   3   0   -2.80    2.30
 -17   3   0    0.70    4.90
 -17   3   0    0.30    2.90
 -17  -3   0  -10.50    3.80
 -17  -3   0    3.70    5.10
 -18   3   0    5.10    3.20
  18   3   0   -0.70    3.20
 -18   3   0    7.00    5.40
 -18  -3   0    1.20    5.20
  19   3   0   -3.80    2.90
 -19   3   0   -6.60    3.10
 -19  -3   0    1.00    5.00
 -19  -3   0   -4.30    5.60
 -20   3   0   -1.70    3.60
 -20   3   0   -1.20    5.70
 -20  -3   0   -1.20    6.30
 -20  -3   0   -4.40    4.90
 -21   3   0    6.00    5.10
 -21  -3   0   -2.10    6.00
 -21  -3   0    0.80    5.40
 -22   3   0   13.90    7.70
 -22  -3   0    2.80    6.20
 -22  -3   0   11.50    8.00
   0   4   0 3379.76   62.09
   0   4   0 3386.66   58.69
   0   4   0 3315.17   55.89
   0   4   0 3404.66   55.79
   0  -4   0 3478.15   64.39
   0  -4   0 3357.66   56.09
   0  -4   0 3362.06   56.29
   1   4   0  404.66   12.30
   1   4   0  400.26   15.00
  -1   4   0  400.56   12.90
  -1   4   0  384.56   10.20
   1   4   0  399.26   12.70
  -1   4   0  396.46    9.90
   1   4   0  405.46   12.10
  -1   4   0  380.66   14.40
  -1  -4   0  374.26   11.90
   1  -4   0  377.96   13.50
   1  -4   0  392.66   11.00
  -1  -4   0  399.46   14.40
   2   4   0 7844.81  119.49
   2   4   0 7466.65  123.39
   2   4   0 7794.32  120.49
  -2   4   0 7550.54  113.69
   2   4   0 7409.16  119.09
   2  -4   0 7610.04  121.99
   2  -4   0 7665.43  115.99
  -2  -4   0 7293.07  119.49
  -2  -4   0 7650.73  123.49
  -3   4   0   17.30    2.10
  -3   4   0   25.80    2.00
   3   4   0   19.50    4.10
   3   4   0   23.40    3.80
  -3   4   0   16.70    3.50
   3   4   0   17.00    3.30
   3   4   0   19.50    3.70
   3  -4   0   22.70    4.20
   3  -4   0   16.30    2.40
  -3  -4   0   22.90    4.20
  -3  -4   0   16.90    3.60
   4   4   0   33.40    4.90
  -4   4   0   43.60    3.20
  -4   4   0   37.80    4.60
  -4   4   0   42.40    1.90
   4   4   0   34.60    4.90
   4   4   0   39.70    5.00
  -4  -4   0   30.00    5.20
   4  -4   0   36.00    3.30
   4  -4   0   37.60    5.30
  -4  -4   0   42.80    5.80
   5   4   0  460.95   16.10
   5   4   0  504.85   17.90
  -5   4   0  493.75   16.00
  -5   4   0  478.75    8.20
  -5  -4   0  496.55   17.80
   5  -4   0  458.85   12.60
  -5  -4   0  481.55   17.00
   5  -4   0  471.45   16.30
  -6   4   0  126.59    8.30
   6   4   0  120.39    8.80
   6   4   0  119.59    8.20
  -6  -4   0  100.39    8.50
  -6  -4   0  115.39    8.70
   6  -4   0  154.48    9.00
   6  -4   0  114.09    6.00
   7   4   0   70.49    5.40
  -7   4   0   74.99    3.20
   7   4   0   75.19    6.90
   7   4   0   76.09    7.10
  -7  -4   0   70.49    7.50
  -7  -4   0   72.09    7.30
   7  -4   0   73.69    5.20
   7  -4   0   65.79    6.40
   8   4   0   56.29    6.70
  -8   4   0   57.59    3.30
   8   4   0   52.49    4.70
   8   4   0   71.89    7.00
  -8   4   0   50.99    7.00
   8  -4   0   58.39    5.00
   8  -4   0   58.09    6.10
  -8  -4   0   38.50    6.90
  -8  -4   0   68.39    7.40
  -9   4   0    7.70    3.40
   9   4   0    5.20    3.80
  -9   4   0    5.30    1.60
   9   4   0    3.40    2.20
   9  -4   0    4.30    2.80
  -9  -4   0    1.30    3.70
   9  -4   0    5.50    2.30
  10   4   0   20.50    5.00
  10   4   0   11.10    3.00
 -10   4   0   14.60    2.70
 -10   4   0   17.70    4.50
 -10  -4   0   15.70    4.70
  10  -4   0   17.60    3.60
 -10  -4   0    8.40    4.40
  11   4   0   33.70    5.20
 -11   4   0   30.90    4.00
  11   4   0   32.60    6.30
 -11   4   0   25.70    5.90
 -11  -4   0   39.10    8.00
  11  -4   0   28.30    4.80
 -11  -4   0   29.20    6.90
  11  -4   0   31.20    5.90
 -12   4   0  152.28    7.70
 -12   4   0  137.89   11.00
  12   4   0  150.48    8.70
  12  -4   0  130.29   10.30
 -12  -4   0  130.39   12.10
 -12  -4   0  164.58   13.80
 -13   4   0   49.30    5.00
  13   4   0   55.29    5.10
 -13   4   0   59.69    8.80
 -13  -4   0   61.79   10.30
  13  -4   0   50.39    6.10
  13  -4   0   46.70    8.70
 -13  -4   0   44.60    8.70
 -14   4   0   11.30    3.40
  14   4   0   15.20    3.20
 -14   4   0   17.30    5.30
 -14  -4   0   12.60    6.60
 -14  -4   0    5.70    4.90
 -15   4   0   18.40    6.50
 -15   4   0   13.50    3.60
  15   4   0   14.90    3.20
 -15  -4   0   13.70    6.00
 -16   4   0   22.80    4.90
 -16   4   0   21.90    6.80
  16   4   0   15.10    3.30
 -16  -4   0   18.00    6.20
 -16  -4   0   18.10    7.40
 -17   4   0   17.30    3.90
 -17   4   0   15.00    5.80
  17   4   0   14.70    3.50
 -17  -4   0   16.00    6.70
 -17  -4   0    5.30    6.30
  18   4   0   77.29    6.30
 -18   4   0   96.89    8.00
 -18   4   0  110.29   12.60
 -18  -4   0  125.09   14.90
 -18  -4   0   77.89   12.30
 -19   4   0    7.40    5.10
 -19  -4   0   -4.70    6.00
 -19  -4   0   11.40    6.20
 -20   4   0    2.80    5.50
 -20  -4   0   -2.60    6.20
 -20  -4   0   -6.40    5.00
 -21   4   0    9.50    6.00
 -21  -4   0   19.40    8.10
 -21  -4   0    6.00    8.80
   0   5   0    3.20    1.60
   0   5   0   -1.10    1.60
   0   5   0    1.60    1.40
   0   5   0    9.80    2.90
   0  -5   0    2.10    1.50
   0  -5   0    2.00    1.60
   0  -5   0    0.90    1.90
  -1   5   0  228.78    8.20
  -1   5   0  225.48    7.70
   1   5   0  219.68   11.90
   1   5   0  229.88    9.50
   1   5   0  230.48   10.20
   1   5   0  210.08   10.60
  -1   5   0  238.28   10.60
  -1   5   0  236.68   12.30
  -1  -5   0  232.08    9.80
   1  -5   0  226.98   11.40
   1  -5   0  246.08    9.10
   2   5   0  142.89    9.60
  -2   5   0  147.69    8.50
  -2   5   0  148.19   10.00
   2   5   0  168.08    8.60
  -2   5   0  151.68    6.00
   2   5   0  145.79    7.90
   2   5   0  147.29    8.20
  -2   5   0  143.69    5.40
  -2  -5   0  152.28    8.40
  -2  -5   0  144.39    9.60
   2  -5   0  149.79    6.90
   2  -5   0  147.89    9.20
  -3   5   0  242.78    7.10
   3   5   0  226.48   12.50
   3   5   0  254.57   11.80
  -3   5   0  246.78   11.40
   3   5   0  248.98   11.10
   3   5   0  251.27   10.70
  -3   5   0  237.58    7.20
   3  -5   0  260.17   12.50
  -3  -5   0  235.48   12.80
  -3  -5   0  234.48   11.20
   3  -5   0  248.08    9.10
  -4   5   0 5216.78   90.59
   4   5   0 5525.05   93.29
   4   5   0 5429.56   88.39
   4   5   0 5404.96   90.59
  -4   5   0 5372.86   81.89
   4   5   0 5164.08   94.39
  -4   5   0 5172.28   78.99
   4  -5   0 5274.17   84.79
   4  -5   0 5058.19   91.99
  -4  -5   0 5149.28   91.19
  -4  -5   0 5254.47   93.89
  -5   5   0 3078.69   51.59
   5   5   0 3035.30   55.79
   5   5   0 3264.97   62.99
  -5   5   0 3073.69   58.89
   5   5   0 3047.79   58.99
   5   5   0 3046.00   62.39
  -5  -5   0 2971.50   61.69
  -5  -5   0 3007.40   60.29
   5  -5   0 3107.89   60.89
   5  -5   0 3145.79   53.49
  -6   5   0   33.90    5.50
   6   5   0   32.40    4.70
   6   5   0   35.20    6.60
   6   5   0   31.00    6.10
   6  -5   0   28.30    3.60
  -6  -5   0   21.20    4.90
  -6  -5   0   25.10    5.70
   6  -5   0   21.10    4.60
   7   5   0  251.37   13.90
  -7   5   0  251.97   12.80
   7   5   0  251.87   13.00
   7  -5   0  245.08    9.90
  -7  -5   0  242.08   16.40
   7  -5   0  243.38   13.10
  -7  -5   0  247.88   14.00
  -8   5   0   87.59    8.10
   8   5   0   75.69    7.80
  -8  -5   0   79.09    8.90
   8  -5   0   85.99    9.30
   8  -5   0   79.09    5.90
  -8  -5   0   87.79    9.10
   9   5   0    1.00    2.90
  -9   5   0    1.30    3.00
   9   5   0   -2.40    2.20
   9   5   0    1.20    2.00
  -9  -5   0   -1.90    3.10
   9  -5   0   -2.10    1.50
   9  -5   0   -0.80    2.60
  10   5   0   27.30    6.10
  10   5   0   19.90    3.90
  10   5   0   18.10    5.00
 -10   5   0   19.90    5.50
 -10   5   0   27.60    2.30
  10  -5   0   20.30    5.40
  10  -5   0   25.40    4.20
 -10  -5   0   21.00    6.50
 -10  -5   0   30.60    7.40
 -11   5   0   10.50    2.00
 -11   5   0   12.60    5.00
  11   5   0    7.80    2.70
  11  -5   0    9.30    4.80
 -11  -5   0    8.60    4.50
  11  -5   0    8.40    2.80
 -11  -5   0   26.50    7.40
 -12   5   0   32.50    3.20
  12   5   0   34.70    4.70
 -12  -5   0   35.70    8.40
 -12  -5   0   35.60    7.50
  13   5   0   12.70    2.90
 -13   5   0    5.70    4.40
 -13   5   0   15.80    2.70
 -13  -5   0   15.60    6.40
 -13  -5   0    6.50    5.70
  13  -5   0    6.20    3.60
 -14   5   0    6.70    2.00
 -14   5   0   12.00    5.80
  14   5   0    9.70    2.70
 -14  -5   0    7.30    5.30
 -15   5   0    1.80    4.00
  15   5   0    1.10    2.20
 -15  -5   0   11.60    6.20
 -15  -5   0    3.10    4.90
  16   5   0    1.90    2.10
 -16  -5   0   -0.50    4.60
 -16  -5   0    3.70    4.60
 -17   5   0    0.50    4.80
  17   5   0   -1.80    2.10
 -17  -5   0    3.20    5.10
  18   5   0   -4.30    2.10
 -18   5   0    7.20    5.20
 -18  -5   0   -0.60    5.90
 -18  -5   0   -3.40    5.50
 -19   5   0    0.00    4.60
 -19  -5   0   -6.50    4.90
 -19  -5   0   -0.20    6.30
 -20   5   0   10.40    7.10
 -20  -5   0   -4.20    9.80
 -20  -5   0    2.70    6.60
 -21   5   0    2.60    7.10
  21   5   0    8.30    9.40
 -21  -5   0   13.90    8.10
 -21  -5   0   20.40    8.60
   0   6   0  900.61   20.80
   0   6   0  867.51   27.60
   0   6   0  835.72   23.50
   0   6   0  856.41   21.40
   0  -6   0  888.01   21.70
   1   6   0   36.20    4.50
  -1   6   0   37.60    6.40
   1   6   0   34.80    5.40
   1   6   0   31.20    5.90
  -1   6   0   37.90    3.90
  -1   6   0   41.90    3.70
   1   6   0   38.40    4.50
  -1   6   0   37.80    6.40
  -1  -6   0   38.60    4.70
   1  -6   0   35.50    6.00
   1  -6   0   45.10    4.40
  -2   6   0   93.19    7.50
  -2   6   0  116.09    5.80
   2   6   0  114.59    8.10
   2   6   0  127.39    8.10
  -2   6   0  107.99    5.00
   2   6   0   95.19    9.00
  -2   6   0  107.19    9.70
   2   6   0  110.29    7.50
  -2  -6   0   98.09    7.40
   2  -6   0  112.79    6.60
   2  -6   0  108.49    9.20
  -3   6   0  623.14   14.20
   3   6   0  608.14   22.80
  -3   6   0  614.84   13.80
  -3   6   0  630.94   23.40
   3   6   0  634.14   20.40
   3   6   0  622.14   19.20
  -3   6   0  634.24   20.50
   3   6   0  625.84   19.50
  -3  -6   0  623.94   20.20
   3  -6   0  572.94   21.40
   3  -6   0  623.04   16.90
  -4   6   0 1839.22   32.70
   4   6   0 1824.82   45.40
  -4   6   0 1900.01   41.70
  -4   6   0 1817.42   31.00
   4   6   0 1888.21   43.00
   4   6   0 1831.82   40.70
   4   6   0 1858.11   39.40
   4  -6   0 1876.01   36.60
  -4  -6   0 1874.51   45.20
   4  -6   0 1904.41   44.50
   5   6   0   85.59    8.80
  -5   6   0   99.39    3.00
   5   6   0  107.79    8.40
  -5   6   0   86.29    5.10
   5   6   0   93.69    8.90
  -5   6   0  110.09    8.70
   5   6   0   95.49    7.40
  -5  -6   0  110.09    9.20
   5  -6   0  109.19    9.50
  -5  -6   0   91.19    8.90
   5  -6   0   92.89    6.60
  -6   6   0  447.96   17.80
   6   6   0  437.96   17.90
   6   6   0  443.06   19.70
   6   6   0  468.75   20.10
   6   6   0  446.16   15.90
  -6  -6   0  422.66   18.80
  -6  -6   0  447.26   19.90
   6  -6   0  405.06   21.30
   6  -6   0  429.56   14.20
   7   6   0   -1.00    3.20
   7   6   0    0.00    2.30
  -7   6   0    5.10    2.90
   7   6   0    2.90    3.40
   7   6   0    2.30    3.10
   7  -6   0    4.10    4.00
  -7  -6   0    0.50    3.60
  -7  -6   0    1.60    4.10
   7  -6   0    1.60    2.00
   8   6   0   49.60    8.00
   8   6   0   62.49    8.70
   8   6   0   70.19    6.30
  -8   6   0   63.09    7.40
   8   6   0   64.19    9.80
   8  -6   0   59.19    5.60
  -8  -6   0   65.59    9.60
  -8  -6   0   62.99    9.20
   8  -6   0   54.29    8.40
  -9   6   0   10.90    4.20
   9   6   0   17.00    5.90
   9   6   0   12.10    3.10
   9   6   0    9.70    3.30
   9  -6   0   10.40    4.50
  -9  -6   0   10.50    4.80
  -9  -6   0    8.80    4.40
   9  -6   0    8.60    2.80
  10   6   0  174.18    9.60
 -10   6   0  183.58   15.20
  10   6   0  190.78   15.70
  10   6   0  148.99   12.10
 -10  -6   0  155.08   13.40
 -10  -6   0  166.88   13.90
  10  -6   0  168.98    9.70
  11   6   0   10.80    5.40
 -11   6   0    8.30    4.90
  11   6   0   12.40    5.30
  11   6   0   20.60    3.80
 -11  -6   0    7.70    5.50
 -11  -6   0    7.30    4.40
  11  -6   0    7.00    3.30
  12   6   0   11.80    6.00
 -12   6   0   14.90    6.20
  12   6   0   13.80    3.40
  12  -6   0    6.40    6.10
 -12  -6   0   11.30    5.80
 -12  -6   0   13.90    6.50
  13   6   0    9.40    2.90
 -13   6   0    3.90    4.60
 -13  -6   0   -3.00    5.90
 -13  -6   0    3.40    4.80
  13  -6   0   11.10    3.80
 -14   6   0   87.59   13.10
  14   6   0   73.39    6.00
 -14  -6   0   71.39   11.50
 -14  -6   0   63.99   11.70
 -15   6   0   20.20    6.40
  15   6   0   22.10    4.00
 -15  -6   0   10.50    7.60
 -15  -6   0   16.80    6.80
  16   6   0   38.00    4.70
  16   6   0   27.20    9.20
 -16   6   0   48.80    9.60
 -16  -6   0   40.00    9.90
 -16  -6   0   20.80    8.20
 -17   6   0    1.40    5.10
  17   6   0    0.10    2.40
  17   6   0    5.40    6.00
 -17  -6   0   10.70    6.30
 -17  -6   0   -1.80    6.00
 -18   6   0   10.70    6.50
  18   6   0   19.70    9.00
 -18  -6   0    9.00    7.20
 -18  -6   0    4.30    6.70
 -19   6   0    0.80    5.40
 -19  -6   0   -2.00    6.90
 -20   6   0    3.40    6.10
  20   6   0    9.80    9.60
 -20  -6   0    5.80    6.70
 -20  -6   0   -4.00    6.50
   0   7   0    4.30    2.50
   0   7   0    6.50    3.80
   0   7   0    4.30    3.10
   0   7   0    0.30    1.50
   1   7   0   71.69    6.00
   1   7   0   73.39    6.30
   1   7   0   64.49    7.80
  -1   7   0   71.89    5.50
  -1   7   0   69.39    8.50
  -1   7   0   67.09    4.70
   1   7   0   68.89    7.30
  -1   7   0   58.59    6.80
   1  -7   0   59.29    5.40
   2   7   0   13.90    5.20
  -2   7   0    9.90    2.10
  -2   7   0   13.40    2.80
   2   7   0   15.40    3.60
   2   7   0    8.70    3.30
  -2   7   0   12.00    4.30
   2   7   0   11.70    3.50
   2  -7   0   10.10    2.80
  -2  -7   0    9.60    3.90
   2  -7   0   13.40    4.70
  -3   7   0  273.47   16.30
   3   7   0  283.97   13.80
   3   7   0  266.77   12.90
  -3   7   0  285.07    8.50
   3   7   0  280.57   16.10
  -3   7   0  297.17   14.40
  -3   7   0  276.47    9.20
   3   7   0  273.27   15.50
  -3  -7   0  305.57   14.40
   3  -7   0  280.07   18.30
   3  -7   0  269.47   11.00
  -3  -7   0  287.27   16.40
  -4   7   0   31.90    2.80
  -4   7   0   35.00    3.30
   4   7   0   30.90    6.00
   4   7   0   28.90    5.70
  -4   7   0   48.10    8.10
   4   7   0   41.60    6.60
  -4   7   0   35.50    6.20
   4   7   0   36.00    6.60
  -4  -7   0   40.90    7.20
   4  -7   0   49.20    7.90
  -4  -7   0   33.50    7.10
   4  -7   0   34.10    4.20
   5   7   0   -0.70    2.40
   5   7   0    7.60    3.40
   5   7   0    3.00    3.30
  -5   7   0    1.40    1.00
   5   7   0    3.40    2.70
  -5   7   0    3.30    1.60
  -5   7   0    6.70    4.00
   5  -7   0    0.60    3.40
  -5  -7   0    2.40    3.20
   5  -7   0    3.90    2.40
  -5  -7   0    2.60    3.70
   6   7   0  206.58   17.70
   6   7   0  255.57   15.30
   6   7   0  273.97   12.90
   6   7   0  227.28   13.00
  -6   7   0  263.67   14.40
  -6  -7   0  244.58   15.90
   6  -7   0  254.77   13.20
  -6  -7   0  250.47   14.70
   6  -7   0  249.97   15.40
   7   7   0  224.48   13.60
  -7   7   0  232.78   14.20
   7   7   0  240.88   12.10
   7   7   0  204.18   14.80
   7   7   0  238.38   15.70
   7  -7   0  224.18   10.90
  -7  -7   0  219.88   14.80
  -7  -7   0  229.48   15.10
   8   7   0   98.69    8.20
  -8   7   0   94.19   10.00
   8   7   0  103.29   11.10
   8   7   0  102.79   11.00
  -8  -7   0  126.79   12.30
   8  -7   0   98.59    7.60
   9   7   0   -3.10    3.80
  -9   7   0   12.20    4.90
   9   7   0   10.80    3.40
   9   7   0    7.40    4.60
   9  -7   0    6.80    3.20
  -9  -7   0   11.00    5.50
  -9  -7   0    6.80    5.80
  10   7   0  177.18   16.20
  10   7   0  164.88   10.50
  10   7   0  181.38   16.20
 -10   7   0  173.08   13.10
  10   7   0  171.78   10.30
 -10  -7   0  173.18   14.50
 -10  -7   0  192.58   14.80
  10  -7   0  174.28   10.40
  11   7   0   22.00    7.30
  11   7   0   27.50    5.30
 -11   7   0   26.70    6.70
  11   7   0   24.60    4.70
  11  -7   0   19.60    4.80
 -11  -7   0   22.90    6.00
 -12   7   0   43.40    9.70
  12   7   0   22.90    7.40
  12   7   0   35.30    6.00
  12   7   0   44.50    6.00
 -12  -7   0   44.70    9.70
 -12  -7   0   31.90    7.70
 -13   7   0   14.10    5.40
  13   7   0   19.10    4.10
  13   7   0    7.30    7.70
  13   7   0   12.00    4.30
 -13  -7   0   11.00    5.90
 -13  -7   0   15.30    6.40
  13  -7   0    8.10    4.00
 -14   7   0   17.80    6.50
  14   7   0   10.20    3.80
  14   7   0    3.20    5.90
  14   7   0   12.90    3.30
 -14  -7   0    1.90    5.40
 -14  -7   0    5.40    5.50
 -15   7   0    4.50    4.70
  15   7   0   -0.90    2.20
  15   7   0   -2.80    5.30
  15   7   0   -1.50    2.70
 -15  -7   0    0.90    6.10
 -15  -7   0   -0.70    4.80
  16   7   0    8.00    2.80
  16   7   0    7.60    6.70
  16   7   0    3.90    3.10
 -16   7   0    5.20    6.10
 -16  -7   0    6.60    6.10
 -16  -7   0   -2.90    6.10
 -17   7   0    2.00    4.70
  17   7   0    4.70    2.90
  17   7   0   -1.70    6.60
 -17  -7   0    0.10    4.60
 -17  -7   0    1.30    6.50
  18   7   0    2.10    7.60
 -18   7   0    3.10    5.80
 -18  -7   0    1.90    7.30
 -18  -7   0   -8.00    9.80
  19   7   0   -7.80    6.10
 -19  -7   0    3.70    5.50
 -19  -7   0   -1.40    7.10
   0   8   0 1910.51   50.89
   0   8   0 1920.41   37.70
   0   8   0 1898.61   39.40
   0   8   0 1839.32   43.40
   1   8   0   74.99    6.30
  -1   8   0   70.69    8.10
   1   8   0   85.59   10.10
   1   8   0   72.99    7.60
  -1   8   0   70.69    6.00
  -1   8   0   67.49   10.10
  -1   8   0   63.79    5.10
   1   8   0   59.49    6.20
   2   8   0  219.28   11.40
   2   8   0  223.18   12.40
  -2   8   0  223.78    9.40
  -2   8   0  204.78   15.40
  -2   8   0  208.78    7.90
   2   8   0  217.48   11.60
  -2   8   0  214.18   12.90
   2   8   0  227.18   15.40
   2  -8   0  210.88   10.00
   3   8   0  108.49   11.00
  -3   8   0  125.29   10.40
  -3   8   0  110.49    6.00
  -3   8   0  111.49    5.40
   3   8   0  119.39    9.60
   3   8   0  120.59    9.20
   3   8   0  125.79    9.60
   3  -8   0  105.39    7.30
  -3  -8   0  138.29   10.40
   3  -8   0  121.89   11.80
   4   8   0  600.44   25.40
  -4   8   0  557.04   13.60
   4   8   0  602.94   21.00
  -4   8   0  585.14   14.20
   4   8   0  605.64   26.10
  -4   8   0  623.94   23.60
   4   8   0  613.34   22.80
   4  -8   0  586.74   18.00
  -4  -8   0  580.04   22.50
  -4  -8   0  597.24   25.60
   5   8   0   40.00    6.60
  -5   8   0   32.00    4.00
   5   8   0   36.10    8.80
   5   8   0   25.80    6.00
   5   8   0   35.70    7.60
  -5   8   0   35.50    7.40
  -5   8   0   37.00    2.70
   5  -8   0   29.30    4.90
  -5  -8   0   38.60    7.60
  -5  -8   0   37.00    7.80
   6   8   0    5.50    4.00
   6   8   0    9.70    4.80
   6   8   0    5.30    3.20
  -6   8   0    8.50    4.70
   6   8   0    0.60    4.60
  -6  -8   0    9.00    4.90
  -6  -8   0    7.60    5.10
   7   8   0  223.48   12.30
   7   8   0  215.48   15.50
  -7   8   0  214.48   14.80
  -7  -8   0  203.78   14.80
   7  -8   0  211.68   11.20
  -7  -8   0  202.28   15.60
   8   8   0   20.30    4.60
  -8   8   0   16.90    5.90
   8   8   0   11.30    5.40
  -8  -8   0   26.10    8.40
   8  -8   0   24.00    4.80
  -8  -8   0    9.20    5.50
   9   8   0   29.10    5.20
   9   8   0   22.40    6.70
  -9   8   0   27.50    7.40
   9  -8   0   22.00    4.60
  -9  -8   0   30.70    8.30
  -9  -8   0   40.90    8.50
  10   8   0   -1.50    4.80
  10   8   0   -2.70    2.70
  10   8   0   -0.10    3.70
 -10  -8   0   -4.10    3.70
  10  -8   0   -3.70    2.70
 -10  -8   0   -2.20    4.90
  11   8   0    5.80    5.60
 -11   8   0   18.00    6.40
  11   8   0   16.70    4.50
  11  -8   0   10.60    4.10
 -11  -8   0   12.80    5.80
 -11  -8   0   16.60    6.60
  12   8   0    9.70    6.30
  12   8   0   12.20    4.50
  12   8   0   15.50    4.80
 -12   8   0   18.90    7.20
  12  -8   0   10.40    4.90
 -12  -8   0   17.40    7.40
 -12  -8   0   16.20    6.70
  13   8   0   -1.10    5.40
 -13   8   0    3.40    5.10
  13   8   0    0.20    2.90
  13   8   0    0.00    2.60
 -13  -8   0   -0.90    3.20
 -13  -8   0    9.70    5.90
  13  -8   0   -8.00    3.10
  14   8   0   18.00    3.30
  14   8   0    9.50    3.70
  14   8   0   28.10    9.40
 -14   8   0    5.30    5.90
 -14  -8   0   11.10    5.50
 -14  -8   0   20.50    8.00
  15   8   0   -6.30    5.30
  15   8   0   -2.30    2.50
  15   8   0   -3.30    2.70
 -15   8   0   -5.00    4.60
 -15  -8   0   -4.00    5.30
 -15  -8   0    3.60    5.80
  16   8   0   -2.00    5.80
 -16   8   0   -4.60    4.20
  16   8   0   -5.80    2.20
 -16  -8   0   -4.90    4.60
 -16  -8   0   -1.10    4.10
 -17   8   0   -4.40    4.80
  17   8   0    8.30    7.20
 -17  -8   0    4.70    8.10
 -17  -8   0  -12.00    5.10
  18   8   0   -0.80    8.90
 -18  -8   0    6.50    6.00
 -18  -8   0   -3.60    5.30
   0   9   0    3.20    3.10
   0   9   0   -0.70    2.30
   0   9   0    5.40    4.40
  -1   9   0    6.40    2.70
  -1   9   0    5.90    2.30
  -1   9   0    6.80    5.40
   1   9   0    6.90    4.30
   1   9   0    5.60    3.80
   1   9   0    4.20    2.90
   2   9   0  373.26   15.30
   2   9   0  330.37   15.10
  -2   9   0  347.37   17.50
   2   9   0  343.07   16.40
  -2   9   0  332.47   10.20
  -2   9   0  359.86   12.60
   3   9   0    3.20    3.30
  -3   9   0    3.10    1.60
   3   9   0    8.30    3.50
  -3   9   0    0.10    1.70
  -3   9   0    1.60    4.80
   3   9   0   -1.50    3.40
   3  -9   0    1.60    2.40
  -4   9   0   68.49   10.10
   4   9   0   59.49    9.80
   4   9   0   69.89    8.00
   4   9   0   47.60    7.20
  -4   9   0   66.59    4.40
  -4   9   0   62.39    4.30
   4  -9   0   60.29    5.90
   5   9   0   42.60    7.70
   5   9   0   41.40    6.90
  -5   9   0   51.29    9.30
  -5   9   0   46.30    2.80
  -5  -9   0   50.49    9.50
   5  -9   0   38.50    5.20
  -5  -9   0   30.00    7.20
   6   9   0   62.19    7.50
  -6   9   0   52.29    9.00
   6   9   0   46.60    7.90
   6  -9   0   61.19    6.90
  -6  -9   0   46.30    8.60
  -6  -9   0   70.39   11.30
  -7   9   0   13.90    7.00
   7   9   0   20.20    6.60
   7   9   0   13.70    4.80
  -7  -9   0   20.40    7.40
   7  -9   0   22.50    4.70
  -7  -9   0   17.40    6.10
  -8   9   0    0.40    3.90
   8   9   0   -3.60    3.00
   8   9   0    1.20    3.30
  -8  -9   0   -1.80    3.90
   8  -9   0    5.00    3.10
  -8  -9   0    8.20    4.70
   9   9   0    3.60    3.90
   9   9   0    1.90    3.60
  -9   9   0    5.20    5.30
  -9  -9   0    8.30    6.40
   9  -9   0    6.20    3.00
  -9  -9   0    1.60    4.30
  10   9   0   65.19   11.20
  10   9   0  101.79    8.70
 -10   9   0   74.09   11.30
  10  -9   0   64.29    8.10
 -10  -9   0  102.09   12.40
 -10  -9   0   82.69   12.80
  11   9   0   -0.10    4.00
  11   9   0    3.60    3.10
 -11   9   0    4.80    5.50
  11   9   0    3.90    4.20
 -11  -9   0   14.10    7.10
 -11  -9   0   11.00    6.60
  11  -9   0    1.80    4.10
 -12   9   0    2.00    4.90
  12   9   0    5.30    3.80
  12   9   0   -1.50    2.50
  12   9   0    9.30    7.10
  12  -9   0   -3.30    3.90
 -12  -9   0    8.20    6.00
 -12  -9   0   -0.70    5.70
  13   9   0   24.90    5.60
 -13   9   0   10.00    6.00
  13   9   0   30.60    8.70
  13   9   0    9.50    3.90
 -13  -9   0   -0.40    5.40
 -13  -9   0   14.80    7.30
  13  -9   0   25.70    6.20
  14   9   0   -6.80    6.10
 -14   9   0    6.40    6.30
  14   9   0    2.30    5.00
 -14  -9   0   19.00    8.10
 -14  -9   0    4.70    6.70
 -15   9   0   -9.70    4.20
  15   9   0   -1.60    2.70
  15   9   0   -7.20    5.80
 -15  -9   0    1.90    6.00
 -16   9   0    7.50    7.10
  16   9   0   -6.10    5.80
 -16  -9   0    9.60    7.70
 -16  -9   0   14.10    7.80
 -17   9   0   -4.00    6.60
 -17  -9   0    2.10    6.80
 -17  -9   0   15.80    7.80
   0  10   0   41.30    4.60
   0  10   0   41.70    5.90
   0  10   0   41.60    7.40
   1  10   0   20.00    5.90
   1  10   0   25.10    4.10
  -1  10   0   24.30    3.30
  -1  10   0   30.30    5.10
   1  10   0   17.70    5.20
  -1  10   0   20.10    6.00
   2  10   0   -3.70    2.00
  -2  10   0    6.20    4.60
   2  10   0    5.20    4.00
  -2  10   0    2.80    1.50
  -2  10   0    3.90    2.70
   2  10   0   -1.20    2.70
   3  10   0   15.60    5.10
  -3  10   0    7.20    5.20
  -3  10   0   11.30    2.10
  -3  10   0   18.10    3.20
   3  10   0   10.80    4.60
   3  10   0   12.70    4.00
   4  10   0    1.60    2.70
   4  10   0   -1.70    4.40
  -4  10   0   -1.20    1.30
  -4  10   0    2.60    1.70
   4 -10   0   -4.90    2.00
  -5  10   0   32.40    7.40
   5  10   0   28.00    6.00
   5 -10   0   30.30    4.80
   6  10   0   -1.40    3.40
   6  10   0    3.10    3.70
  -6  10   0    4.30    5.00
   6 -10   0   -1.90    2.10
   7  10   0   -6.10    3.80
   7  10   0   -5.00    2.80
  -7  10   0    1.80    4.50
  -7 -10   0    3.40    5.40
  -8  10   0   43.30    8.90
   8  10   0   32.10    6.20
   8 -10   0   30.50    4.70
  -8 -10   0   31.70    7.80
   9  10   0   86.79    8.70
   9  10   0   71.99   11.10
  -9  10   0   80.59   11.80
  -9 -10   0  102.49   12.30
  -9 -10   0  114.49   14.40
   9 -10   0   73.29    8.00
 -10  10   0   78.49   12.10
  10  10   0   66.49    8.40
  10  10   0   89.39   13.10
 -10 -10   0   73.19   12.40
 -10 -10   0   80.99   12.90
  10 -10   0   58.89    7.30
  11  10   0   25.60    5.80
 -11  10   0   15.40    6.70
  11  10   0   27.30    6.20
 -11 -10   0   30.50    9.30
 -11 -10   0   23.60    7.20
  11 -10   0   17.80    5.60
  12  10   0   13.00    6.00
  12  10   0   10.50    5.70
  12  10   0    8.00    4.10
 -12  10   0   14.70    6.60
 -12 -10   0   15.70    6.70
 -12 -10   0   18.20    8.00
  12 -10   0   11.80    5.50
 -13  10   0   -1.80    4.70
  13  10   0   -7.30    2.80
  13  10   0   13.40    7.30
 -13 -10   0   -3.20    7.70
 -13 -10   0    0.90    6.50
  14  10   0    9.30    4.00
  14  10   0   15.60    7.70
 -14  10   0    5.70    9.70
 -14 -10   0   21.80   10.80
 -14 -10   0   14.90    6.70
 -15  10   0  -14.20    5.40
 -15 -10   0    4.40    6.60
 -15 -10   0  -11.80    5.70
 -16  10   0   -3.00    5.70
  16  10   0  -12.30    8.00
 -16 -10   0    6.10    6.90
 -16 -10   0   -7.40    6.70
   0  11   0   -3.40    3.50
   1  11   0   68.89   11.40
  -1  11   0   72.19   10.60
  -1  11   0   62.59    4.40
   1  11   0   65.79    6.90
   1  11   0   63.59    5.90
  -1  11   0   60.99    6.20
   2  11   0   -1.70    2.50
  -2  11   0   -0.20    1.30
   2  11   0    3.40    2.30
  -2  11   0   -6.50    2.30
  -2  11   0    7.30    5.20
  -3  11   0   -0.70    1.30
  -3  11   0   -4.30    1.90
  -3  11   0    2.00    4.70
   4  11   0   -4.10    2.80
  -4  11   0    0.10    4.80
   4  11   0   -0.80    3.00
   5  11   0   -1.20    3.40
   5  11   0   -5.00    2.30
  -5  11   0    1.10    4.10
  -6  11   0   -3.70    4.10
   6  11   0    4.90    3.90
   6  11   0    7.50    4.80
   6 -11   0    1.20    2.40
  -7  11   0   10.80    5.90
   7  11   0    7.70    5.00
   7  11   0    5.00    3.90
   7 -11   0    1.00    2.50
   8  11   0   62.29   10.40
   8  11   0   61.19    8.80
  -8  11   0   77.09   12.10
   8 -11   0   66.49    9.60
   9  11   0   -1.30    3.10
   9  11   0    3.30    5.60
  -9  11   0    9.50    6.20
  -9 -11   0    2.20    6.00
 -10  11   0    0.30    5.00
  10  11   0   -1.00    3.60
 -10 -11   0   -2.60    4.90
  10 -11   0   -3.30    4.30
 -11  11   0   24.90    7.50
  11  11   0   37.30    9.20
 -11 -11   0   37.50    9.70
  12  11   0   31.80    6.20
  12  11   0   37.70    9.50
 -12 -11   0   43.00   11.10
 -13  11   0    1.60    5.50
  13  11   0   -3.50    3.40
 -13 -11   0   -8.00    4.80
 -14  11   0    5.80    6.40
 -14 -11   0   -3.00    5.30
   0  12   0   36.40    6.00
   0  12   0   25.90    3.30
   0  12   0   48.70    9.30
  -1  12   0    2.20    4.20
  -1  12   0   -0.90    1.30
   1  12   0   -2.50    3.90
  -2  12   0    2.30    1.20
   2  12   0   -1.30    2.30
  -2  12   0    7.50    3.00
  -2  12   0    5.30    4.90
   2  12   0   -1.30    3.90
   3  12   0    4.90    4.60
  -3  12   0    1.30    2.30
  -3  12   0    0.20    4.20
   3  12   0   -3.40    2.20
   4  12   0   -0.50    4.60
  -4  12   0   -4.20    4.10
   4  12   0    2.00    3.20
   5  12   0    2.20    4.10
   5  12   0    4.00    4.10
  -5  12   0   -2.20    4.40
   6  12   0   11.60    5.20
   6  12   0   22.60    7.20
  -6  12   0   35.20    8.50
  -7  12   0   14.50    5.80
   7  12   0   -4.70    4.10
  -8  12   0   15.50    6.30
   8  12   0    3.80    5.00
   8  12   0   -1.70    3.80
   9  12   0   -7.60    3.80
   9  12   0    0.20    5.40
  10  12   0   -5.20    5.50
  10  12   0    0.20    3.90
 -10  12   0   -0.80    4.90
  11  12   0   -5.70    3.90
 -11  12   0   14.80    6.70
  12  12   0   -4.50    6.50
 -12  12   0   -1.80    5.50
 -12 -12   0   -8.20    7.60
   0  13   0   -6.60    4.20
   1  13   0   10.40    5.50
  -1  13   0    6.50    5.20
   2  13   0   -2.80    4.50
  -2  13   0    0.20    4.20
   2  13   0   -4.70    2.10
   3  13   0   -4.90    4.10
  -3  13   0   -3.40    5.00
   4  13   0   -0.10    3.30
  -4  13   0   -6.60    4.40
   4  13   0    5.70    5.20
   5  13   0    0.70    4.40
  -5  13   0   -1.10    5.70
   5  13   0   -7.10    3.30
   6  13   0   11.60    4.50
   6  13   0   17.40    6.30
  -6  13   0   37.80   11.40
   7  13   0   -9.70    4.40
   7  13   0   -2.50    3.70
  -7  13   0    3.60    5.80
  -8  13   0   -3.70    5.20
   8  13   0    8.40    5.10
   8  13   0    0.60    4.50
   9  13   0    6.30    4.60
   9  13   0   -3.90    4.50
  -9  13   0   -9.30    5.40
   0  14   0   18.60    8.30
  -1  14   0   -5.60    8.50
   1  14   0    6.80    5.50
   2  14   0   11.60    6.70
  -2  14   0   12.50    6.90
   3  14   0    6.00    6.50
  -3  14   0   10.30    6.70
  -4  14   0   -6.90    5.10
   4  14   0    1.30    5.30
  -5  14   0   -1.10    5.60
   5  14   0    8.10    5.60
 -22   0  -1   -3.70    4.60
 -22   0  -1   10.40    5.00
 -22   0  -1  -12.70    5.60
 -21   0  -1   -0.50    7.30
 -21   0  -1    1.80    4.40
 -21   0  -1   -2.60    5.50
 -20   0  -1    4.10    4.20
  20   0   1   -6.80    4.70
 -20   0  -1   -1.60    5.90
 -20   0  -1    4.20    4.50
 -19   0  -1   -3.10    3.30
 -19   0  -1    7.40    5.00
 -19   0  -1   -2.80    5.00
 -18   0  -1    2.10    4.30
  18   0   1   -8.20    3.50
 -18   0  -1    1.10    3.70
 -18   0  -1    7.90    5.60
  17   0   1   -7.80    2.80
 -17   0  -1   -4.00    3.80
 -17   0  -1   -0.70    3.60
 -16   0  -1   -2.60    2.90
  16   0   1   -5.20    2.30
 -16   0  -1   -0.50    4.10
  15   0   1    0.50    2.50
 -15   0  -1    3.10    4.20
 -15   0  -1    4.00    3.40
  15   0   1   -3.50    3.00
 -14   0  -1   -2.20    2.90
  14   0   1   -2.40    2.80
 -14   0  -1    0.20    3.20
  13   0   1    2.40    2.60
 -13   0  -1   -1.10    2.70
 -13   0  -1    3.80    3.40
  13   0   1   -2.60    2.10
  12   0   1   -1.30    1.80
  12   0   1   -0.60    1.80
 -12   0  -1    2.50    2.70
 -12   0  -1   -1.60    2.30
 -11   0  -1    2.20    2.80
  11   0   1    1.40    1.90
  11   0   1   -1.40    2.20
 -10   0  -1   -0.50    2.50
  10   0   1   -1.20    1.70
  10   0   1   -2.20    1.40
 -10   0  -1   -0.40    2.10
  -9   0  -1   -1.50    2.80
   9   0   1    0.20    1.90
   9   0   1    2.20    2.00
  -9   0  -1    2.00    2.30
  -8   0  -1    0.80    2.40
   8   0   1   -3.20    1.80
  -8   0  -1    1.30    2.10
   8   0   1    1.90    1.80
   7   0   1    0.30    1.80
   7   0   1    0.60    1.40
  -7   0  -1   -1.60    1.70
  -7   0  -1    0.20    1.60
   6   0   1   -0.50    1.50
  -6   0  -1   -0.50    1.80
  -6   0  -1   -3.90    2.00
  -5   0  -1   -0.60    1.60
   5   0   1    0.50    1.20
   5   0   1    0.80    1.20
  -5   0  -1    2.00    1.40
  -4   0  -1   -3.20    1.30
  -4   0  -1   -3.70    1.50
   4   0   1   -1.40    1.10
  -3   0  -1   -0.40    0.50
  -3   0  -1    0.00    0.70
   3   0   1    0.10    0.50
   3   0   1    0.70    0.70
  -2   0  -1   -0.20    0.20
   2   0   1    0.20    0.20
   2   0   1    0.10    0.40
  -2   0  -1    2.70    0.70
  -2   0   1    0.60    0.60
   2   0  -1    0.70    0.50
   3   0  -1    0.70    0.90
  -3   0   1    2.70    1.10
   3   0  -1    0.80    0.80
  -3   0   1    2.00    1.10
   4   0  -1   -2.60    0.90
   4   0  -1    0.00    1.10
  -4   0   1   -0.30    1.30
  -4   0   1   -2.10    1.20
   5   0  -1   -0.50    1.20
   5   0  -1    1.10    1.50
  -5   0   1    3.40    1.70
  -5   0   1   -0.60    1.30
   6   0  -1    1.00    1.40
  -6   0   1   -1.80    2.00
  -6   0   1    0.00    1.90
   6   0  -1   -2.60    1.50
  -7   0   1   -1.50    2.00
   7   0  -1    0.00    1.70
   7   0  -1    0.40    1.40
  -7   0   1    4.30    2.20
   8   0  -1    0.50    1.80
  -8   0   1    1.40    2.20
   8   0  -1   -3.20    1.80
  -8   0   1   -2.60    2.30
  -9   0   1   13.80    4.20
   9   0  -1   28.20    5.10
 -10   0   1   -0.80    2.80
 -10   0   1   -3.90    2.10
  10   0  -1   -0.90    1.80
 -11   0   1    4.60    3.10
  11   0  -1   -3.20    1.70
 -11   0   1   -0.80    3.00
  11   0  -1    1.10    1.90
 -12   0   1   -1.10    2.20
 -12   0   1   -2.30    2.20
  12   0  -1   -0.10    2.40
  12   0  -1    1.60    2.20
  13   0  -1   -1.10    2.30
 -13   0   1   -1.20    3.10
 -13   0   1    1.60    2.90
  13   0  -1   -4.50    2.30
 -14   0   1   -2.50    2.80
 -14   0   1   -1.70    2.60
  14   0  -1   -1.90    2.70
  14   0  -1    2.60    2.70
 -15   0   1   -2.60    2.40
  15   0  -1   -4.30    2.60
 -15   0   1   -1.60    3.20
  15   0  -1   -3.70    2.50
  16   0  -1   -4.90    2.80
 -16   0   1   -4.20    2.90
 -17   0   1   -0.90    3.70
 -17   0   1   -0.70    3.20
  17   0  -1   -4.40    2.80
 -18   0   1   -4.30    3.60
 -18   0   1   -0.20    4.00
  18   0  -1   -5.90    3.80
 -18   0   1    2.20    5.20
 -19   0   1   -1.10    5.30
 -19   0   1   -0.10    4.30
 -20   0   1   -3.40    3.50
 -20   0   1    8.30    4.30
 -20   0   1   -4.50    4.80
 -21   0   1   -3.10    5.20
 -21   0   1  -11.50    3.80
 -21   0   1   -2.50    5.10
 -22   0   1   -3.40    5.10
 -22   0   1   -8.10    5.10
 -22   0   1   -4.70    4.10
 -22   1  -1   -8.90    3.70
 -22   1  -1    3.00    5.60
 -22   1  -1  -15.70    6.70
 -22  -1  -1    7.00    5.90
 -22  -1  -1   53.79   13.90
 -21   1  -1   -4.80    3.90
 -21   1  -1   -0.50    6.00
 -21   1  -1    3.00    4.50
 -21  -1  -1   58.39   11.80
 -21  -1  -1   -0.80    4.00
 -21  -1  -1   10.30    7.70
 -20   1  -1   -6.20    4.30
 -20   1  -1    1.10    4.40
 -20  -1  -1    8.00    5.70
 -20  -1  -1    4.60    4.50
 -20  -1  -1    7.30    5.40
 -19   1  -1   13.30    5.50
  19   1   1    6.70    4.40
 -19  -1  -1    8.90    6.60
 -19  -1  -1   -1.70    4.50
 -19  -1  -1    7.70    3.90
 -18   1  -1    7.50    4.60
 -18   1  -1    6.40    4.30
  18   1   1   -1.00    3.30
 -18  -1  -1   -2.80    5.10
  18  -1   1    2.20    4.40
 -18  -1  -1   15.70    4.40
 -18  -1  -1    6.70    5.50
 -17   1  -1    2.30    3.30
 -17   1  -1   -0.50    3.90
  17   1   1   -2.90    2.80
 -17  -1  -1   -1.80    3.60
 -17  -1  -1   -2.10    4.70
  17  -1   1   -5.80    3.10
 -17  -1  -1    2.50    3.30
 -16   1  -1    2.90    3.50
 -16   1  -1    9.80    4.60
  16  -1   1   -2.60    3.00
 -16  -1  -1    1.10    4.30
 -16  -1  -1   -1.80    4.40
 -15   1  -1   19.00    4.80
 -15   1  -1   20.30    5.60
  15   1   1    7.10    3.30
  15  -1   1   12.60    4.20
 -15  -1  -1   19.20    7.60
 -15  -1  -1   11.30    4.80
 -15  -1  -1   19.30    5.00
  15  -1   1   12.00    4.10
  14   1   1    6.00    3.30
 -14   1  -1    8.00    4.00
  14  -1   1   -0.60    2.60
 -14  -1  -1   10.10    3.50
 -14  -1  -1    6.80    4.40
  14  -1   1   -1.70    2.70
 -14  -1  -1    0.90    3.40
  13   1   1   16.10    4.50
  13   1   1   12.20    3.00
 -13   1  -1    9.80    4.50
 -13  -1  -1   14.50    3.80
  13  -1   1   10.40    3.30
  13  -1   1    9.90    4.10
 -13  -1  -1   13.70    4.70
 -13  -1  -1    6.90    3.80
  13  -1   1   13.30    3.70
 -12   1  -1   12.40    4.30
  12   1   1    7.10    2.60
  12   1   1    7.10    3.20
  12  -1   1   10.20    3.30
  12  -1   1   17.40    4.00
 -12  -1  -1   10.50    4.50
 -12  -1  -1   10.10    3.70
 -12  -1  -1    2.90    3.00
  12  -1   1    7.60    3.20
 -11   1  -1  483.45   17.20
 -11   1  -1  491.75   17.30
  11   1   1  480.25   17.20
 -11  -1  -1  508.65   19.50
  11  -1   1  477.05   15.50
  11  -1   1  482.55   15.30
  11  -1   1  496.75   18.10
 -11  -1  -1  488.55   16.20
 -10   1  -1   49.10    6.40
  10   1   1   55.49    4.50
  10   1   1   51.69    5.90
 -10   1  -1   59.39    6.40
  10  -1   1   48.10    5.20
  10  -1   1   50.99    5.10
  10  -1   1   56.59    6.20
 -10  -1  -1   58.29    5.80
  -9   1  -1 1757.12   36.00
   9   1   1 1657.53   31.70
  -9   1  -1 1784.52   36.30
   9   1   1 1752.72   37.00
   9  -1   1 1732.73   34.50
   9  -1   1 1726.63   37.20
   9  -1   1 1754.62   34.00
  -9  -1  -1 1715.13   34.40
  -9  -1  -1 1818.72   39.50
   8   1   1   44.20    5.60
  -8   1  -1   22.80    4.10
   8   1   1   29.90    3.40
  -8   1  -1   40.00    4.70
   8  -1   1   30.20    4.40
  -8  -1  -1   34.80    5.60
   8  -1   1   21.00    4.10
  -8  -1  -1   28.90    4.00
  -7   1  -1  435.26   12.80
   7   1   1  448.86   14.00
   7   1   1  436.26   10.80
  -7   1  -1  429.16   12.90
  -7  -1  -1  448.86   14.90
   7  -1   1  433.26   12.40
  -7  -1  -1  426.56   11.90
   7  -1   1  434.96   13.80
   7  -1   1  430.06   11.80
   6   1   1 1117.09   20.40
  -6   1  -1 1122.79   23.00
  -6   1  -1 1137.79   22.70
   6  -1   1 1116.29   22.60
   6  -1   1 1100.19   21.40
  -6  -1  -1 1110.69   25.20
  -6  -1  -1 1094.79   21.50
   6  -1   1 1077.29   26.60
  -6  -1  -1 1091.29   25.10
   4   1   1 3692.13   59.89
   4   1   1 3689.53   55.89
  -4   1  -1 3605.24   58.29
  -4  -1  -1 3683.53   60.59
  -4  -1  -1 3693.63   56.49
   4  -1   1 3766.62   58.59
  -4  -1  -1 3597.24   60.09
  -3   1  -1  348.37    7.60
   3   1   1  372.16    9.50
  -3   1  -1  341.67    8.80
   3   1   1  355.06    7.20
   3   1   1  368.26    9.70
   3  -1   1  354.26    8.90
  -3  -1  -1  365.26    9.70
  -3  -1  -1  374.16   10.00
   3  -1   1  354.06    8.70
  -2   1  -1 1041.80   18.20
  -2   1  -1 1078.09   19.00
   2   1   1 1054.59   19.30
   2   1   1 1107.19   19.30
  -2  -1  -1 1027.30   19.10
  -2  -1  -1 1032.30   19.50
   2  -1   1 1070.19   19.30
   2  -1   1 1053.79   18.20
  -1   1  -1 1410.96   24.00
   1   1   1 1455.45   22.00
  -1   1  -1 1358.46   22.50
   1   1   1 1383.06   23.10
   1   1   1 1374.66   23.30
  -1  -1  -1 1386.06   23.40
   1  -1   1 1388.96   24.00
   1  -1   1 1413.76   25.10
  -1  -1  -1 1501.85   27.50
   0   1   1   26.00    1.40
   0   1  -1   26.60    2.10
   0   1   1   25.00    1.60
   1   1  -1  283.47    7.60
  -1   1   1  263.07    6.50
   1   1  -1  278.37    7.60
  -1  -1   1  287.97    7.70
   1  -1  -1  267.47    6.60
  -1  -1   1  320.27    7.40
  -2   1   1 1727.23   29.00
   2   1  -1 1728.23   29.70
  -2   1   1 1752.42   26.00
   2   1  -1 1762.02   30.50
   2  -1  -1 1713.23   25.90
  -2  -1   1 1733.03   30.60
  -2  -1   1 1693.83   29.60
   2  -1  -1 1672.33   28.70
  -4   1   1  308.87    7.90
   4   1  -1  296.67    8.60
   4   1  -1  284.67    9.60
  -4   1   1  315.97    9.50
   4  -1  -1  315.57    9.10
  -4  -1   1  290.17    8.80
  -4  -1   1  319.07   10.70
   4  -1  -1  300.07    7.50
  -4  -1   1  286.37    9.90
   5   1  -1 2589.14   46.20
   5   1  -1 2588.94   43.90
  -5   1   1 2722.93   43.60
  -5   1   1 2594.14   45.40
  -5  -1   1 2568.74   44.60
  -5  -1   1 2616.84   46.90
  -5  -1   1 2550.94   47.70
   5  -1  -1 2713.93   44.90
   5  -1  -1 2629.24   42.70
   6   1  -1  425.56   11.70
  -6   1   1  415.46   12.80
   6   1  -1  442.86   15.70
  -6   1   1  421.86   11.80
   6  -1  -1  419.46   11.10
  -6  -1   1  438.66   14.60
   6  -1  -1  430.16   12.20
  -6  -1   1  425.16   13.80
  -6  -1   1  414.06   12.30
   7   1  -1   26.90    4.20
   7   1  -1   27.60    3.20
  -7   1   1   32.00    4.10
  -7   1   1   29.50    4.30
  -7  -1   1   29.80    4.80
  -7  -1   1   31.30    5.00
   7  -1  -1   29.90    3.30
   7  -1  -1   27.00    4.20
  -7  -1   1   29.30    4.10
   8   1  -1   39.60    4.00
  -8   1   1   45.40    4.70
  -8   1   1   45.60    5.20
   8   1  -1   38.70    5.30
   8  -1  -1   34.40    4.00
   8  -1  -1   43.10    4.50
  -8  -1   1   38.60    4.70
  -8  -1   1   45.30    6.20
   9   1  -1  772.92   18.90
   9   1  -1  766.12   21.80
  -9   1   1  814.42   22.30
  -9   1   1  778.22   20.80
  -9  -1   1  790.12   21.20
   9  -1  -1  785.92   19.40
   9  -1  -1  763.22   20.00
  -9  -1   1  780.52   23.20
  10   1  -1   55.29    6.10
 -10   1   1   56.39    6.00
 -10   1   1   56.79    6.30
  10   1  -1   58.09    5.20
 -10  -1   1   52.49    5.90
  10  -1  -1   50.29    5.20
  10  -1  -1   55.89    5.50
  11   1  -1  501.65   17.90
 -11   1   1  513.15   17.80
  11   1  -1  522.15   15.40
 -11   1   1  530.45   19.00
 -11  -1   1  502.85   21.10
  11  -1  -1  532.95   16.70
  11  -1  -1  518.65   16.20
 -11  -1   1  525.65   18.00
 -11  -1   1  508.25   19.60
 -12   1   1   17.60    4.50
  12   1  -1   32.30    4.40
  12   1  -1   34.00    5.90
 -12  -1   1   19.40    4.90
 -12  -1   1   19.60    4.60
  12  -1  -1   25.30    4.60
 -12  -1   1   26.00    6.00
  12  -1  -1   22.80    4.20
  13   1  -1   -2.00    2.60
 -13   1   1    0.20    3.00
 -13   1   1    2.20    2.90
  13   1  -1   -0.40    2.10
 -13  -1   1    3.30    3.00
  13  -1  -1    1.80    2.80
 -13  -1   1   -3.20    3.20
 -13  -1   1    0.30    3.00
  13  -1  -1   -3.60    2.10
  14   1  -1   82.19    6.80
 -14   1   1   98.89    8.90
  14   1  -1   88.09    8.10
 -14   1   1   72.29    8.80
  14  -1  -1   74.29    7.70
  14  -1  -1   87.69    7.40
 -14  -1   1   91.99    9.60
 -14  -1   1   77.89   11.20
 -14  -1   1   84.79    8.50
 -15   1   1    2.60    3.70
  15   1  -1    2.00    2.50
 -15   1   1   -1.20    3.50
  15  -1  -1   -6.60    2.60
 -15  -1   1   -0.40    2.60
  15  -1  -1   -1.40    3.30
 -16   1   1    2.40    4.40
  16   1  -1   10.60    3.70
 -16   1   1    1.60    3.30
 -16  -1   1   12.60    5.60
  16  -1  -1   -1.30    3.30
 -16  -1   1   -0.80    4.00
 -16  -1   1    7.20    4.20
  16  -1  -1    2.80    3.40
 -17   1   1   -1.80    3.00
 -17  -1   1   -3.60    3.60
 -17  -1   1   -1.00    4.10
  17  -1  -1   -0.60    3.50
 -17  -1   1    2.50    4.30
 -18   1   1   28.60    6.80
  18   1  -1   20.40    5.10
 -18  -1   1   17.50    9.70
 -18  -1   1   26.30    6.50
 -19   1   1    2.00    4.70
 -19   1   1    0.10    3.50
  19   1  -1   -8.00    3.70
 -19  -1   1   -6.40    4.80
 -19  -1   1    4.50    4.10
 -19  -1   1    1.10    4.30
 -20   1   1    1.80    4.40
 -20  -1   1    1.30    4.60
 -20  -1   1    7.60    4.70
 -20  -1   1    8.40    4.10
 -21   1   1  -13.70    4.90
 -21   1   1   -2.60    4.20
 -21   1   1   -2.10    4.50
 -21  -1   1    3.00    5.30
 -21  -1   1    0.60    5.70
 -22   1   1  -11.70    4.80
 -22   1   1   11.60    5.80
 -22  -1   1   -6.40    6.10
 -22  -1   1    1.10    5.20
 -22   2  -1  -12.60    4.10
 -22   2  -1    2.40    5.00
 -22  -2  -1  -14.10    5.20
 -22  -2  -1    5.80    6.20
 -21   2  -1    2.70    3.90
 -21  -2  -1   13.60    6.60
 -21  -2  -1   -2.80    4.70
 -20   2  -1    6.90    4.60
 -20   2  -1   12.00    6.10
 -20  -2  -1    7.50    6.30
 -20  -2  -1    7.30    5.60
 -19   2  -1    5.00    5.50
 -19   2  -1   -2.70    3.80
  19   2   1    1.10    3.40
 -19  -2  -1    4.00    6.80
 -19  -2  -1   -0.60    4.20
  18   2   1   -4.30    2.50
 -18   2  -1    2.60    4.80
 -18   2  -1    2.80    4.10
 -18  -2  -1    0.30    4.80
 -18  -2  -1   -1.00    5.00
 -17   2  -1   -3.40    2.70
 -17   2  -1   -0.40    3.30
  17   2   1    3.00    2.60
 -17  -2  -1    3.90    5.40
 -16   2  -1   -0.30    3.40
 -16   2  -1   -2.50    2.60
  16   2   1    0.90    2.40
  16  -2   1    3.00    3.10
 -16  -2  -1    2.60    5.50
 -16  -2  -1   -3.30    4.50
  16  -2   1   -1.50    3.20
 -15   2  -1  135.89   11.40
  15   2   1  123.99    7.40
 -15   2  -1  141.49   10.40
 -15  -2  -1  132.69    9.10
  15  -2   1  146.89    8.80
  15  -2   1  133.09   10.20
 -15  -2  -1  141.79   12.70
 -15  -2  -1  116.99   12.20
  14   2   1  150.48    7.90
 -14   2  -1  120.59    9.70
 -14   2  -1  146.09   11.50
  14  -2   1  157.08   12.40
  14  -2   1  130.89    8.50
 -14  -2  -1  165.78    9.80
 -14  -2  -1  135.39   12.30
 -14  -2  -1  169.28   16.50
 -13   2  -1  381.56   18.30
  13   2   1  391.16   12.50
 -13   2  -1  408.56   17.60
  13   2   1  362.36   16.60
  13  -2   1  379.56   13.50
 -13  -2  -1  396.36   14.70
 -13  -2  -1  403.36   19.60
 -13  -2  -1  366.36   18.90
  13  -2   1  390.46   16.80
  13  -2   1  416.76   16.30
 -12   2  -1    6.40    3.00
  12   2   1   14.10    4.20
 -12   2  -1    5.70    3.50
  12  -2   1   12.20    3.70
 -12  -2  -1    7.80    3.00
  12  -2   1    9.00    2.90
 -12  -2  -1    7.50    4.40
  12  -2   1    8.30    3.50
 -12  -2  -1    6.10    4.10
 -11   2  -1  128.79   10.60
  11   2   1  129.09    6.30
 -11   2  -1  128.49    8.00
  11   2   1  117.29    8.80
 -11  -2  -1  126.89    7.60
 -11  -2  -1  114.19   12.00
 -11  -2  -1  125.49   10.40
  11  -2   1  118.79    6.70
  11  -2   1  122.39    8.60
  11  -2   1  109.89    7.70
  10   2   1   22.20    3.10
 -10   2  -1   24.70    4.20
  10   2   1   24.70    5.00
 -10   2  -1   14.90    3.90
 -10  -2  -1   24.70    5.60
 -10  -2  -1   16.20    4.70
 -10  -2  -1   18.50    3.70
  10  -2   1   17.70    3.80
  10  -2   1   15.70    3.40
  10  -2   1   23.40    3.60
   9   2   1  590.14   14.10
  -9   2  -1  596.84   16.40
   9   2   1  560.34   18.60
  -9   2  -1  558.74   17.70
  -9  -2  -1  563.64   23.50
   9  -2   1  594.34   17.80
  -9  -2  -1  570.24   15.50
   9  -2   1  594.74   14.90
   9  -2   1  589.84   17.50
  -9  -2  -1  586.74   20.60
   8   2   1   92.29    5.00
  -8   2  -1  100.09    7.00
   8   2   1  103.59    7.50
  -8   2  -1   96.09    5.90
  -8  -2  -1   98.39    8.00
  -8  -2  -1  117.79    8.50
   8  -2   1   89.19    6.30
   8  -2   1   90.89    5.10
   8  -2   1  103.69    6.60
  -7   2  -1  209.78    9.30
   7   2   1  202.98    9.70
  -7   2  -1  209.68    7.70
   7  -2   1  206.48    9.00
   7  -2   1  212.78    6.90
  -7  -2  -1  193.78   10.30
  -7  -2  -1  220.88   10.90
   7  -2   1  214.68    8.90
  -6   2  -1  344.77    9.20
   6   2   1  323.57    8.80
  -6   2  -1  332.97   11.20
   6   2   1  332.17   12.00
  -6  -2  -1  324.77   12.70
  -6  -2  -1  317.97   12.40
   6  -2   1  323.87   10.60
  -5   2  -1 1544.95   30.20
   5   2   1 1564.94   31.50
  -5   2  -1 1598.04   26.70
   5   2   1 1637.74   35.50
   5   2   1 1532.45   27.10
  -5  -2  -1 1516.65   32.10
  -5  -2  -1 1529.95   32.40
   5  -2   1 1582.24   30.80
   5  -2   1 1586.34   29.20
  -4   2  -1 2608.34   45.60
   4   2   1 2700.53   47.10
  -4   2  -1 2656.33   41.20
   4   2   1 2703.83   46.90
  -4   2  -1 2659.23   44.40
  -4  -2  -1 2762.52   47.80
   4  -2   1 2658.63   43.90
  -4  -2  -1 2548.55   47.10
   4  -2   1 2642.54   46.10
   3   2   1 5120.59   80.29
  -3  -2  -1 4909.11   79.99
   2   2   1 1876.21   32.30
   2   2   1 1790.62   32.90
  -2   2  -1 1844.22   29.70
   2   2   1 1869.41   30.50
  -2   2  -1 1812.22   32.40
  -2  -2  -1 1838.32   32.60
  -2  -2  -1 1735.53   32.60
   2  -2   1 1827.72   30.40
   2  -2   1 1822.92   33.00
   1   2   1  101.79    4.90
  -1   2  -1  102.79    3.90
  -1   2  -1   98.69    4.80
   1   2   1  105.29    4.20
  -1  -2  -1  100.19    4.40
  -1  -2  -1  100.39    4.30
  -1  -2  -1   99.19    4.90
   1  -2   1  101.19    4.20
   1  -2   1  100.79    5.00
   0   2   1  163.78    5.50
   0   2  -1  170.18    5.40
   0   2   1  167.68    4.50
   0   2  -1  156.48    6.60
   0   2   1  166.08    6.40
   0   2   1  157.48    4.80
   0   2  -1  168.18    6.30
   0  -2  -1  171.98    5.80
   0  -2   1  165.28    5.90
   0  -2  -1  163.78    5.00
   0  -2   1  168.98    6.80
   2   2  -1 3370.76   55.49
   2   2  -1 3506.35   57.09
   2   2  -1 3281.37   56.79
  -2  -2   1 3354.86   55.59
   2  -2  -1 3397.96   54.79
  -2  -2   1 3378.46   57.09
   4   2  -1 2421.86   45.00
   4   2  -1 2520.75   44.50
  -4   2   1 2401.36   42.70
   4   2  -1 2342.07   41.40
   4  -2  -1 2475.35   42.60
  -4  -2   1 2377.16   44.20
  -4  -2   1 2384.86   45.30
   4  -2  -1 2485.15   40.20
   4  -2  -1 2426.96   36.60
  -5   2   1  372.86   12.00
   5   2  -1  388.16   11.20
   5   2  -1  392.06   15.00
   5   2  -1  417.36   13.80
  -5   2   1  397.36    9.00
   5  -2  -1  428.06    8.50
   5  -2  -1  404.86   12.00
   5  -2  -1  386.26   10.80
  -5  -2   1  377.66   13.90
  -5  -2   1  390.36   13.50
   6   2  -1   35.70    3.60
  -6   2   1   36.00    2.90
   6   2  -1   43.30    5.60
  -6   2   1   26.40    3.90
  -6  -2   1   31.60    5.00
   6  -2  -1   38.20    4.10
  -6  -2   1   38.80    5.30
   6  -2  -1   41.20    2.70
   7   2  -1 1282.27   26.80
   7   2  -1 1356.36   30.80
  -7   2   1 1317.67   29.50
  -7   2   1 1355.86   25.80
   7  -2  -1 1353.76   24.50
  -7  -2   1 1327.17   31.60
  -7  -2   1 1353.76   32.90
   7  -2  -1 1383.16   28.90
  -8   2   1  810.22   19.10
   8   2  -1  846.82   19.70
   8   2  -1  815.52   23.00
  -8   2   1  852.01   22.60
   8  -2  -1  814.92   21.10
  -8  -2   1  814.42   24.90
  -8  -2   1  817.22   24.10
  -8  -2   1  842.72   20.90
   8  -2  -1  845.32   17.90
  -9   2   1 1634.44   36.80
  -9   2   1 1655.53   33.20
   9   2  -1 1645.14   32.80
   9   2  -1 1711.13   38.00
   9  -2  -1 1673.03   31.30
  -9  -2   1 1651.63   34.60
   9  -2  -1 1628.64   35.00
  -9  -2   1 1727.03   41.00
 -10   2   1   27.20    5.30
 -10   2   1   30.10    4.50
  10   2  -1   27.80    5.20
  10  -2  -1   31.40    5.10
  10  -2  -1   32.10    4.20
 -10  -2   1   18.30    3.70
 -10  -2   1   26.90    5.90
  10  -2  -1   22.20    4.10
 -11   2   1   12.50    4.40
  11   2  -1   12.80    4.10
  11   2  -1   10.60    2.80
 -11   2   1   12.50    3.40
 -11  -2   1   15.40    4.90
 -11  -2   1    7.40    4.30
  11  -2  -1    8.80    3.40
 -11  -2   1   10.30    3.60
  11  -2  -1   10.10    3.30
  11  -2  -1    9.00    2.80
 -12   2   1    9.70    3.70
  12   2  -1   14.50    3.40
 -12   2   1   13.90    4.80
  12   2  -1   12.60    4.20
  12  -2  -1   14.50    3.40
  12  -2  -1   17.30    4.20
 -12  -2   1   11.70    5.00
 -12  -2   1   16.90    4.10
  12  -2  -1    7.40    3.50
 -12  -2   1   11.50    4.80
 -13   2   1  141.49   11.10
  13   2  -1  115.79    9.40
  13   2  -1  133.99    7.90
 -13   2   1  148.49    9.60
 -13  -2   1  144.29   11.90
 -13  -2   1  139.69   12.50
  13  -2  -1  126.09    9.20
  13  -2  -1  138.29    8.10
  13  -2  -1  117.19    9.50
 -13  -2   1  146.19    9.70
 -14   2   1  146.19   12.00
 -14   2   1  134.19    9.80
  14   2  -1  142.89    8.30
 -14  -2   1  127.49   12.50
 -14  -2   1  141.69   10.10
  14  -2  -1  141.79   10.20
  14  -2  -1  133.79    8.60
 -15   2   1   19.20    4.90
 -15   2   1   29.10    6.70
  15   2  -1   17.10    4.00
 -15  -2   1   24.60    7.70
  15  -2  -1   30.00    6.00
 -15  -2   1   31.10    5.90
  15  -2  -1   34.30    5.80
  16   2  -1   -2.40    2.40
 -16   2   1   -1.70    3.50
 -16   2   1    4.20    3.10
 -16  -2   1    2.20    2.90
  16  -2  -1   -5.40    2.90
 -16  -2   1   -1.40    3.10
 -16  -2   1   -0.90    4.00
 -17   2   1    1.40    2.50
 -17   2   1    7.40    4.80
  17   2  -1    4.80    3.40
  17  -2  -1   -2.90    3.10
 -17  -2   1   11.70    6.10
 -18   2   1   14.40    5.90
  18   2  -1    8.20    4.30
 -18   2   1   19.60    5.50
 -18  -2   1    9.50    7.00
 -18  -2   1   13.70    6.70
 -19   2   1   -6.80    4.20
 -19   2   1   -1.30    2.70
 -19  -2   1   -6.50    4.50
 -19  -2   1   -6.90    3.60
 -20   2   1    4.00    3.50
 -20   2   1   15.10    9.40
 -20  -2   1   11.00    6.10
 -20  -2   1   -6.40    3.30
 -21   2   1   -2.60    5.00
 -21  -2   1    3.70    5.20
 -21  -2   1  -12.80    5.10
 -22   2   1    0.50    6.10
 -22  -2   1    3.00    5.80
 -22  -2   1   -2.50    7.10
 -22   3  -1   -7.30    6.80
 -22  -3  -1    9.40    6.20
 -22  -3  -1    7.90    6.30
 -21   3  -1    5.40    3.70
 -21   3  -1    1.90    5.30
 -21  -3  -1   -2.50    5.70
 -21  -3  -1   -7.00    4.30
 -20   3  -1   -2.60    3.40
 -20   3  -1    4.80    4.90
 -20  -3  -1    1.40    5.70
 -20  -3  -1    4.80    5.00
 -19   3  -1   53.19    9.30
  19   3   1   52.39    6.00
 -19  -3  -1   53.59   11.60
 -19  -3  -1   47.70    9.60
  18   3   1   39.30    5.10
 -18   3  -1   39.90    6.50
 -18   3  -1   48.70    8.70
 -18  -3  -1   49.90   10.50
 -18  -3  -1   40.80   10.10
  17   3   1   30.00    4.40
 -17   3  -1   31.40    7.50
 -17   3  -1   37.20    6.60
 -17  -3  -1   37.00    8.80
 -17  -3  -1   28.50    7.90
 -16   3  -1   25.10    6.90
  16   3   1   19.30    3.60
 -16   3  -1   21.10    5.30
 -16  -3  -1   25.50    8.00
 -15   3  -1   15.50    4.70
  15   3   1   18.50    3.30
 -15   3  -1   14.20    6.10
  15  -3   1   12.40    4.80
 -15  -3  -1   18.30    7.10
 -15  -3  -1   13.00    5.50
 -14   3  -1    3.40    4.00
 -14   3  -1    4.30    2.90
  14   3   1   -2.90    1.80
 -14  -3  -1    2.30    4.50
  14  -3   1   -2.70    2.90
 -14  -3  -1   -1.60    4.20
 -13   3  -1  369.56   17.10
 -13   3  -1  361.16   14.30
  13  -3   1  342.67   16.10
 -13  -3  -1  348.47   22.80
 -13  -3  -1  350.36   19.00
  13  -3   1  366.36   16.00
  12   3   1    5.20    2.00
 -12   3  -1    2.90    2.50
  12   3   1    4.40    3.50
 -12   3  -1    9.00    4.10
  12  -3   1    8.00    3.80
 -12  -3  -1    3.20    3.50
  12  -3   1    5.00    2.80
 -12  -3  -1   10.10    4.30
  11   3   1   94.29    5.50
 -11   3  -1   86.29    6.30
 -11   3  -1  101.79    8.60
  11   3   1   93.69    8.30
 -11  -3  -1  101.39   10.20
 -11  -3  -1  103.39   10.00
  11  -3   1   85.99    7.90
  11  -3   1   92.29    7.70
  10   3   1  217.28   12.00
 -10   3  -1  197.38    8.90
 -10   3  -1  215.48   11.60
  10   3   1  199.38    7.80
 -10  -3  -1  196.28   12.70
  10  -3   1  211.08   11.00
 -10  -3  -1  199.08   12.80
  10  -3   1  212.08   10.60
  -9   3  -1    8.00    2.30
   9   3   1    2.70    1.70
   9   3   1    8.60    3.50
  -9   3  -1    3.90    2.70
   9  -3   1    3.50    2.50
  -9  -3  -1    3.00    3.20
  -9  -3  -1    2.70    3.20
   9  -3   1    2.60    1.80
   8   3   1  135.59    8.70
   8   3   1  122.89    5.90
  -8   3  -1  124.59    8.10
  -8   3  -1  135.49    6.00
   8  -3   1  130.29    8.20
  -8  -3  -1  128.99    9.40
  -8  -3  -1  135.69    9.60
   8  -3   1  131.59    7.30
  -7   3  -1  791.32   16.30
   7   3   1  775.82   22.00
   7   3   1  751.12   17.10
   7   3   1  746.13   21.70
  -7   3  -1  796.62   21.20
   7  -3   1  767.22   19.00
  -7  -3  -1  785.02   23.30
   7  -3   1  769.22   21.20
  -7  -3  -1  777.62   23.10
   6   3   1  511.85   13.00
   6   3   1  529.85   19.60
  -6   3  -1  504.35   11.10
   6   3   1  481.85   16.10
  -6   3  -1  498.05   15.60
  -6  -3  -1  512.75   17.60
   6  -3   1  515.65   14.40
   6  -3   1  529.15   16.30
  -6  -3  -1  517.95   17.40
  -5   3  -1 2941.91   49.90
  -5   3  -1 2916.31   45.30
   5   3   1 2925.11   53.59
   5   3   1 3035.80   54.79
  -5   3  -1 2989.60   52.59
   5  -3   1 2933.61   49.40
   5  -3   1 2961.50   53.59
  -5  -3  -1 2913.11   54.69
  -5  -3  -1 2853.61   54.49
  -4   3  -1  410.26   10.50
  -4   3  -1  378.36   12.30
   4   3   1  357.76   12.90
   4   3   1  389.36   12.70
   4  -3   1  405.06   10.70
  -4  -3  -1  358.56   13.00
  -4  -3  -1  387.86   13.30
   4  -3   1  414.66   13.40
   3   3   1 6428.76   95.89
   3   3   1 6134.59   98.29
   3   3   1 6240.28  100.19
   3  -3   1 6241.28   99.79
  -3  -3  -1 6056.69   98.99
  -3  -3  -1 6049.99   99.69
   2   3   1 1494.65   27.70
  -2   3  -1 1487.85   29.50
  -2   3  -1 1475.95   25.70
   2   3   1 1481.05   30.60
   2   3   1 1526.75   28.80
  -2  -3  -1 1420.66   30.10
   2  -3   1 1501.25   30.60
   2  -3   1 1481.75   27.20
  -2  -3  -1 1472.05   29.10
   1   3   1  441.56   11.40
  -1   3  -1  431.96   13.90
   1   3   1  439.66   13.50
   1   3   1  444.46   11.30
   1   3   1  448.36   11.80
  -1   3  -1  440.26   12.80
  -1   3  -1  434.46   10.60
  -1   3  -1  420.96   10.30
   1  -3   1  441.26   13.40
   1  -3   1  444.16   11.50
  -1  -3  -1  417.56   13.10
  -1  -3  -1  432.46   12.20
  -1  -3  -1  448.56   11.80
   0   3   1 4032.30   61.49
   0   3   1 3919.51   62.19
   0   3  -1 3958.90   65.69
   0   3  -1 3937.01   63.19
   0   3  -1 3923.61   63.79
   0   3  -1 4059.69   68.09
   0   3   1 3969.40   67.09
   0   3   1 3909.51   64.09
   0  -3  -1 3940.21   65.19
   0  -3  -1 3935.61   61.39
   0  -3   1 4045.20   67.89
   0  -3   1 3916.21   64.29
   0  -3  -1 4050.09   62.79
  -2   3   1 1055.29   17.70
  -2   3   1 1046.80   17.30
  -2   3   1 1063.89   22.60
   2   3  -1 1092.39   23.10
   2   3  -1 1059.59   25.00
   2   3  -1 1047.70   23.90
  -2  -3   1 1038.70   24.80
   2  -3  -1 1064.69   23.20
   2  -3  -1 1070.69   18.70
  -2  -3   1 1042.50   23.00
   3   3  -1  635.34   18.00
  -3   3   1  635.04   16.20
   3   3  -1  585.34   16.30
   3   3  -1  615.54   18.00
   3  -3  -1  629.94   16.70
  -3  -3   1  634.84   18.30
   3  -3  -1  617.04   12.50
  -3  -3   1  625.14   17.00
   4   3  -1    2.40    2.00
   4   3  -1    6.10    2.60
   4   3  -1    3.10    2.00
  -4   3   1    8.50    2.40
   4  -3  -1   12.90    2.80
   4  -3  -1    6.60    1.30
  -4  -3   1    6.20    2.80
  -4  -3   1    6.70    2.30
  -5   3   1  280.37   10.80
  -5   3   1  267.87    5.40
   5   3  -1  281.57   12.20
   5   3  -1  282.57   11.60
   5  -3  -1  266.57   10.50
  -5  -3   1  277.67   11.80
  -5  -3   1  276.47   12.40
   5  -3  -1  262.57    8.30
  -6   3   1   15.20    3.50
   6   3  -1   11.60    2.90
   6   3  -1   11.20    3.30
   6   3  -1    9.70    3.30
  -6   3   1   11.60    1.60
  -6  -3   1   11.10    3.90
   6  -3  -1   12.30    3.00
  -6  -3   1   10.10    3.80
   6  -3  -1   10.40    2.30
  -7   3   1    4.30    1.60
   7   3  -1    9.40    3.30
  -7   3   1    8.40    3.20
   7   3  -1    7.00    2.40
   7   3  -1    1.40    2.70
  -7  -3   1    4.20    3.10
   7  -3  -1    6.80    2.20
   7  -3  -1    3.90    2.40
  -7  -3   1    7.20    3.40
  -8   3   1   36.70    5.80
   8   3  -1   28.50    5.40
  -8   3   1   28.20    3.00
   8   3  -1   31.80    4.50
   8  -3  -1   25.30    3.70
  -8  -3   1   15.20    4.80
  -8  -3   1   28.90    6.00
   8  -3  -1   38.80    5.40
   9   3  -1  125.19    9.10
   9   3  -1  119.29    6.90
  -9   3   1  138.19   11.10
  -9   3   1  117.69    5.90
   9  -3  -1  123.09    8.50
  -9  -3   1  118.29   10.40
   9  -3  -1  129.09    5.40
  -9  -3   1   98.19    8.70
   9  -3  -1  134.29    7.80
  10   3  -1   -0.20    2.80
 -10   3   1    2.30    3.60
 -10   3   1   -2.50    1.50
  10  -3  -1    2.00    1.50
 -10  -3   1    3.00    3.70
 -10  -3   1    2.10    4.30
  10  -3  -1    0.70    1.90
  10  -3  -1   -1.90    1.70
  11   3  -1    2.00    2.00
 -11   3   1    0.90    1.90
  11   3  -1    2.60    2.90
 -11   3   1    1.90    3.00
 -11  -3   1   -2.70    2.90
  11  -3  -1    2.50    2.40
 -11  -3   1    0.20    3.80
  12   3  -1  256.97   14.10
  12   3  -1  247.28   10.40
 -12   3   1  263.17   14.60
 -12   3   1  242.68   10.80
 -12  -3   1  267.37   15.90
  12  -3  -1  253.17    9.50
 -12  -3   1  254.97   15.90
  13   3  -1   43.00    5.00
 -13   3   1   41.10    7.20
 -13   3   1   37.30    5.60
  13  -3  -1   39.40    4.30
  13  -3  -1   49.00    7.50
 -13  -3   1   49.20    9.10
  13  -3  -1   45.90    5.70
 -14   3   1   12.30    4.50
 -14   3   1    9.10    3.70
  14   3  -1   11.50    3.50
 -14  -3   1    8.90    4.70
 -14  -3   1   11.80    5.70
  14  -3  -1    3.40    2.40
  14  -3  -1    9.90    4.60
 -15   3   1   31.70    6.70
  15   3  -1   32.60    4.70
 -15  -3   1   40.00    9.00
 -15  -3   1   17.30    6.20
 -16   3   1   -3.60    3.80
  16   3  -1   -1.90    2.30
 -16   3   1    2.90    3.10
 -16  -3   1   -3.70    2.90
 -17   3   1   35.40    8.10
 -17   3   1   35.20    5.80
  17   3  -1   34.90    5.00
 -17  -3   1   28.60    7.20
 -17  -3   1   30.60    8.00
  18   3  -1   54.19    6.50
 -18   3   1   53.69   10.40
 -18   3   1   45.60    7.00
 -18  -3   1   38.60    9.50
 -18  -3   1   48.80   11.10
 -19   3   1   66.09   12.90
  19   3  -1   39.40    6.20
 -19  -3   1   66.39   11.90
 -19  -3   1   84.29   13.10
 -20   3   1    6.30    4.70
 -20  -3   1    3.80    6.90
 -20  -3   1    7.90    6.10
 -21   3   1   -5.70    4.50
 -21  -3   1    0.10    4.60
 -21  -3   1   -4.40    6.00
 -22   3   1   -4.00    7.00
 -22  -3   1    3.10    8.00
 -22  -3   1   -1.40    6.00
 -21   4  -1    3.50    5.30
 -21  -4  -1    4.50    6.40
 -21  -4  -1   14.10    7.90
 -20   4  -1    8.20    6.00
 -20   4  -1   11.20    4.10
 -20  -4  -1   13.10    8.70
 -20  -4  -1   21.20    7.60
 -19   4  -1    2.70    4.50
 -19   4  -1   11.70    4.40
 -19  -4  -1    0.20    6.00
 -19  -4  -1    8.90    6.10
 -18   4  -1    1.10    3.00
  18   4   1    0.90    2.30
 -18   4  -1   10.70    7.00
 -18  -4  -1    2.10    4.70
 -17   4  -1   33.60    7.90
  17   4   1   43.70    4.60
 -17   4  -1   45.80    6.60
 -17  -4  -1   28.80    7.90
 -17  -4  -1   45.60   10.50
  16   4   1   -2.40    2.10
 -16   4  -1    5.20    4.70
 -16  -4  -1    1.70    4.80
 -16  -4  -1    0.30    4.40
 -15   4  -1   50.49    5.70
 -15   4  -1   49.60    8.80
 -14   4  -1   13.80    3.80
 -14  -4  -1   11.30    5.70
 -14  -4  -1   17.80    6.90
  13   4   1   41.10    4.10
 -13   4  -1   39.10    7.30
 -13   4  -1   50.39    5.20
 -13  -4  -1   39.20    8.50
  13  -4   1   39.90    7.60
 -13  -4  -1   43.40    8.80
  13  -4   1   38.40    6.20
 -12   4  -1    3.80    2.20
  12   4   1    2.40    1.90
 -12   4  -1   -0.10    2.90
  12  -4   1    2.90    3.50
 -12  -4  -1    1.10    3.80
 -12  -4  -1    8.10    4.90
  12  -4   1   -0.40    2.20
 -11   4  -1  546.85   15.20
 -11   4  -1  546.55   20.50
  11   4   1  517.25   14.40
  11   4   1  537.45   20.90
 -11  -4  -1  517.45   22.70
 -11  -4  -1  543.45   22.90
  11  -4   1  530.95   20.30
  11  -4   1  572.74   18.60
  10   4   1    1.40    1.80
 -10   4  -1    0.30    1.40
 -10   4  -1    3.70    2.80
  10   4   1    6.30    4.20
  10  -4   1    1.50    2.40
  10  -4   1   -0.80    2.10
 -10  -4  -1    2.70    3.40
 -10  -4  -1    4.00    3.30
   9   4   1  418.16   19.80
   9   4   1  416.66   12.50
  -9   4  -1  398.06   11.00
  -9   4  -1  379.56   15.80
   9  -4   1  407.96   14.20
  -9  -4  -1  399.96   18.20
   9  -4   1  416.46   16.90
  -9  -4  -1  418.06   18.80
   8   4   1   17.20    3.10
   8   4   1   16.40    4.10
  -8   4  -1   19.70    2.60
  -8   4  -1   15.30    4.20
   8   4   1   19.60    4.50
   8  -4   1   14.90    3.10
  -8  -4  -1   15.20    4.50
   8  -4   1   17.80    4.60
  -8  -4  -1   13.50    4.20
   7   4   1    1.50    1.70
   7   4   1   -3.30    1.50
  -7   4  -1    0.90    1.10
   7   4   1    3.70    2.70
   7  -4   1   10.30    3.40
  -7  -4  -1   -1.10    1.90
  -7  -4  -1    7.80    3.60
   7  -4   1    1.40    1.60
  -6   4  -1  417.06    8.80
   6   4   1  429.16   16.30
   6   4   1  429.16   15.70
  -6   4  -1  406.76   14.80
  -6  -4  -1  405.96   16.20
   6  -4   1  439.26   16.10
  -6  -4  -1  416.66   16.50
   5   4   1  160.28    7.30
  -5   4  -1  212.48   10.10
   5   4   1  168.28   10.00
  -5   4  -1  163.18    6.90
   5   4   1  158.18    8.90
  -5  -4  -1  161.58    9.80
  -5  -4  -1  172.48    9.80
   5  -4   1  159.08    7.20
   5  -4   1  171.98    9.80
   4   4   1  109.59    7.70
  -4   4  -1  107.69    7.40
   4   4   1  113.99    7.50
   4   4   1  104.89    6.20
  -4   4  -1  110.39    5.10
   4  -4   1  111.49    7.80
   4  -4   1  120.89    6.20
  -4  -4  -1  118.39    8.30
  -4  -4  -1  110.39    7.90
  -3   4  -1 3177.08   56.79
  -3   4  -1 3212.78   49.99
   3   4   1 3237.28   56.29
   3   4   1 3263.17   57.49
   3   4   1 3005.50   63.39
  -3   4  -1 3133.19   50.79
   3   4   1 3237.28   54.39
  -3  -4  -1 3090.69   56.79
  -3  -4  -1 3071.09   58.39
   3  -4   1 3146.29   58.69
   3  -4   1 3197.68   53.49
   2   4   1  251.27    9.40
  -2   4  -1  257.57    7.70
   2   4   1  258.47    9.80
  -2   4  -1  267.77    7.80
  -2   4  -1  247.98   10.40
   2   4   1  246.28    9.70
  -2   4  -1  256.37   11.90
   2  -4   1  269.77    9.20
  -2  -4  -1  242.18   10.00
   2  -4   1  246.48   11.20
  -2  -4  -1  233.18   10.90
  -1   4  -1 2377.16   47.80
   1   4   1 2457.05   42.60
  -1   4  -1 2378.26   45.00
  -1   4  -1 2361.86   40.90
   1   4   1 2447.16   43.50
   1   4   1 2396.96   42.20
  -1   4  -1 2422.26   41.10
   1  -4   1 2401.16   46.50
   1  -4   1 2410.56   42.80
  -1  -4  -1 2379.76   44.70
  -1  -4  -1 2360.46   42.90
   0   4   1  245.78   13.20
   0   4  -1  275.37   10.70
   0   4   1  273.47    8.60
   0   4  -1  273.27    9.20
   0   4  -1  274.37    9.50
   0   4   1  260.27    8.00
   0   4  -1  271.77   11.90
   0   4   1  254.37    9.80
   0  -4  -1  263.07    8.80
   0  -4  -1  268.87   10.80
   0  -4   1  266.47    9.70
   0  -4  -1  275.37    8.30
   1   4  -1  270.97   10.40
   1   4  -1  285.47   11.00
  -1   4   1  306.27   10.70
  -1   4   1  299.87    7.40
   1   4  -1  292.47   10.20
  -1   4   1  282.67    8.10
   1   4  -1  270.87   12.10
  -1   4   1  281.77   12.10
   1  -4  -1  301.17   11.50
  -1  -4   1  285.97   10.60
  -1  -4   1  277.37   12.30
  -1  -4   1  283.27   10.30
   1  -4  -1  286.07    8.40
   1  -4  -1  285.07    8.20
   2   4  -1    1.90    1.90
   2   4  -1   -1.30    1.40
   2   4  -1    9.60    2.70
  -2   4   1    2.70    1.00
  -2   4   1    1.10    0.70
   2   4  -1   -2.90    1.40
  -2   4   1    0.60    1.90
  -2  -4   1    1.00    1.70
   2  -4  -1   -2.20    1.40
   2  -4  -1    1.60    0.80
  -2  -4   1   -2.50    1.80
  -3   4   1  220.18    9.50
  -3   4   1  182.08    5.50
   3   4  -1  181.48    9.50
  -3   4   1  192.18    4.60
   3   4  -1  191.58   10.40
   3   4  -1  183.38    9.00
   3  -4  -1  182.58    9.20
  -3  -4   1  204.78    9.60
   3  -4  -1  188.78    6.40
  -3  -4   1  193.28   10.40
   5   4  -1 2005.60   42.30
   5   4  -1 2075.49   44.80
  -5   4   1 2004.20   41.20
   5   4  -1 2076.79   45.50
  -5  -4   1 2078.89   43.50
   5  -4  -1 2029.20   42.00
  -5  -4   1 2101.89   45.20
   5  -4  -1 2017.40   35.80
   6   4  -1  389.76   15.30
   6   4  -1  389.36   16.30
  -6   4   1  413.86   15.20
  -6  -4   1  401.76   17.10
   6  -4  -1  425.06   15.40
   6  -4  -1  411.36   11.70
  -6  -4   1  382.76   15.90
   7   4  -1 1269.77   31.80
   7   4  -1 1219.78   32.50
  -7   4   1 1260.17   34.50
   7   4  -1 1234.78   27.80
  -7  -4   1 1202.48   33.40
   7  -4  -1 1253.07   25.90
   7  -4  -1 1233.08   30.50
  -7  -4   1 1184.38   32.20
   8   4  -1   37.80    6.20
   8   4  -1   36.00    4.30
  -8   4   1   40.50    2.50
  -8   4   1   36.60    6.00
   8   4  -1   42.80    6.70
  -8  -4   1   28.50    5.70
   8  -4  -1   47.60    4.40
  -8  -4   1   41.00    7.10
   8  -4  -1   38.70    5.90
  -9   4   1  120.79    4.90
   9   4  -1  132.19   11.50
  -9   4   1  131.79    9.80
  -9  -4   1  114.39   10.20
   9  -4  -1  129.29    7.50
  -9  -4   1  135.39   11.20
   9  -4  -1  130.09    9.20
 -10   4   1    5.20    1.90
 -10   4   1    0.50    2.80
  10   4  -1    3.90    2.20
  10   4  -1    1.70    2.90
 -10  -4   1    5.30    4.10
  10  -4  -1    3.10    2.00
 -10  -4   1    5.50    3.70
 -11   4   1   12.30    2.70
  11   4  -1   12.10    3.30
 -11   4   1   13.80    4.90
  11   4  -1   18.30    5.40
 -11  -4   1   12.90    5.70
  11  -4  -1   12.00    3.50
 -11  -4   1   17.40    5.70
  11  -4  -1   14.60    4.30
 -12   4   1   30.90    4.20
  12   4  -1   41.10    4.80
 -12   4   1   33.30    6.30
 -12  -4   1   44.30    8.80
  12  -4  -1   30.50    5.40
  12  -4  -1   23.00    5.30
 -12  -4   1   44.30    9.10
 -13   4   1   17.10    5.30
  13   4  -1   13.20    3.40
 -13   4   1    7.20    2.40
 -13  -4   1   11.20    5.80
 -13  -4   1    6.50    4.50
  13  -4  -1   10.50    4.00
 -14   4   1   43.40    8.20
  14   4  -1   43.70    5.20
 -14   4   1   52.89    5.20
 -14  -4   1   52.69   10.00
 -14  -4   1   67.09   13.00
  15   4  -1   27.10    4.30
 -15   4   1   28.70    5.00
 -15   4   1   26.80    6.90
 -15  -4   1   27.60    7.90
  16   4  -1   16.80    3.60
 -16   4   1   27.00    4.80
 -16   4   1   21.00    6.50
 -16  -4   1   23.00    8.00
 -16  -4   1   29.00    7.90
 -17   4   1   11.90    5.40
  17   4  -1   14.80    3.60
 -17  -4   1   14.90    4.80
 -17  -4   1   18.70    7.20
 -18   4   1   10.70    5.90
  18   4  -1   -1.00    3.30
 -18  -4   1   17.20    6.70
 -18  -4   1    8.90    5.60
 -19   4   1    3.50    5.50
 -19  -4   1   11.30    6.50
 -19  -4   1    1.60    6.00
 -20   4   1   10.10    6.00
 -20  -4   1  -14.40    5.30
 -20  -4   1   -0.50    5.70
 -21   4   1   -7.20    5.30
 -21  -4   1    5.50    6.20
 -21  -4   1   -1.50    6.30
 -21   5  -1   16.40    7.90
 -21  -5  -1   24.80    9.70
 -21  -5  -1   19.60    7.70
 -20   5  -1   -0.50    5.40
 -20  -5  -1   -5.10    6.60
 -20  -5  -1   -1.10    6.30
 -19   5  -1    7.20    6.20
 -19  -5  -1    8.60    6.90
 -19  -5  -1   13.10    6.50
 -18   5  -1    3.20    4.80
 -18  -5  -1   -3.00    5.30
 -18  -5  -1    4.00    6.30
 -17   5  -1   52.79    5.50
  17   5   1   38.80    4.50
 -17   5  -1   36.30    7.90
 -17  -5  -1   56.49   11.00
 -17  -5  -1   55.69   11.90
 -16   5  -1   10.70    6.50
  16   5   1    1.50    3.20
 -16   5  -1    3.30    2.50
 -16  -5  -1   -0.10    5.20
 -16  -5  -1    2.70    4.80
 -15   5  -1   -0.20    4.70
 -15   5  -1    3.40    2.10
 -15  -5  -1   -1.80    4.40
 -15  -5  -1    1.90    4.90
 -14   5  -1    4.10    2.50
  14   5   1    8.30    3.40
 -14   5  -1    4.90    4.70
 -14  -5  -1    3.50    5.50
 -13   5  -1    9.80    2.40
  13   5   1    4.60    2.50
 -13   5  -1    8.60    4.80
 -13  -5  -1   -6.60    3.80
  13  -5   1    1.80    2.90
 -13  -5  -1   10.40    6.30
 -12   5  -1   -2.20    1.20
  12   5   1   -2.60    1.60
  12  -5   1   -1.90    2.20
 -12  -5  -1    0.50    3.50
 -12  -5  -1   -4.50    3.80
 -11   5  -1   15.00    5.10
  11   5   1   12.10    3.10
 -11   5  -1   10.00    2.20
 -11  -5  -1    6.80    5.50
 -11  -5  -1   12.70    4.90
  11  -5   1   14.90    3.80
  11  -5   1    5.90    4.10
 -10   5  -1   15.80    2.20
 -10   5  -1   16.60    5.30
  10   5   1   16.00    5.20
  10   5   1   17.90    3.20
 -10  -5  -1   10.10    4.40
 -10  -5  -1   13.50    5.50
  10  -5   1   13.00    3.30
  10  -5   1    5.20    3.80
  -9   5  -1  229.58   13.10
   9   5   1  220.38   12.90
   9   5   1  224.58    9.80
  -9   5  -1  224.28    6.60
   9   5   1  231.18   13.60
  -9  -5  -1  221.58   14.00
   9  -5   1  217.78   10.50
  -9  -5  -1  222.88   13.90
   9  -5   1  218.38   13.10
   8   5   1   66.69    5.50
   8   5   1   62.69    6.90
  -8   5  -1   59.29    2.90
  -8   5  -1   73.89    7.90
   8   5   1   59.89    9.20
   8  -5   1   72.69    7.60
   8  -5   1   62.99    5.60
  -8  -5  -1   82.89    8.80
   7   5   1   95.59    8.10
   7   5   1  107.49    6.60
  -7   5  -1  105.69    3.50
  -7   5  -1  106.99    8.40
   7   5   1  112.49    9.00
   7  -5   1  101.99    8.80
   7  -5   1  113.89    7.00
  -7  -5  -1  112.89    9.50
  -7  -5  -1  110.79    9.40
   6   5   1  128.89    9.10
   6   5   1  141.09    7.80
  -6   5  -1  142.49    7.10
  -6   5  -1  145.09    9.60
  -6   5  -1  137.09    3.80
   6   5   1  143.29   10.10
  -6  -5  -1  142.39   10.10
   6  -5   1  148.99   10.40
  -6  -5  -1  125.49    9.70
   6  -5   1  152.58    9.50
   5   5   1 2170.08   44.90
   5   5   1 2160.58   47.30
  -5   5  -1 2149.78   38.40
  -5   5  -1 2165.28   44.90
   5   5   1 2151.98   41.20
   5   5   1 2161.78   47.70
  -5   5  -1 2127.49   34.60
   5  -5   1 2155.48   40.80
  -5  -5  -1 2131.29   47.10
  -5  -5  -1 2207.88   46.90
   5  -5   1 2093.99   46.80
  -4   5  -1   67.79    4.30
  -4   5  -1   78.59    7.10
  -4   5  -1   70.09    3.70
   4   5   1   74.19    6.60
   4   5   1   71.79    5.90
   4   5   1   70.99    7.20
   4   5   1   94.49    7.90
  -4  -5  -1   80.49    7.90
   4  -5   1   68.79    7.30
   4  -5   1   73.69    5.50
  -4  -5  -1   62.59    6.60
  -3   5  -1   10.60    3.40
   3   5   1    2.60    1.90
  -3   5  -1    3.80    1.40
   3   5   1    1.20    1.90
   3   5   1    3.50    2.40
   3   5   1   11.80    3.90
  -3   5  -1    2.00    1.30
  -3  -5  -1    5.10    3.10
  -3  -5  -1    4.40    3.40
   3  -5   1   -1.00    1.90
   3  -5   1    5.00    1.90
   2   5   1   87.89    6.20
  -2   5  -1   93.19    4.80
  -2   5  -1   86.79    6.90
   2   5   1   85.29    6.10
   2   5   1   91.39    6.00
   2   5   1   73.39    6.90
  -2   5  -1   85.59    7.60
  -2   5  -1   96.19    5.00
  -2  -5  -1   84.29    6.20
  -2  -5  -1   86.19    7.40
   2  -5   1   91.49    5.90
   1   5   1  413.66   13.80
   1   5   1  428.76   13.40
   1   5   1  437.66   13.10
  -1   5  -1  413.66   12.10
  -1   5  -1  437.96   17.30
   1   5   1  437.76   16.80
  -1   5  -1  440.96   12.20
  -1   5  -1  410.76   14.70
   1  -5   1  415.36   13.30
  -1  -5  -1  435.06   13.80
   1  -5   1  407.96   15.90
   0   5   1  917.41   23.10
   0   5   1  935.01   20.70
   0   5   1  932.31   19.90
   0   5  -1  905.01   21.50
   0   5  -1  961.40   24.40
   0   5   1  977.70   27.00
   0   5  -1  940.51   21.70
   0   5  -1  964.90   27.30
   0  -5  -1  961.20   25.10
   0  -5  -1  914.21   21.20
   0  -5   1  920.01   22.50
  -1   5   1 1764.72   35.90
  -1   5   1 1721.13   29.60
   1   5  -1 1773.12   35.50
   1   5  -1 1671.33   39.80
   1   5  -1 1678.03   37.70
  -1   5   1 1700.93   31.20
  -1   5   1 1659.93   39.20
   1   5  -1 1719.93   36.40
   1  -5  -1 1672.23   31.60
   1  -5  -1 1735.33   37.90
  -1  -5   1 1696.03   34.70
   1  -5  -1 1693.83   31.20
  -1  -5   1 1701.73   39.60
  -1  -5   1 1744.13   35.50
   2   5  -1  424.26   14.30
  -2   5   1  389.26   10.10
   2   5  -1  408.06   16.80
  -2   5   1  414.96   14.40
   2   5  -1  405.46   14.40
   2   5  -1  403.76   14.70
  -2   5   1  409.86    9.20
  -2  -5   1  410.66   16.60
   2  -5  -1  395.76   11.10
   2  -5  -1  420.66   15.60
  -2  -5   1  419.66   14.50
  -3   5   1  328.97   13.10
   3   5  -1  324.47   12.90
  -3   5   1  327.17    8.10
  -3   5   1  337.37    7.90
   3   5  -1  324.67   15.10
   3   5  -1  329.07   13.00
  -3  -5   1  316.57   14.80
   3  -5  -1  339.67   10.10
   3  -5  -1  341.47   14.20
  -3  -5   1  315.27   13.20
  -4   5   1    4.30    1.50
   4   5  -1    1.90    2.90
  -4   5   1    2.70    0.90
   4   5  -1    2.50    3.20
   4   5  -1    2.40    2.70
   4   5  -1    4.60    2.70
  -4   5   1    3.80    3.10
   4  -5  -1    1.10    2.70
  -4  -5   1    3.10    3.50
   4  -5  -1    6.70    1.80
  -4  -5   1    0.00    3.20
   5   5  -1 3040.10   61.19
   5   5  -1 3060.49   61.69
  -5   5   1 2961.40   56.89
   5   5  -1 2916.41   57.39
  -5  -5   1 2860.91   59.29
   5  -5  -1 2930.01   50.29
  -5  -5   1 2829.82   60.29
   5  -5  -1 3001.80   58.99
  -6   5   1   38.50    6.00
   6   5  -1   44.80    6.50
   6   5  -1   31.20    6.20
   6   5  -1   35.60    6.60
  -6  -5   1   31.50    6.00
   6  -5  -1   44.90    4.30
   6  -5  -1   43.70    6.60
  -6  -5   1   42.70    7.00
   7   5  -1   70.59    7.60
   7   5  -1   52.89    8.20
   7   5  -1   60.99    7.50
  -7   5   1   63.59    7.00
   7  -5  -1   80.19    5.60
  -7  -5   1   72.09    8.00
  -7  -5   1   61.59    7.70
   7  -5  -1   67.99    6.90
   8   5  -1   27.70    6.60
   8   5  -1   25.10    6.00
   8   5  -1   40.10    4.80
  -8   5   1   30.40    6.10
   8   5  -1   21.00    5.60
   8  -5  -1   31.60    4.20
  -8  -5   1   27.20    6.30
  -8  -5   1   28.50    6.80
   9   5  -1    5.10    3.70
   9   5  -1    6.80    3.50
  -9   5   1   12.50    4.50
   9   5  -1    6.60    3.10
  -9  -5   1    6.20    3.60
   9  -5  -1    6.70    4.10
  -9  -5   1    8.10    4.50
   9  -5  -1    7.70    2.70
  10   5  -1   25.00    4.50
  10   5  -1   15.70    4.80
 -10   5   1   14.20    4.60
  10   5  -1   24.40    6.50
 -10  -5   1   14.80    5.20
 -10  -5   1   24.40    6.20
  10  -5  -1   30.30    6.30
  10  -5  -1   25.00    4.20
 -11   5   1    4.50    4.00
  11   5  -1   -1.40    2.20
  11  -5  -1    5.20    2.50
 -11  -5   1    3.60    4.40
 -11  -5   1    6.10    4.60
 -12   5   1   24.10    6.40
  12   5  -1   24.80    4.50
 -12  -5   1   21.70    7.30
  12  -5  -1   25.80    4.90
 -12  -5   1   25.30    6.70
  13   5  -1   50.29    5.30
 -13   5   1   68.09    8.50
 -13  -5   1   47.90    9.10
  13  -5  -1   51.39    6.40
 -13  -5   1   57.09   10.20
  14   5  -1    5.00    2.80
 -14   5   1    3.10    4.60
 -14  -5   1   -1.30    4.30
  15   5  -1    7.60    2.90
 -15   5   1    2.50    4.50
 -15  -5   1    0.00    5.90
 -15  -5   1    0.80    4.80
  16   5  -1   -1.60    2.20
 -16   5   1    3.50    5.40
 -16  -5   1   -5.90    3.60
 -16  -5   1    6.80    5.80
 -17   5   1   54.79    9.80
  17   5  -1   52.39    5.30
 -17  -5   1   69.49   12.30
 -17  -5   1   59.89   11.50
  18   5  -1    4.10    3.50
 -18   5   1  -11.20    4.00
 -18  -5   1    1.70    5.30
 -18  -5   1    9.00    7.30
  19   5  -1   22.70    9.40
 -19   5   1   13.70    6.70
 -19  -5   1   22.70    8.70
 -19  -5   1   10.60    8.40
  20   5  -1   -1.50    8.70
 -20   5   1    5.60    6.20
 -20  -5   1   13.70    8.70
  21   5  -1   -8.40    6.40
 -21   5   1    6.50    5.90
 -21  -5   1   -1.60    7.20
 -21  -5   1    1.70    6.70
 -20   6  -1  -10.80    5.90
  20   6   1  -22.60    8.50
 -20  -6  -1   12.20    7.10
 -20  -6  -1    1.20    5.50
 -19   6  -1   20.20    7.50
  19   6   1   -2.50   10.80
 -19  -6  -1    9.00    7.50
 -18   6  -1   -7.20    4.70
 -18  -6  -1   -8.50    4.90
 -18  -6  -1   -2.60    5.00
  17   6   1    7.30    2.40
  17   6   1    7.80    2.20
 -17   6  -1   14.80    6.90
 -17  -6  -1    9.30    5.90
 -17  -6  -1   16.70    8.20
  16   6   1   19.10    2.90
  16   6   1   14.80    3.40
 -16   6  -1   28.00    7.50
 -16  -6  -1   21.50    8.90
 -16  -6  -1   11.90    7.30
 -15   6  -1   50.39    9.60
 -15  -6  -1   43.20   10.40
 -15  -6  -1   33.10    8.80
  14   6   1   -0.20    2.40
 -14   6  -1    4.10    4.90
 -14  -6  -1   -3.50    4.30
 -14  -6  -1    2.40    4.90
  13   6   1   40.50    5.40
 -13   6  -1   36.70    7.70
  13   6   1   35.70    6.20
  13  -6   1   33.40    6.20
 -13  -6  -1   36.40   10.20
 -13  -6  -1   39.80   10.10
  12   6   1   -1.80    2.20
 -12   6  -1    7.50    4.70
  12   6   1    5.20    2.50
 -12  -6  -1    4.10    3.60
 -12  -6  -1    4.70    4.80
  11   6   1  244.48   10.70
 -11   6  -1  255.87   15.00
  11   6   1  233.78   15.10
  11   6   1  280.57   11.30
  11  -6   1  268.37   13.00
 -11  -6  -1  290.27   17.80
 -11  -6  -1  255.87   17.20
  10   6   1    9.10    3.10
  10   6   1    9.40    3.00
  10   6   1    2.60    4.20
  10  -6   1    5.60    2.90
 -10  -6  -1    4.40    5.20
 -10  -6  -1    9.80    5.20
   9   6   1    3.20    2.30
  -9   6  -1    3.40    3.40
   9   6   1    1.70    2.40
   9   6   1    0.90    3.60
  -9  -6  -1   -2.00    2.90
   9  -6   1    3.00    2.30
   9  -6   1    6.50    4.90
  -9  -6  -1    3.10    3.40
   8   6   1   95.69    9.90
   8   6   1  112.19    7.30
   8   6   1   99.49    9.20
  -8   6  -1   86.99    8.60
   8   6   1   89.89    9.60
  -8  -6  -1   94.89    9.70
   8  -6   1   82.19    9.00
  -8  -6  -1  100.79   10.00
   8  -6   1   98.49    7.40
   7   6   1  347.57   15.90
  -7   6  -1  365.46   16.40
   7   6   1  363.86   17.80
   7   6   1  333.37   12.90
   7   6   1  368.76   18.20
  -7  -6  -1  341.57   17.20
  -7  -6  -1  345.57   17.20
   7  -6   1  331.87   13.10
   7  -6   1  312.27   16.50
   6   6   1   77.29    7.50
  -6   6  -1   76.99    7.90
   6   6   1   71.19    8.00
   6   6   1   82.79    6.60
   6   6   1   74.39    8.10
  -6   6  -1   72.89    2.70
  -6   6  -1   77.09    5.60
   6  -6   1   69.09    6.00
  -6  -6  -1   78.79    8.50
  -6  -6  -1   80.99    9.10
   6  -6   1   57.99    9.70
  -5   6  -1  408.46    9.50
   5   6   1  409.86   17.70
   5   6   1  387.06   17.90
  -5   6  -1  426.96   17.00
   5   6   1  408.46   16.20
   5   6   1  410.16   14.60
  -5   6  -1  424.96   12.10
  -5  -6  -1  406.86   18.70
   5  -6   1  397.16   14.00
   5  -6   1  389.36   17.90
  -5  -6  -1  425.26   17.50
  -4   6  -1   64.49    4.00
   4   6   1   67.49    6.70
   4   6   1   70.29    6.50
   4   6   1   77.49    7.30
   4   6   1   64.59    7.50
  -4   6  -1   69.79    4.50
  -4   6  -1   67.69    7.10
   4  -6   1   72.79    5.90
   4  -6   1   66.79    7.90
   3   6   1 1117.49   32.10
  -3   6  -1 1079.19   22.30
   3   6   1 1121.59   27.00
  -3   6  -1 1125.59   29.10
  -3   6  -1 1093.49   22.00
   3   6   1 1104.89   28.40
   3   6   1 1083.79   27.30
  -3   6  -1 1163.38   33.50
   3  -6   1 1070.59   31.20
  -3  -6  -1 1113.09   32.50
   3  -6   1 1085.09   25.80
  -3  -6  -1 1110.69   28.80
   2   6   1  653.33   19.20
  -2   6  -1  664.23   16.40
   2   6   1  665.03   19.60
   2   6   1  657.83   19.00
  -2   6  -1  651.83   20.80
  -2   6  -1  640.94   23.60
  -2   6  -1  669.63   15.80
   2   6   1  650.93   23.20
  -2  -6  -1  630.14   19.60
   2  -6   1  678.93   18.80
   2  -6   1  641.34   22.60
  -1   6  -1 1205.88   34.50
   1   6   1 1284.47   29.60
   1   6   1 1171.38   27.10
  -1   6  -1 1210.88   25.50
  -1   6  -1 1219.48   26.30
   1   6   1 1207.38   26.90
   1   6   1 1212.18   33.70
   1  -6   1 1219.28   27.90
  -1  -6  -1 1235.98   28.40
   0   6  -1   34.80    6.50
   0   6  -1   33.80    4.10
   0   6  -1   37.40    5.90
   0   6   1   33.00    6.10
   0   6   1   26.10    4.80
   0   6  -1   33.20    4.70
   0   6   1   36.10    3.60
   0  -6   1   30.50    4.50
   0  -6  -1   27.00    4.40
   0  -6  -1   26.40    5.30
   1   6  -1    8.20    3.30
   1   6  -1    7.40    3.30
  -1   6   1    1.00    1.20
  -1   6   1    2.40    2.70
  -1   6   1    7.00    3.10
   1   6  -1    2.60    2.20
  -1   6   1    2.60    1.80
   1   6  -1    2.40    2.30
   1  -6  -1    5.80    1.90
   1  -6  -1    3.60    3.00
  -1  -6   1   -1.40    2.10
  -2   6   1  646.74   23.60
   2   6  -1  705.73   24.60
  -2   6   1  663.83   15.50
  -2   6   1  685.43   14.00
   2   6  -1  668.13   20.00
   2   6  -1  681.13   20.80
   2   6  -1  678.23   20.90
  -2   6   1  715.13   21.30
   2  -6  -1  661.13   22.50
  -2  -6   1  655.83   20.20
   2  -6  -1  695.63   16.70
  -2  -6   1  701.73   24.90
   3   6  -1 1840.92   41.80
  -3   6   1 1839.82   31.70
   3   6  -1 1938.81   40.80
  -3   6   1 1886.01   31.30
   3   6  -1 1860.91   40.50
  -3   6   1 1879.51   40.90
   3   6  -1 1854.01   45.70
  -3  -6   1 1874.11   45.20
  -3  -6   1 1823.12   40.70
   3  -6  -1 1850.31   34.80
   3  -6  -1 1811.72   43.10
  -4   6   1   35.00    2.30
  -4   6   1   44.70    6.90
   4   6  -1   42.20    6.30
  -4   6   1   36.10    3.10
   4   6  -1   33.10    6.30
   4   6  -1   37.80    6.30
   4   6  -1   41.80    6.20
  -4  -6   1   27.20    6.50
  -4  -6   1   38.40    7.20
   4  -6  -1   42.20    7.20
   4  -6  -1   40.80    4.20
   5   6  -1   11.50    4.10
   5   6  -1    8.40    3.30
   5   6  -1   11.30    3.90
  -5   6   1   18.70    4.70
   5   6  -1   17.30    4.50
  -5  -6   1   15.40    4.90
   5  -6  -1   13.90    2.70
   5  -6  -1   25.60    5.40
  -5  -6   1   10.90    4.20
   6   6  -1    1.20    3.00
  -6   6   1    0.40    3.20
   6   6  -1    3.40    3.50
   6   6  -1    3.60    2.70
  -6  -6   1    0.90    3.70
  -6  -6   1    3.10    3.50
   6  -6  -1    3.30    3.50
   6  -6  -1    2.50    1.70
   7   6  -1 1152.48   32.40
   7   6  -1 1173.88   35.30
  -7   6   1 1156.48   32.00
   7   6  -1 1133.19   35.70
   7   6  -1 1164.98   29.40
   7  -6  -1 1089.69   32.70
  -7  -6   1 1205.18   35.90
  -7  -6   1 1243.88   35.00
   7  -6  -1 1190.08   29.60
  -8   6   1  169.38   11.70
   8   6  -1  168.18   11.70
   8   6  -1  164.98   13.30
   8   6  -1  178.28   13.20
  -8  -6   1  185.78   13.60
  -8  -6   1  166.48   12.50
   8  -6  -1  165.38    8.60
   8  -6  -1  158.28   11.60
   9   6  -1   82.99    9.50
   9   6  -1   84.69   10.60
  -9   6   1  109.69   10.00
   9   6  -1  100.09    7.90
  -9  -6   1   97.99   10.60
  -9  -6   1   80.49   10.10
   9  -6  -1   90.29    6.70
 -10   6   1  249.78   15.30
  10   6  -1  231.58   11.90
  10   6  -1  229.68   15.30
  10   6  -1  240.58   17.50
 -10  -6   1  258.57   17.20
 -10  -6   1  225.58   15.80
  10  -6  -1  226.78   11.00
  11   6  -1   27.50    4.80
  11   6  -1   15.30    5.60
 -11   6   1   16.10    6.10
  11   6  -1   12.50    5.80
  11  -6  -1   19.60    4.20
 -11  -6   1   18.00    6.60
 -11  -6   1   16.10    6.70
  12   6  -1   28.50    8.00
 -12   6   1   31.70    7.70
  12   6  -1   20.40    4.60
  12  -6  -1   20.40    4.40
 -12  -6   1   39.90    8.70
  13   6  -1  100.09   14.60
 -13   6   1  110.09   11.90
  13   6  -1  111.89    7.80
 -13  -6   1  105.49   12.70
  13  -6  -1  108.39    9.20
 -13  -6   1  114.99   13.20
  14   6  -1   19.40    4.20
  14   6  -1    5.40    6.00
 -14  -6   1   17.50    6.60
  14  -6  -1   15.80    5.70
 -14  -6   1   14.60    7.10
 -15   6   1  123.09   13.20
  15   6  -1  132.89   16.70
  15   6  -1  104.79    7.40
 -15  -6   1  105.59   13.30
 -15  -6   1  129.19   14.40
  16   6  -1   15.60    8.80
 -16   6   1   10.20    6.00
  16   6  -1    7.70    2.90
 -16  -6   1   10.80    6.30
 -16  -6   1   -1.50    5.70
 -17   6   1   -7.00    4.10
  17   6  -1   -1.90    2.50
  17   6  -1   -1.70    5.30
 -17  -6   1   -1.90    5.20
 -17  -6   1    3.80    5.80
 -18   6   1    0.30    5.90
  18   6  -1    3.70    7.00
 -18  -6   1   -1.80    5.90
 -18  -6   1   -7.20    4.70
 -19   6   1    7.30    5.90
 -19  -6   1    3.00    6.10
 -20   6   1   -5.60    5.60
  20   6  -1   -3.50    8.40
 -20  -6   1    1.20    6.70
 -20  -6   1   -3.10    7.10
 -19   7  -1    1.70    5.90
 -19  -7  -1    7.00    7.60
 -19  -7  -1    1.50    6.70
  18   7   1   13.10    8.60
 -18   7  -1    2.10    4.80
 -18  -7  -1    2.00    7.70
 -18  -7  -1  -14.50    5.30
 -17   7  -1   13.80    6.50
  17   7   1    2.80    6.00
 -17  -7  -1   11.60    6.80
 -17  -7  -1    7.00    6.00
 -16   7  -1   -7.80    5.00
  16   7   1   -7.90    4.30
  16   7   1   -1.60    1.90
  16   7   1   -3.10    1.80
 -16  -7  -1    3.40    5.90
 -16  -7  -1   -0.30    5.10
 -15   7  -1  117.99   13.40
  15   7   1  121.39    6.90
  15   7   1   78.69   13.90
 -15  -7  -1  112.49   16.00
 -15  -7  -1  109.49   13.70
  14   7   1   -0.30    2.30
  14   7   1    1.10    5.00
  14   7   1    4.60    2.50
 -14   7  -1    3.70    5.30
 -14  -7  -1    4.60    5.10
 -14  -7  -1   18.00    6.10
  13   7   1   57.19    5.70
 -13   7  -1   55.29   10.10
  13   7   1   69.69    6.00
  13   7   1   50.49   11.50
 -13  -7  -1   62.69   10.40
  13  -7   1   48.50    7.30
 -13  -7  -1   62.69   11.80
  12   7   1    4.60    3.00
  12   7   1    6.40    5.40
 -12   7  -1    5.40    5.30
  12   7   1    7.90    2.80
 -12  -7  -1    5.40    6.30
  12  -7   1    4.30    3.60
 -12  -7  -1    2.60    4.60
 -11   7  -1  130.89   11.80
  11   7   1  122.89    8.40
  11   7   1  153.98   15.10
  11   7   1  141.49    8.40
 -11  -7  -1  121.49   12.60
  11  -7   1  128.29   10.20
 -11  -7  -1  130.49   12.60
  10   7   1   14.60    6.20
  10   7   1   22.70    4.70
  10   7   1   18.00    4.10
 -10   7  -1   17.40    5.30
  10   7   1   13.30    5.20
 -10  -7  -1   28.70    6.90
 -10  -7  -1   26.90    7.40
  10  -7   1   21.30    4.90
  -9   7  -1  903.11   29.80
   9   7   1  888.71   34.00
   9   7   1  886.31   31.50
   9   7   1  894.01   24.10
  -9  -7  -1  934.21   33.00
   9  -7   1  898.21   25.70
  -9  -7  -1  901.71   32.10
   8   7   1  133.79    8.80
   8   7   1  141.09   11.80
  -8   7  -1  122.09   10.90
   8   7   1  124.09   12.00
   8  -7   1  132.89    9.20
  -8  -7  -1  138.69   14.70
  -8  -7  -1  131.19   12.50
   7   7   1  585.24   29.30
   7   7   1  567.04   21.70
   7   7   1  565.54   24.10
   7   7   1  551.74   18.10
  -7   7  -1  562.74   22.40
  -7  -7  -1  541.65   22.90
  -7  -7  -1  576.34   24.00
   7  -7   1  531.35   18.20
   6   7   1    6.40    3.20
   6   7   1    5.00    3.50
  -6   7  -1    2.60    3.60
   6   7   1    5.70    4.00
  -6   7  -1    4.20    1.90
   6   7   1    8.10    4.60
   6  -7   1   -1.30    3.60
  -6  -7  -1    0.60    2.70
  -6  -7  -1    5.50    4.20
   6  -7   1    3.10    2.40
   5   7   1   78.29    8.80
  -5   7  -1   81.49    5.30
  -5   7  -1   72.09    3.80
   5   7   1   85.09    7.40
   5   7   1   85.09    7.60
   5   7   1   88.49    8.50
  -5   7  -1   84.39    8.70
  -5   7  -1   68.39   10.30
   5  -7   1   80.09    8.00
  -5  -7  -1   74.59    8.60
  -5  -7  -1   80.89    8.90
   5  -7   1   78.49    8.90
  -4   7  -1  506.05   12.80
  -4   7  -1  518.15   13.30
   4   7   1  522.35   17.80
   4   7   1  499.65   21.80
   4   7   1  514.15   19.60
  -4   7  -1  496.75   22.40
  -4   7  -1  509.85   19.60
   4   7   1  527.75   18.90
   4  -7   1  479.55   21.30
  -4  -7  -1  537.85   20.20
  -4  -7  -1  547.05   22.50
   4  -7   1  492.05   16.50
   3   7   1   13.10    4.20
   3   7   1    7.30    2.90
  -3   7  -1    0.50    4.00
   3   7   1    2.50    3.00
   3   7   1    2.10    3.60
  -3   7  -1   10.70    2.20
  -3   7  -1    8.90    2.50
  -3   7  -1    8.80    4.10
  -3  -7  -1    7.40    3.60
   3  -7   1    3.90    3.50
   3  -7   1   12.80    2.90
  -2   7  -1   34.00    5.90
   2   7   1   21.20    5.60
   2   7   1   30.60    4.70
  -2   7  -1   23.80    3.30
   2   7   1   26.90    4.60
  -2   7  -1   27.50    4.00
   2   7   1   35.50    5.80
  -2  -7  -1   33.20    5.60
   2  -7   1   24.60    4.30
   1   7   1 1387.56   33.10
  -1   7  -1 1315.57   29.20
  -1   7  -1 1317.67   39.50
   1   7   1 1365.76   29.80
  -1   7  -1 1368.66   34.30
   1   7   1 1371.06   30.80
  -1   7  -1 1374.96   28.40
   1   7   1 1334.67   38.30
   1  -7   1 1349.36   31.10
  -1  -7  -1 1318.67   31.50
   0   7   1  118.79   10.40
   0   7  -1   94.89    9.80
   0   7   1  108.29    8.40
   0   7  -1  102.49    8.50
   0   7  -1  100.89    6.80
   0   7   1  108.29    6.90
   0   7   1  112.99    6.30
   0   7  -1   92.49    6.90
   0  -7   1  104.29    7.70
  -1   7   1  162.98   12.30
  -1   7   1  157.48    6.30
   1   7  -1  148.19    8.90
  -1   7   1  146.69    7.50
  -1   7   1  145.49    9.90
   1   7  -1  145.39   11.70
   1   7  -1  132.29    9.60
   1   7  -1  147.09    8.80
   1  -7  -1  138.49   10.80
   2   7  -1   35.80    6.90
  -2   7   1   30.80    2.70
  -2   7   1   31.30    7.60
   2   7  -1   30.30    5.30
   2   7  -1   22.20    4.80
  -2   7   1   29.60    3.80
   2   7  -1   21.60    4.60
  -2   7   1   27.80    5.80
   2  -7  -1   31.00    6.50
   2  -7  -1   31.90    3.80
   3   7  -1 1617.44   43.90
  -3   7   1 1629.84   27.70
  -3   7   1 1617.84   43.50
   3   7  -1 1562.84   37.20
   3   7  -1 1596.84   38.70
  -3   7   1 1584.94   38.30
  -3   7   1 1530.25   28.70
   3   7  -1 1589.64   37.60
  -3  -7   1 1594.34   38.20
  -3  -7   1 1561.24   42.50
   3  -7  -1 1572.94   31.50
   4   7  -1    4.40    3.00
  -4   7   1   -1.10    0.90
  -4   7   1    0.00    1.20
  -4   7   1   -1.30    2.70
  -4   7   1   -1.70    2.80
   4   7  -1   -0.90    2.50
   4   7  -1    2.20    3.90
   4   7  -1   -4.40    2.40
  -4  -7   1    0.90    2.60
   4  -7  -1    1.60    1.70
  -4  -7   1    4.20    3.50
   4  -7  -1    5.30    3.30
   5   7  -1  451.95   20.00
   5   7  -1  468.15   21.80
  -5   7   1  518.65   19.90
   5  -7  -1  450.65   14.40
   5  -7  -1  460.65   20.50
  -5  -7   1  482.45   19.70
  -5  -7   1  446.56   21.20
  -6   7   1    3.50    3.70
   6   7  -1   -0.60    3.10
   6   7  -1   -0.80    3.50
   6   7  -1    3.70    3.40
   6   7  -1    7.60    3.60
  -6  -7   1   -3.70    3.30
   6  -7  -1    3.60    3.50
   6  -7  -1   -1.40    1.70
  -6  -7   1    6.10    4.00
  -7   7   1  195.88   13.10
   7   7  -1  185.38   12.30
   7   7  -1  193.88   11.40
   7   7  -1  200.88   15.00
   7   7  -1  188.18   14.00
  -7  -7   1  196.08   13.70
  -7  -7   1  187.38   14.20
   8   7  -1   72.39    7.80
   8   7  -1   74.59   10.80
  -8   7   1   75.19    9.10
   8   7  -1   88.49   11.00
   8  -7  -1   73.89    6.30
  -8  -7   1   70.49   10.30
   9   7  -1  740.93   29.40
   9   7  -1  772.02   31.80
   9   7  -1  782.72   23.90
  -9   7   1  776.42   27.90
  -9  -7   1  777.72   29.80
   9  -7  -1  731.63   21.70
  -9  -7   1  767.62   30.30
 -10   7   1   40.00    8.00
  10   7  -1   43.80    6.50
  10   7  -1   36.50    6.10
  10   7  -1   32.20   13.90
 -10  -7   1   26.40    7.50
  10  -7  -1   34.90    5.30
 -10  -7   1   51.79    9.80
  11   7  -1  342.47   22.40
 -11   7   1  342.37   18.80
  11   7  -1  310.87   14.30
  11   7  -1  295.37   14.20
 -11  -7   1  330.57   20.40
 -11  -7   1  317.77   20.00
  11  -7  -1  323.97   14.30
  12   7  -1   34.80    5.90
  12   7  -1   26.30    7.80
  12   7  -1   32.80    5.40
  12  -7  -1   28.90    5.30
 -12  -7   1   38.70    8.70
 -12  -7   1   34.30    8.00
  13   7  -1   31.20    5.70
  13   7  -1   36.70    5.50
 -13   7   1   18.70    7.50
 -13  -7   1   36.60    8.90
  13  -7  -1   30.50    5.70
 -13  -7   1   29.20    8.20
  14   7  -1    8.40    5.80
  14   7  -1   13.60    4.20
 -14   7   1    7.20    5.00
  14   7  -1    1.50    2.90
 -14  -7   1    2.80    5.90
 -14  -7   1    5.60    4.90
 -15   7   1   14.80    6.30
  15   7  -1   17.80    4.40
  15   7  -1   22.90    4.30
  15   7  -1    8.50    7.40
 -15  -7   1    9.90    7.30
 -15  -7   1   23.20    7.90
 -16   7   1   -2.00    5.20
  16   7  -1   -4.40    4.70
  16   7  -1   -3.50    2.90
  16   7  -1    0.50    3.00
 -16  -7   1    1.00    5.40
 -16  -7   1    7.00    6.40
  17   7  -1    9.60    3.90
 -17   7   1   -3.60    4.70
  17   7  -1    0.40    5.50
 -17  -7   1   14.10    7.20
 -17  -7   1   12.40    6.20
 -18   7   1    1.00    6.20
  18   7  -1    1.00    3.40
  18   7  -1  -10.30    6.00
 -18  -7   1    5.00    7.70
 -18  -7   1   -8.40    5.50
  19   7  -1  -18.60    7.10
 -19   7   1    0.30    6.00
 -19  -7   1  -10.80    5.70
 -19  -7   1    2.90    6.50
  18   8   1  -11.20    7.30
 -18  -8  -1   -3.00    6.20
 -18  -8  -1   -3.50    6.00
 -17   8  -1    1.60    4.80
  17   8   1  -14.20    5.70
 -17  -8  -1    7.90    6.80
 -17  -8  -1   -1.60    5.50
 -16   8  -1   -6.60    4.60
 -16  -8  -1   -1.90    5.90
 -16  -8  -1    4.20    5.50
  15   8   1   -2.30    4.90
 -15   8  -1    6.90    5.80
  15   8   1    1.30    2.60
  15   8   1   -1.00    2.40
 -15  -8  -1    9.90    6.40
 -15  -8  -1    2.70    5.50
  14   8   1   28.80    4.90
 -14   8  -1   32.70    8.30
  14   8   1   26.80   10.20
  14   8   1   35.20    4.70
 -14  -8  -1   29.80    7.60
  13   8   1    3.50    3.20
  13   8   1    1.30    4.90
 -13   8  -1   -1.30    4.40
  13   8   1   -1.00    2.70
  13  -8   1   -3.00    3.90
 -13  -8  -1    3.00    5.60
 -13  -8  -1    7.70    6.30
  12   8   1  -10.00    3.70
  12   8   1   -2.90    2.70
  12   8   1   -0.90    2.50
 -12   8  -1   -6.30    3.10
 -12  -8  -1   -0.80    4.40
  12  -8   1    2.00    3.30
 -12  -8  -1    0.10    4.20
  11   8   1  240.88   11.50
 -11   8  -1  252.57   16.60
  11   8   1  238.18   12.40
  11   8   1  269.37   20.30
 -11  -8  -1  250.57   18.40
 -11  -8  -1  225.38   17.40
  11  -8   1  236.58   13.70
  10   8   1    3.10    2.80
  10   8   1   -3.80    3.00
  10  -8   1    0.20    2.60
 -10  -8  -1   -1.10    3.50
 -10  -8  -1   -3.90    3.80
  -9   8  -1   22.70    6.90
   9   8   1   23.10    5.30
   9   8   1   23.20    7.50
  -9  -8  -1   21.20    7.80
   9  -8   1   23.20    5.10
  -8   8  -1    7.30    5.20
   8   8   1    0.50    3.40
  -8  -8  -1    0.70    4.10
  -8  -8  -1    1.50    4.30
   8  -8   1   -1.00    2.50
  -7   8  -1    3.10    4.10
   7   8   1    1.60    3.90
   7   8   1    2.50    3.00
   7   8   1    0.20    4.20
   7  -8   1   -0.70    2.70
  -7  -8  -1    2.50    4.80
  -7  -8  -1   -0.30    4.80
   6   8   1    2.80    3.40
  -6   8  -1   -2.40    1.90
   6   8   1    2.80    3.40
   6   8   1    6.70    4.30
   6   8   1   -0.20    3.70
  -6   8  -1    3.10    5.10
  -6  -8  -1    7.70    3.90
  -6  -8  -1    5.00    3.90
   6  -8   1    2.80    3.00
  -5   8  -1 2078.39   35.60
   5   8   1 2107.89   45.60
   5   8   1 2142.79   50.79
  -5   8  -1 2102.89   38.60
   5   8   1 2091.39   48.00
   5   8   1 2118.19   55.09
  -5   8  -1 2136.19   50.19
  -5  -8  -1 2102.69   53.49
   5  -8   1 2183.58   48.20
  -5  -8  -1 2106.09   50.39
  -4   8  -1  149.69   13.70
   4   8   1  132.09   12.90
   4   8   1  150.18   11.00
  -4   8  -1  134.39    6.50
  -4   8  -1  132.89    6.50
   4   8   1  149.49   10.30
  -4  -8  -1  149.19   11.70
   4  -8   1  128.49    9.10
   3   8   1   47.50    6.80
  -3   8  -1   49.30    4.00
   3   8   1   38.60    5.80
   3   8   1   51.79    8.90
  -3   8  -1   60.59    8.70
  -3   8  -1   43.20    4.50
   3   8   1   56.89    6.40
   3  -8   1   56.69    5.90
  -3  -8  -1   61.19    7.10
   2   8   1   22.80    5.90
   2   8   1   20.60    4.80
   2   8   1   14.00    3.50
  -2   8  -1    8.10    4.60
  -2   8  -1   17.70    4.80
  -2   8  -1   15.10    3.50
  -2   8  -1   12.80    2.50
   2   8   1    9.00    4.10
   2  -8   1   17.50    3.80
  -2  -8  -1   13.60    4.60
   1   8   1   14.40    3.50
   1   8   1   15.20    5.20
  -1   8  -1   18.40    3.40
  -1   8  -1   16.50    3.80
   1   8   1   12.60    4.20
   1   8   1   23.00    3.80
  -1   8  -1   12.20    5.40
  -1   8  -1   25.80    5.70
   1  -8   1   10.50    3.30
   0   8  -1   32.30    4.50
   0   8  -1   40.80    5.80
   0   8  -1   44.50    7.50
   0   8   1   28.20    5.50
   0   8   1   40.80    7.80
   0   8  -1   35.10    7.40
   0   8   1   44.40    5.80
   0   8   1   36.10    4.20
   1   8  -1 1090.59   30.60
  -1   8   1 1057.29   21.70
  -1   8   1 1039.60   24.50
   1   8  -1 1012.10   35.10
   1   8  -1 1088.79   27.60
  -1   8   1 1085.19   35.80
  -1   8   1 1051.39   30.10
   1   8  -1 1073.79   27.90
  -2   8   1   68.39   10.60
   2   8  -1   62.39    6.50
   2   8  -1   84.09    7.50
  -2   8   1   64.29    5.60
  -2   8   1   69.19    4.10
   2   8  -1   62.59    9.60
  -2   8   1   61.39    7.60
   2   8  -1   69.79    7.60
   2  -8  -1   54.69    9.30
   3   8  -1   65.69   10.00
  -3   8   1   77.99    4.10
  -3   8   1   82.19   12.80
   3   8  -1   75.19    7.80
  -3   8   1   94.79    9.10
   3   8  -1   79.99    7.90
   3   8  -1   88.19    8.40
  -3   8   1   74.49    4.60
   3  -8  -1   72.19    5.50
   3  -8  -1   77.59    9.20
   4   8  -1  139.29   12.70
   4   8  -1  134.89   10.30
   4   8  -1  137.39   10.30
  -4   8   1  133.99    5.60
  -4   8   1  121.39   10.70
   4   8  -1  129.99   10.60
  -4   8   1  126.39    5.10
   4  -8  -1  127.79    7.30
  -4  -8   1  141.89   12.70
   5   8  -1  552.44   20.50
   5   8  -1  563.44   25.50
   5   8  -1  541.95   22.80
  -5   8   1  520.65   22.10
   5   8  -1  510.25   20.70
   5  -8  -1  528.15   16.10
  -5  -8   1  541.05   22.20
  -5  -8   1  558.44   25.30
   6   8  -1    5.10    4.40
   6   8  -1    5.30    3.30
   6   8  -1   -1.50    2.80
   6   8  -1    5.90    3.80
  -6   8   1   -7.40    3.90
   6  -8  -1   -2.10    1.90
  -6  -8   1   -1.00    4.30
  -6  -8   1   -0.20    4.50
   7   8  -1  419.96   17.40
  -7   8   1  421.06   20.00
   7   8  -1  408.46   21.60
  -7  -8   1  414.46   22.80
  -7  -8   1  396.76   20.40
   8   8  -1  247.38   13.20
   8   8  -1  221.58   17.20
  -8   8   1  226.78   15.10
  -8  -8   1  248.88   18.00
   8  -8  -1  226.48   11.40
  -8  -8   1  261.67   17.20
   9   8  -1   44.00    9.10
  -9   8   1   43.60    8.80
   9   8  -1   35.00    6.30
  -9  -8   1   47.50    9.80
  -9  -8   1   45.70    9.10
   9  -8  -1   42.00    5.70
  10   8  -1   31.50    6.00
  10   8  -1   33.50    9.10
  10   8  -1   25.20    5.60
  10  -8  -1   17.70    4.60
 -10  -8   1   30.40    8.70
 -10  -8   1   32.20    9.10
  11   8  -1  112.19    9.70
  11   8  -1  130.49   15.40
 -11   8   1  120.69   13.00
  11   8  -1  115.49    9.40
  11  -8  -1  118.39    9.30
 -11  -8   1  105.89   14.30
 -11  -8   1  122.89   13.60
 -12   8   1   24.90    6.90
  12   8  -1   31.60    8.90
  12   8  -1   21.90    4.80
  12   8  -1   22.80    4.90
  12  -8  -1   15.70    4.20
 -12  -8   1   17.80    7.50
 -12  -8   1   14.80    6.50
  13   8  -1   17.20    7.20
  13   8  -1   11.90    5.00
  13   8  -1   21.50    5.00
 -13   8   1   29.00    8.00
 -13  -8   1   19.60    7.10
  13  -8  -1   10.60    4.20
 -14   8   1   -1.60    4.20
  14   8  -1   -1.80    3.30
  14   8  -1  -10.30    3.50
  14   8  -1   -7.70    4.50
 -14  -8   1   -3.40    4.50
 -14  -8   1   -3.10    4.60
  15   8  -1   13.30    4.00
  15   8  -1    8.40    8.50
 -15   8   1   12.50    7.10
 -15  -8   1   21.70    8.20
 -15  -8   1   17.20    6.80
  16   8  -1   -3.80    2.90
 -16   8   1    7.70    5.90
  16   8  -1   -7.60    6.00
 -16  -8   1   -4.10    6.60
 -16  -8   1    2.70    5.50
  17   8  -1  -11.70    6.00
 -17   8   1    3.20    5.70
  17   8  -1    0.60    3.00
 -17  -8   1   -7.80    5.60
 -17  -8   1   -9.70    4.30
  18   8  -1    1.60    9.00
 -18  -8   1   -6.70    4.60
 -18  -8   1    0.10    6.00
 -17   9  -1   10.80    6.20
  17   9   1   -6.10   11.50
 -17  -9  -1  -10.50    6.30
 -17  -9  -1    3.80    7.20
 -16   9  -1    1.90    5.80
  16   9   1   -5.70    6.80
 -16  -9  -1  -12.10    4.90
 -16  -9  -1   -6.90    5.80
  15   9   1   34.70   10.60
  15   9   1   20.10    3.80
 -15   9  -1   22.90    7.50
 -15  -9  -1   17.00    8.30
 -15  -9  -1   17.10    8.00
  14   9   1   -1.40    2.50
  14   9   1  -12.00    5.20
 -14   9  -1   -8.20    4.40
 -14  -9  -1   -5.80    4.40
  13   9   1    1.50    5.70
 -13   9  -1    9.60    6.20
  13   9   1    1.70    3.40
  13   9   1    2.90    4.90
 -13  -9  -1    7.00    6.20
  13  -9   1    6.70    4.80
 -13  -9  -1    1.00    5.80
  12   9   1   11.70    4.10
  12   9   1    7.50    3.80
  12   9   1    7.90    6.80
 -12   9  -1   14.10    6.90
 -12  -9  -1    6.10    5.40
  12  -9   1    8.70    4.60
  11   9   1   20.20    7.00
 -11   9  -1   22.00    7.20
  11   9   1   15.60    5.20
  11   9   1   17.40    4.20
 -11  -9  -1   21.30    7.80
 -11  -9  -1   26.10    8.00
  11  -9   1   11.60    4.60
  10   9   1   17.50    4.60
  10   9   1   12.70    5.90
 -10   9  -1    8.20    5.60
 -10  -9  -1   19.30    8.00
  10  -9   1    3.70    4.60
 -10  -9  -1   21.90    7.60
   9   9   1    5.40    3.70
  -9   9  -1   -0.30    4.20
   9  -9   1    0.40    2.70
  -9  -9  -1    7.20    5.60
  -9  -9  -1    2.50    5.50
   8   9   1   -0.40    3.10
  -8   9  -1    0.90    3.90
   8   9   1    3.10    3.30
  -8  -9  -1    3.20    4.50
   8  -9   1    3.30    3.00
  -8  -9  -1    1.80    4.40
   7   9   1   29.60    5.90
  -7   9  -1   38.80    9.50
   7   9   1   29.00    7.00
  -7  -9  -1   32.40    8.30
  -7  -9  -1   31.70    8.40
   7  -9   1   31.10    5.40
   6   9   1   34.20    6.30
   6   9   1   26.30    6.60
  -6   9  -1   12.80    5.90
  -6  -9  -1   38.00    8.80
  -6  -9  -1   28.30    6.30
  -5   9  -1  510.55   12.10
   5   9   1  540.45   22.40
   5   9   1  534.95   20.00
  -5   9  -1  530.05   14.40
  -5   9  -1  525.75   22.60
  -5  -9  -1  524.45   22.90
   5  -9   1  515.45   18.30
   4   9   1   -0.10    3.20
  -4   9  -1    0.90    4.30
  -4   9  -1   -0.30    1.50
   4   9   1   -1.10    3.20
  -4   9  -1    3.70    2.10
   4   9   1   -0.70    3.10
  -4  -9  -1    1.40    2.70
   3   9   1  652.03   22.20
  -3   9  -1  644.04   16.00
  -3   9  -1  641.64   17.40
  -3   9  -1  650.23   24.80
   3   9   1  686.73   23.20
   3   9   1  643.84   22.10
  -3  -9  -1  650.83   23.80
   2   9   1  141.79    9.40
  -2   9  -1  131.49    8.10
   2   9   1  143.09   10.00
  -2   9  -1  131.89    7.20
   2   9   1  134.69   10.80
  -2   9  -1  128.99   11.20
   1   9   1 1748.23   38.80
  -1   9  -1 1681.13   34.50
  -1   9  -1 1719.73   44.30
   1   9   1 1775.82   42.90
   1   9   1 1750.82   36.40
  -1   9  -1 1750.22   37.40
   0   9  -1   67.49    6.60
   0   9  -1   67.99    6.40
   0   9   1   74.69    6.60
   0   9   1   78.79    8.70
   0   9   1   72.59    5.40
   0   9  -1   68.49   13.20
  -1   9   1  941.21   20.00
   1   9  -1  991.00   30.30
  -1   9   1  990.30   24.10
   1   9  -1  902.11   26.60
   1   9  -1 1005.20   26.50
  -2   9   1    4.50    1.60
  -2   9   1   -1.80    4.20
   2   9  -1    2.40    3.50
   2   9  -1    3.60    4.30
   2   9  -1    1.80    3.10
  -2   9   1    5.30    2.40
  -3   9   1   50.69    8.30
   3   9  -1   43.90    7.20
   3   9  -1   42.40    7.20
  -3   9   1   41.50    3.20
   3   9  -1   36.10    6.20
   4   9  -1   47.90    7.90
  -4   9   1   43.60    8.20
   4   9  -1   51.29    7.70
   4   9  -1   44.50    7.40
  -4   9   1   41.20    3.30
   4  -9  -1   49.30    4.60
  -5   9   1  159.68   12.70
   5   9  -1  190.08   12.20
   5   9  -1  149.99   12.10
   5  -9  -1  156.28    8.10
  -5  -9   1  159.98   14.60
   6   9  -1   44.50    7.20
  -6   9   1   43.00    8.30
   6   9  -1   39.90    7.80
  -6  -9   1   55.79   10.10
   6  -9  -1   44.20    5.10
   7   9  -1    8.80    4.20
   7   9  -1   13.80    5.60
  -7   9   1    6.00    5.30
   7  -9  -1   10.40    3.30
  -7  -9   1    1.00    4.90
  -7  -9   1   13.90    5.50
   8   9  -1   -4.10    3.40
  -8   9   1    2.00    4.20
   8   9  -1    1.40    3.20
  -8  -9   1   -2.80    3.80
  -8  -9   1    0.80    4.70
   8  -9  -1    2.80    2.50
  -9   9   1   95.29   11.10
   9   9  -1   84.99   12.70
   9   9  -1  101.69    8.70
  -9  -9   1   86.59   12.80
   9  -9  -1   89.69    7.60
  -9  -9   1   85.79   14.80
  10   9  -1   15.20    6.90
 -10   9   1   23.20    6.80
  10   9  -1   19.80    4.90
 -10  -9   1   33.70    9.00
  10  -9  -1   15.70    4.00
 -11   9   1  121.09   12.90
  11   9  -1  104.89    9.00
  11   9  -1   96.89   14.90
  11  -9  -1  100.59    9.20
 -11  -9   1   90.29   13.20
 -11  -9   1  122.59   18.90
  12   9  -1    3.10    5.60
  12   9  -1  -15.90    6.30
  12   9  -1   -2.20    3.00
  12  -9  -1   -4.00    3.60
 -12  -9   1    6.10    5.00
 -12  -9   1    3.40    5.40
  13   9  -1   -2.00    5.20
  13   9  -1   16.00    5.00
 -13   9   1   -5.00    5.50
  13   9  -1    1.30    3.00
 -13  -9   1    2.20    4.80
  13  -9  -1    2.70    5.00
 -13  -9   1    0.30    6.10
  14   9  -1    6.10    6.70
 -14   9   1   17.70    6.40
  14   9  -1   10.70    4.20
  14  -9  -1    1.30    5.10
 -14  -9   1   17.30    7.30
 -14  -9   1    0.00    6.80
 -15   9   1    8.40    5.90
  15   9  -1    3.90    3.00
  15   9  -1  -11.40    6.00
 -15  -9   1    1.90    6.80
 -15  -9   1   13.90    7.00
  16   9  -1   -7.40    6.20
 -16   9   1   -0.20    9.70
 -16  -9   1   -1.30    6.30
 -16  -9   1  -10.80    5.90
 -17   9   1   15.50    6.30
  17   9  -1  -22.50    9.60
 -17  -9   1    0.90    6.50
 -17  -9   1  -12.70    6.50
 -16  10  -1   -8.20    5.80
 -16 -10  -1   -0.20    7.00
 -16 -10  -1    9.40    7.60
  15  10   1   21.20    9.40
 -15  10  -1    2.50    5.10
 -15 -10  -1   -3.00    6.50
 -15 -10  -1    9.80    7.20
 -14  10  -1    5.90    7.20
  14  10   1   -0.70    5.20
 -14 -10  -1    7.50    9.10
 -14 -10  -1    3.60    6.00
 -13  10  -1   -4.10    5.20
  13  10   1    1.70    5.80
  13  10   1   -7.00    2.70
 -13 -10  -1   -1.40    4.90
 -13 -10  -1   -0.30    6.10
 -12  10  -1    0.60    5.90
  12  10   1    4.40    3.30
  12  10   1    2.10    5.20
  12  10   1   20.20    6.80
 -12 -10  -1    7.10    6.10
 -12 -10  -1   26.70    8.50
 -11  10  -1   51.79   10.20
  11  10   1   57.59    6.90
  11  10   1   57.69    9.00
 -11 -10  -1   51.89   11.00
 -11 -10  -1   62.69   11.80
  11 -10   1   37.00    7.70
 -10  10  -1   11.00    5.70
  10  10   1    0.90    4.30
  10  10   1    2.30    3.20
 -10 -10  -1    5.10    6.00
 -10 -10  -1    6.80    6.00
  10 -10   1   -2.90    3.70
   9  10   1  188.38   11.80
  -9  10  -1  223.28   16.90
   9  10   1  211.88   17.20
  -9 -10  -1  166.58   15.20
   9 -10   1  169.98   11.70
  -9 -10  -1  234.18   21.60
   8  10   1    6.90    3.90
  -8  10  -1    2.00    5.30
   8  10   1    3.00    4.20
   8 -10   1   11.80    3.20
  -8 -10  -1   10.90    6.40
  -8 -10  -1    1.20    4.30
   7  10   1  162.48   13.60
   7  10   1  157.68   11.10
  -7  10  -1  152.48   13.90
   7 -10   1  150.38    9.80
  -7 -10  -1  152.98   14.30
   6  10   1   27.30    5.90
   6  10   1   27.80    6.50
  -6  10  -1   24.60    6.60
   6 -10   1   20.40    4.10
  -6 -10  -1   20.20    6.10
  -5  10  -1  111.19   11.60
   5  10   1  125.39   10.40
  -5  10  -1  116.49    6.40
  -5  10  -1  117.19    5.20
   5  10   1  134.99   11.30
   5 -10   1  127.39    9.20
  -4  10  -1   -2.60    1.40
  -3  10  -1  296.47   11.30
  -3  10  -1  321.27   10.20
   3  10   1  321.97   16.80
  -3  10  -1  361.86   19.10
   3  10   1  307.37   15.20
   3  10   1  317.47   14.80
  -2  10  -1    3.60    2.60
   2  10   1   -5.20    3.40
   2  10   1   -4.70    1.80
   2  10   1    1.40    2.80
  -2  10  -1    1.20    3.70
  -2  10  -1   -0.40    1.40
  -1  10  -1   88.09    9.70
   1  10   1  107.59   10.10
   1  10   1   93.09    7.80
  -1  10  -1   82.99    5.90
  -1  10  -1   81.39    7.00
   1  10   1   91.29    6.40
   0  10  -1   -2.10    1.60
   0  10   1    4.00    3.70
   0  10   1   -2.30    1.50
   0  10  -1    2.70    4.00
   0  10  -1    0.90    2.90
   0  10   1   -6.20    2.50
  -1  10   1   57.49    5.70
  -1  10   1   55.19    8.60
  -1  10   1   49.30    3.70
   1  10  -1   56.89    6.00
   1  10  -1   59.39    9.10
  -2  10   1   -1.30    1.10
  -2  10   1    2.40    3.50
  -2  10   1   -1.10    2.10
   2  10  -1    4.30    4.00
   2  10  -1   -2.50    2.70
   2  10  -1   -2.70    2.30
   3  10  -1  417.06   19.40
   3  10  -1  392.46   20.20
  -3  10   1  402.96    9.70
  -3  10   1  383.56   11.90
   3  10  -1  437.06   22.30
  -3  10   1  404.86   19.90
  -4  10   1   14.90    2.40
   4  10  -1   15.90    4.90
   4  10  -1   15.70    5.40
   5  10  -1  430.26   20.70
   5  10  -1  458.25   20.40
  -5  10   1  473.55   22.30
   5 -10  -1  432.76   12.70
  -6  10   1   10.40    5.50
   6  10  -1    0.30    3.40
   6 -10  -1    6.20    2.10
  -6 -10   1   14.20    7.60
   7  10  -1    9.10    4.70
   7  10  -1   17.90    6.10
  -7  10   1   19.50    6.10
   7 -10  -1   13.90    3.10
  -8  10   1   -0.80    4.40
   8  10  -1    3.00    4.40
   8  10  -1    1.10    3.10
   8 -10  -1   -1.50    2.50
  -8 -10   1   -8.60    4.30
   9  10  -1   -0.80    3.10
  -9  10   1    3.40    5.40
   9  10  -1    4.60    5.10
  -9 -10   1    1.80    4.80
   9 -10  -1   -1.80    2.70
 -10  10   1   13.50    6.60
  10  10  -1   14.40    4.80
  10  10  -1   12.20    6.10
  10 -10  -1    5.60    3.50
 -10 -10   1   22.20    7.00
  11  10  -1    4.20    6.70
  11  10  -1    5.20    4.10
  11  10  -1    8.10    5.60
 -11  10   1    3.50    5.30
  11 -10  -1    9.20    4.30
 -11 -10   1    9.20    6.40
 -12  10   1   14.70    5.70
  12  10  -1   -1.90    3.30
  12  10  -1   11.00    5.00
  12  10  -1    5.40    5.90
 -12 -10   1  -12.60    5.60
  13  10  -1    2.90    6.00
 -13  10   1    9.20    5.60
  13  10  -1   -2.70    3.40
 -13 -10   1    5.40    6.40
  14  10  -1    7.10    4.10
  14  10  -1   17.90    8.70
 -14 -10   1    0.40    5.40
  15  10  -1   16.70    5.20
 -15  10   1   14.50    8.70
 -15 -10   1   17.30    7.60
 -16  10   1   10.50    7.10
 -16 -10   1   -8.60    5.90
 -14  11  -1   -4.60    5.30
  14  11   1  -14.50    5.20
 -14 -11  -1    3.80    6.00
 -14 -11  -1  -11.20    6.10
  13  11   1    4.00    5.50
 -13  11  -1   -1.70    4.70
  13  11   1    1.00    3.40
 -13 -11  -1   -2.10    6.50
 -13 -11  -1   -0.70    6.00
  12  11   1    4.20    3.50
  12  11   1    8.90    7.20
 -12 -11  -1   -5.10    5.80
 -12 -11  -1    6.70    7.10
  11  11   1   -2.20    3.50
  11  11   1    8.60    5.90
 -11  11  -1   -4.50    4.80
 -11 -11  -1    4.20    6.90
 -11 -11  -1   -2.90    5.70
 -10  11  -1    7.50    6.20
  10  11   1   -8.50    3.50
  10  11   1    2.00    6.30
 -10 -11  -1   15.20    6.30
 -10 -11  -1    4.30    5.20
  10 -11   1   -3.20    5.10
   9  11   1    8.90    5.60
  -9  11  -1   23.70    7.80
   9  11   1   10.70    5.90
   9 -11   1   10.70    4.60
   8  11   1   -3.50    4.80
   8  11   1   -1.50    3.40
  -8  11  -1    7.90    5.40
   8 -11   1    9.70    3.50
  -7  11  -1  149.79   14.10
   7  11   1  139.09   11.20
   7  11   1  147.19   13.50
   7 -11   1  128.29    9.20
   6  11   1   18.70    5.90
  -6  11  -1   22.80    7.10
   6  11   1   14.50    4.90
   5  11   1  111.99   10.40
  -5  11  -1  104.79    4.50
   5  11   1  110.09   10.20
  -5  11  -1  109.59   11.90
   4  11   1    2.90    4.00
   4  11   1   -2.10    2.90
  -4  11  -1   -1.80    1.50
  -4  11  -1   -0.20    2.10
   3  11   1    4.20    3.70
   3  11   1    3.90    2.70
  -3  11  -1   -3.00    2.10
  -3  11  -1   -3.80    4.30
  -3  11  -1   -2.10    1.40
   2  11   1    2.20    2.30
  -2  11  -1    1.80    4.50
   2  11   1    9.50    4.90
  -2  11  -1   -0.40    2.90
   2  11   1    4.50    4.60
  -2  11  -1    2.20    1.70
  -1  11  -1   51.59    4.50
   1  11   1   52.49    6.90
   1  11   1   47.10    8.20
  -1  11  -1   57.89    9.40
  -1  11  -1   46.40    6.50
   1  11   1   56.19    4.80
   0  11  -1    4.90    3.50
   0  11   1   10.20    4.70
   0  11  -1   12.90    5.60
   0  11   1    6.90    2.10
   0  11  -1    4.90    2.40
  -1  11   1  196.28   14.20
  -1  11   1  186.58    6.40
  -1  11   1  172.28    9.70
   1  11  -1  189.88   10.10
   1  11  -1  210.28   12.00
   2  11  -1    4.50    4.30
  -2  11   1   -1.00    2.20
   2  11  -1    3.70    3.10
  -2  11   1   -5.40    3.60
  -2  11   1    1.30    1.10
  -3  11   1   55.49    4.80
  -3  11   1   85.09   10.50
   3  11  -1   55.99    7.60
   3  11  -1   80.69    9.40
  -4  11   1    0.70    1.70
   4  11  -1   -3.80    2.80
  -4  11   1   -0.50    3.60
   4  11  -1    5.50    4.00
   5  11  -1   52.09    8.80
   5  11  -1   29.40    6.70
  -5  11   1   48.20    9.70
   6  11  -1   -5.00    3.30
  -6  11   1   -0.60    4.10
   6  11  -1   -3.10    3.50
  -7  11   1    2.20    4.70
   7  11  -1    0.60    3.90
   7  11  -1    4.90    7.60
  -8  11   1   -5.00    4.50
   8  11  -1   -5.30    4.50
   8  11  -1   -1.60    3.80
   8 -11  -1   -1.90    2.00
  -8 -11   1    0.90    5.20
   9  11  -1    3.20    4.30
  -9  11   1    1.70    5.50
   9  11  -1   -1.20    4.60
  -9 -11   1   22.00    9.70
 -10  11   1   -3.60    5.70
  10  11  -1   -1.50    3.30
  10  11  -1   -7.80    5.50
 -10 -11   1    6.20    6.60
  11  11  -1   52.99   11.00
 -11  11   1   39.50    9.30
  11  11  -1   43.60    7.90
 -11 -11   1   39.20   10.70
 -12  11   1    1.30    5.70
  12  11  -1   -6.70    3.40
  12  11  -1    7.40    6.70
 -12 -11   1   -0.60    5.30
  13  11  -1   -1.90    6.70
 -13  11   1   -0.60    5.00
 -13 -11   1    4.20    6.70
  14  11  -1  -16.80    6.20
 -14  11   1    4.00    7.00
  14  11  -1  -10.90    3.70
 -14 -11   1   -1.00    7.30
 -12  12  -1    2.00    6.20
  12  12   1    1.40    5.10
  12  12   1   -6.10    3.70
 -11  12  -1    6.40    7.10
  11  12   1    3.50    4.30
  11  12   1   14.00    5.80
  10  12   1    0.30    4.20
  10  12   1   13.80    6.40
 -10  12  -1    4.90    5.80
   9  12   1    3.90    4.50
   9  12   1   -5.80    5.30
   8  12   1    3.90    3.90
   8  12   1   13.70    6.20
  -8  12  -1    8.10    5.70
  -7  12  -1   29.70    8.30
   7  12   1   17.50    5.90
   7  12   1   18.00    7.20
   7 -12   1   15.60    4.20
   6  12   1    4.10    3.90
  -6  12  -1   -4.20    4.50
   5  12   1    4.60    4.90
   5  12   1   -7.00    3.20
  -5  12  -1    5.70    5.30
   4  12   1    0.80    3.10
  -4  12  -1   -3.40    1.80
  -4  12  -1    2.60    4.80
   3  12   1   19.20    6.60
  -3  12  -1   27.90    7.80
  -3  12  -1   26.80    3.10
  -3  12  -1   31.20    4.40
   3  12   1   23.60    4.50
  -2  12  -1   -3.50    3.50
  -2  12  -1    0.30    1.50
   2  12   1    5.10    2.40
   2  12   1   -8.90    3.20
   1  12   1    5.50    2.10
   1  12   1   10.40    5.50
  -1  12  -1    6.50    4.60
  -1  12  -1    6.30    2.00
  -1  12  -1    8.10    3.60
   0  12  -1   13.30    4.50
   0  12  -1    2.80    2.30
   0  12   1    8.50    4.10
   0  12  -1    8.80    5.90
   0  12   1    3.00    4.60
   1  12  -1    5.20    4.60
  -1  12   1    4.30    3.30
  -1  12   1   11.40    5.10
   1  12  -1   -3.50    2.30
  -2  12   1   18.00    3.80
  -2  12   1   18.70    6.70
   2  12  -1    9.70    5.40
  -3  12   1   -2.50    3.80
   3  12  -1   -0.20    4.50
   3  12  -1    4.20    2.90
  -3  12   1   -3.60    1.90
  -4  12   1    4.50    6.00
   4  12  -1    9.00    6.00
   4  12  -1    9.40    4.00
   5  12  -1    4.90    5.00
  -5  12   1    2.50    5.90
   5  12  -1   -4.00    3.10
   6  12  -1   -0.30    4.10
   6  12  -1   10.30    5.40
  -6  12   1   30.70    8.80
   7  12  -1   55.29    9.00
  -7  12   1   43.50    9.90
   7  12  -1   34.10    7.60
  -8  12   1    1.40    5.50
   8  12  -1   -3.40    4.00
   9  12  -1    2.10    8.10
 -10  12   1    2.90    5.60
  10  12  -1   -1.50    5.50
  10  12  -1   -3.40    4.10
  11  12  -1   37.20    9.80
  11  12  -1   41.80    8.00
 -11  12   1   54.09   11.80
 -11 -12   1   44.60   10.80
  12  12  -1   -4.30    6.60
 -12  12   1   -0.60    6.10
 -12 -12   1   -8.50    6.40
  -9  13  -1   12.90    7.70
   9  13   1   18.40    6.50
   8  13   1   -7.90    4.30
  -8  13  -1    6.00    6.20
  -7  13  -1    8.30    6.80
   7  13   1   -4.30    3.80
   7  13   1   -1.90    4.10
  -6  13  -1    1.80    5.00
   6  13   1    0.00    4.00
   6  13   1   -6.40    4.10
   5  13   1   12.90    4.30
  -5  13  -1    2.50    5.40
   5  13   1    9.00    5.40
   4  13   1    1.70    4.80
   4  13   1    3.20    3.10
  -4  13  -1    0.00    4.90
   3  13   1    5.70    2.90
  -3  13  -1    4.00    5.40
   2  13   1   -1.70    4.20
  -2  13  -1   -0.90    5.90
   2  13   1   -0.50    2.10
   1  13   1   -0.70    1.30
  -1  13  -1    2.20    4.80
  -1  13  -1   -1.00    1.50
   1  13   1    8.30    6.20
   0  13   1   -3.70    4.60
   0  13  -1    2.60    4.70
   0  13  -1   -0.90    1.80
   1  13  -1   26.60    7.50
  -1  13   1   13.50    7.20
   1  13  -1    5.10    2.70
   2  13  -1   -4.70    3.80
  -2  13   1   14.80    6.50
   3  13  -1   -4.20    4.30
  -3  13   1    1.60    5.90
   4  13  -1    6.10    3.20
   4  13  -1   -7.80    4.70
   5  13  -1   -2.70    3.70
  -5  13   1   13.50    7.20
   5  13  -1   -0.20    3.30
   6  13  -1   -7.50    3.70
  -6  13   1    0.00    6.40
   6  13  -1   -6.00    3.50
   7  13  -1    4.90    4.60
   7  13  -1   20.40    7.90
  -7  13   1   13.30    6.70
  -8  13   1   -1.50    5.20
   8  13  -1  -10.00    5.30
   8  13  -1   -1.70    4.90
   9  13  -1   -6.90    5.80
   9  13  -1  -11.00    4.00
  -9  13   1   -0.30    6.10
  -5  14  -1   -2.80    5.50
   5  14   1   -5.60    5.40
   4  14   1    8.70    6.40
  -4  14  -1    7.70    6.60
   3  14   1    9.90    6.40
  -3  14  -1  -10.10    5.40
  -2  14  -1   -3.20    5.00
   2  14   1   -1.50    4.70
  -1  14  -1    6.10    6.20
   1  14   1  -10.20    4.60
   0  14   1    1.70    6.10
   1  14  -1   -5.70    5.40
  -2  14   1  -11.90    5.20
   2  14  -1    0.40    4.40
   3  14  -1   -9.90    5.00
  -3  14   1   -0.70    6.00
  -4  14   1   -1.80    5.10
   4  14  -1   -6.60    5.10
  -5  14   1   -9.40    5.60
   5  14  -1  -10.60    4.90
 -22   0  -2   -8.30    4.20
 -22   0  -2   -1.90    6.90
 -21   0  -2   -3.20    5.50
 -21   0  -2   -0.90    4.10
 -21   0  -2   -4.40    4.90
 -20   0  -2    2.10    3.60
 -20   0  -2    1.60    3.70
 -20   0  -2    6.80    6.70
 -19   0  -2   -1.50    3.00
 -19   0  -2   -6.30    4.80
 -19   0  -2   -3.50    4.00
  19   0   2  -10.20    3.70
  18   0   2   22.20    6.40
 -18   0  -2   30.70    8.00
 -18   0  -2   20.40    6.90
 -18   0  -2   27.00    6.30
 -17   0  -2   83.29    8.70
 -17   0  -2   82.19   10.00
  17   0   2   96.09    8.20
 -16   0  -2   40.80    7.80
 -16   0  -2   53.49    7.80
  16   0   2   37.10    6.00
  15   0   2    8.50    3.60
 -15   0  -2    5.70    4.90
  15   0   2    8.00    3.50
  14   0   2  108.49    7.30
 -14   0  -2  111.69    9.00
 -14   0  -2  124.09   10.80
  14   0   2  100.99    8.40
 -13   0  -2   19.70    5.20
  13   0   2    8.40    3.50
 -13   0  -2    6.20    3.60
 -12   0  -2  153.68   10.40
  12   0   2  151.88    7.90
  12   0   2  146.99   10.20
 -12   0  -2  169.88    9.50
  12   0   2  147.99    8.80
  11   0   2  159.78   10.10
  11   0   2  148.39    8.60
 -11   0  -2  153.38    9.00
  11   0   2  158.98    7.60
 -11   0  -2  153.28   10.40
  10   0   2  230.58   10.30
 -10   0  -2  225.68   10.00
 -10   0  -2  249.08   12.00
   9   0   2  615.54   15.40
  -9   0  -2  612.64   18.80
  -9   0  -2  607.54   16.70
   9   0   2  631.94   17.50
  -8   0  -2 2451.55   43.10
  -8   0  -2 2402.56   46.30
   8   0   2 2416.96   41.60
   8   0   2 2377.76   44.20
  -7   0  -2 1025.40   21.30
   7   0   2 1035.70   20.40
   7   0   2 1018.80   25.00
  -7   0  -2 1017.00   23.70
  -5   0  -2  335.27   10.30
   5   0   2  353.86    8.50
   5   0   2  357.16   10.00
  -5   0  -2  344.07    8.80
   3   0   2  574.34   11.70
  -3   0  -2  553.34   10.20
   3   0   2  547.35   10.40
  -3   0  -2  565.04   11.90
   3   0   2  549.54   12.20
   2   0   2 2362.16   36.10
  -2   0  -2 2366.96   35.90
   2   0  -2  258.97    7.00
  -2   0   2  258.47    7.20
   2   0  -2  261.67    6.60
   4   0  -2 4714.43   74.89
  -4   0   2 4829.12   75.89
   5   0  -2    0.00    1.50
  -5   0   2    5.20    2.00
   5   0  -2    0.80    1.30
  -5   0   2    2.60    1.70
   6   0  -2 2500.25   44.00
  -6   0   2 2485.55   44.70
   6   0  -2 2426.26   43.40
  -6   0   2 2502.35   45.20
  -7   0   2  318.07   11.90
   7   0  -2  328.57   11.30
   7   0  -2  320.37   10.70
  -7   0   2  314.57   11.60
   8   0  -2  549.65   17.30
  -8   0   2  530.95   16.60
  -8   0   2  522.75   16.60
   8   0  -2  529.75   15.90
  -9   0   2  686.93   20.50
   9   0  -2  721.73   18.80
   9   0  -2  717.73   19.80
  -9   0   2  699.23   20.70
 -10   0   2  242.58   12.00
  10   0  -2  232.08   10.00
  10   0  -2  221.28   10.60
 -10   0   2  237.78   11.90
 -11   0   2   62.99    7.20
 -11   0   2   65.49    7.00
  11   0  -2   63.49    5.60
  11   0  -2   62.09    6.10
 -12   0   2  163.78   10.80
  12   0  -2  173.98   10.10
 -12   0   2  182.38   11.30
  12   0  -2  160.78    9.00
  13   0  -2   14.50    3.90
  13   0  -2   13.70    3.80
 -13   0   2    8.20    3.90
 -13   0   2   15.40    4.80
 -14   0   2   22.20    5.60
  14   0  -2   24.50    5.30
  14   0  -2   19.80    4.40
 -14   0   2   17.30    5.20
 -15   0   2   13.20    4.50
  15   0  -2    8.30    4.30
 -15   0   2   11.00    5.40
  15   0  -2   16.90    4.20
 -16   0   2   23.30    5.90
  16   0  -2   16.90    4.60
 -17   0   2    6.80    5.90
 -17   0   2   34.30    7.20
 -17   0   2   16.40    5.90
  17   0  -2   17.00    4.80
 -18   0   2    3.20    5.30
 -18   0   2    4.10    4.30
 -18   0   2    1.40    3.80
  18   0  -2   -6.10    3.60
 -19   0   2   -6.90    4.10
 -19   0   2    3.30    4.70
 -20   0   2    4.30    6.30
 -20   0   2   19.60    6.50
 -20   0   2    3.80    4.40
 -21   0   2   -0.30    7.20
 -21   0   2    7.20    4.90
 -21   0   2   -7.90    4.30
 -22   0   2   -5.20    5.60
 -22   0   2   -7.20    5.90
 -22   1  -2    6.70    4.90
 -22   1  -2   -3.10    5.60
 -22   1  -2    4.70    5.40
 -22  -1  -2   -1.00    4.90
 -22  -1  -2    3.20    5.80
 -21   1  -2   -6.60    4.50
 -21   1  -2    2.90    5.40
 -21  -1  -2  -11.00    6.40
 -21  -1  -2    3.30    4.00
 -21  -1  -2   -4.60    5.10
 -20   1  -2    6.20    4.80
 -20   1  -2    6.70    4.90
 -20  -1  -2   -3.90    3.00
 -20  -1  -2    5.10    5.20
 -20  -1  -2    3.80    5.20
 -19   1  -2    5.50    6.10
  19   1   2    3.40    3.70
 -19   1  -2    3.50    4.40
 -19  -1  -2   10.90    6.80
 -19  -1  -2    4.90    4.00
 -19  -1  -2    6.50    4.70
  18   1   2   -8.20    3.10
 -18   1  -2   -3.80    3.10
 -18   1  -2    7.60    5.50
 -18  -1  -2   -1.80    3.10
  18  -1   2   -5.50    3.60
 -18  -1  -2    5.70    6.20
 -18  -1  -2   -3.60    3.90
 -17   1  -2    4.30    3.70
  17   1   2   -6.80    2.90
 -17   1  -2    0.00    3.20
 -17  -1  -2   -7.30    3.80
 -17  -1  -2   -3.70    3.20
  17  -1   2   -0.20    3.30
 -16   1  -2  108.69    9.70
  16   1   2   90.29    7.10
 -16   1  -2   83.69    9.20
  16  -1   2   89.09    8.50
  16  -1   2   96.59    8.30
 -16  -1  -2   87.69   11.90
 -16  -1  -2   92.19    8.40
 -15   1  -2   46.60    8.10
 -15   1  -2   59.19    8.00
  15   1   2   50.79    5.60
 -15  -1  -2   48.20    6.80
 -15  -1  -2   42.60    8.40
  15  -1   2   55.59    7.40
 -15  -1  -2   52.09    8.80
  15  -1   2   55.09    6.20
  14   1   2  228.08   12.80
 -14   1  -2  254.47   13.70
 -14   1  -2  230.18   13.50
  14   1   2  231.38   10.00
  14  -1   2  234.08   11.70
 -14  -1  -2  258.67   12.50
 -14  -1  -2  230.08   14.80
  14  -1   2  244.78   12.20
 -14  -1  -2  240.88   15.70
 -13   1  -2    3.50    3.20
 -13   1  -2    3.30    3.70
  13   1   2   -6.10    2.30
  13   1   2    0.60    1.80
 -13  -1  -2    1.90    2.70
 -13  -1  -2    0.10    2.90
  13  -1   2   -0.80    2.30
  13  -1   2   -3.00    2.00
 -13  -1  -2    0.60    3.20
  13  -1   2    3.30    3.00
 -12   1  -2  160.38   10.60
  12   1   2  167.28   10.10
  12   1   2  168.78    8.40
 -12   1  -2  178.48   10.40
  12  -1   2  164.08    8.90
 -12  -1  -2  165.38   11.40
  12  -1   2  186.78   11.10
 -12  -1  -2  181.98   12.10
  12  -1   2  166.18    9.00
 -12  -1  -2  169.98    9.40
 -11   1  -2  153.68    9.70
  11   1   2  167.18    7.20
  11   1   2  162.78    9.70
 -11   1  -2  172.68    9.90
 -11  -1  -2  155.38   10.80
  11  -1   2  155.68    9.70
  11  -1   2  163.28    8.50
  11  -1   2  161.38    8.50
 -11  -1  -2  171.88    8.90
  10   1   2 2416.56   41.50
 -10   1  -2 2308.07   45.90
  10   1   2 2403.06   47.60
 -10   1  -2 2419.26   47.40
  10  -1   2 2380.66   48.30
 -10  -1  -2 2384.56   44.30
  10  -1   2 2405.46   44.80
 -10  -1  -2 2342.97   50.79
  10  -1   2 2441.96   44.70
  -9   1  -2  365.56   13.30
   9   1   2  347.97   13.50
  -9   1  -2  340.37   12.30
   9   1   2  352.16   10.10
  -9  -1  -2  349.17   14.70
   9  -1   2  344.97   13.50
   9  -1   2  353.06   11.90
   9  -1   2  354.16   11.80
  -9  -1  -2  347.37   11.50
   8   1   2 5145.48   86.49
   8   1   2 5174.98   80.29
  -8   1  -2 5109.29   84.49
  -8   1  -2 5248.17   85.59
   8  -1   2 5207.78   86.49
  -8  -1  -2 5101.89   82.39
   8  -1   2 5320.27   84.39
  -8  -1  -2 5166.78   88.69
   8  -1   2 5350.26   87.19
   7   1   2    0.60    1.10
  -7   1  -2    1.10    1.80
   7   1   2    0.50    1.80
  -7  -1  -2    3.70    2.40
   7  -1   2    1.90    1.70
   7  -1   2    3.30    1.80
   7  -1   2    3.60    1.80
  -7  -1  -2    1.10    1.30
  -6   1  -2   76.09    4.70
   6   1   2   70.49    3.20
   6   1   2   74.19    5.20
  -6   1  -2   71.89    4.50
   6  -1   2   74.79    5.20
  -6  -1  -2   70.29    3.80
   6  -1   2   70.19    4.00
   6  -1   2   69.49    4.40
  -5   1  -2  143.29    5.90
   5   1   2  142.59    4.10
   5   1   2  158.88    6.90
  -5   1  -2  133.39    5.60
   5  -1   2  150.48    6.50
   5  -1   2  134.89    5.30
  -5  -1  -2  144.39    7.10
  -5  -1  -2  138.69    6.60
   5  -1   2  146.49    6.10
  -5  -1  -2  146.09    4.80
  -3   1  -2  145.59    5.20
  -3   1  -2  143.59    4.30
  -3   1  -2  138.19    5.10
   3   1   2  143.19    5.50
  -3  -1  -2  148.69    5.80
   3  -1   2  138.99    5.30
  -3  -1  -2  141.89    5.30
   3  -1   2  145.89    5.20
  -1   1  -2   78.29    3.60
   1   1   2   86.29    2.90
   1   1   2   85.49    2.70
   1   1   2   79.79    3.00
   1   1   2   81.99    2.30
  -1  -1  -2   82.39    2.30
  -1  -1  -2   82.29    3.30
   1  -1   2   78.79    3.30
  -1  -1  -2   82.09    3.10
   0   1  -2   51.59    2.80
   0   1   2   58.29    1.60
   0   1  -2   52.79    3.00
   0   1   2   58.99    2.40
   0  -1  -2   56.89    2.80
   0  -1   2   59.39    3.40
   0  -1   2   60.19    3.10
   0  -1  -2   58.79    2.50
   1   1  -2   21.20    2.10
  -1   1   2   26.50    1.90
   1   1  -2   32.20    2.50
   1  -1  -2   24.10    1.80
  -1  -1   2   24.90    2.30
  -1  -1   2   28.80    2.40
   1  -1  -2   27.00    1.40
   3   1  -2 1020.80   20.00
   3   1  -2  993.90   20.40
   3   1  -2  995.70   21.30
  -3   1   2  996.60   20.00
   3  -1  -2  997.90   19.60
   3  -1  -2  989.60   17.30
  -3  -1   2  994.40   20.50
  -3  -1   2 1029.10   21.90
  -3  -1   2  990.80   20.00
   5   1  -2  443.26   13.20
  -5   1   2  452.45   11.30
  -5   1   2  450.85   13.10
   5   1  -2  450.15   12.30
  -5  -1   2  464.15   13.70
   5  -1  -2  443.46   12.30
  -5  -1   2  467.75   14.70
  -5  -1   2  432.16   12.70
   5  -1  -2  451.45   10.90
  -6   1   2 3863.61   66.29
  -6   1   2 3928.31   63.69
   6   1  -2 3961.40   64.59
  -6  -1   2 3839.12   69.09
  -6  -1   2 3992.20   67.59
  -6  -1   2 3870.81   65.69
   6  -1  -2 3900.01   62.89
   6  -1  -2 3915.51   64.79
  -7   1   2  572.14   16.90
   7   1  -2  569.64   15.30
   7   1  -2  584.64   17.00
  -7   1   2  572.44   15.20
   7  -1  -2  554.64   15.50
   7  -1  -2  570.54   14.60
  -7  -1   2  568.94   18.70
  -7  -1   2  578.84   16.50
  -7  -1   2  584.24   17.70
  -8   1   2  531.05   15.40
   8   1  -2  530.05   15.00
   8   1  -2  530.15   16.80
  -8   1   2  504.85   16.70
  -8  -1   2  508.85   17.40
  -8  -1   2  514.25   16.20
   8  -1  -2  492.65   14.20
  -8  -1   2  528.85   18.90
   8  -1  -2  533.15   15.60
  -9   1   2 1043.80   27.00
  -9   1   2 1042.70   25.30
   9   1  -2 1050.79   26.70
   9   1  -2 1078.79   24.30
  -9  -1   2 1051.89   29.90
   9  -1  -2 1099.69   25.30
  -9  -1   2 1011.90   27.50
   9  -1  -2 1043.30   23.80
  -9  -1   2 1021.10   26.00
 -10   1   2   99.59    8.40
  10   1  -2  106.49    8.30
  10   1  -2  126.59    7.30
 -10   1   2  116.29    7.90
 -10  -1   2  124.29    8.30
 -10  -1   2   98.39   11.40
  10  -1  -2  115.39    7.60
  10  -1  -2  109.99    7.00
  11   1  -2   74.19    7.20
  11   1  -2   64.29    5.60
 -11   1   2   65.29    6.50
 -11   1   2   63.39    7.40
  11  -1  -2   55.09    5.40
 -11  -1   2   54.89    6.70
 -11  -1   2   63.79    7.60
  11  -1  -2   59.49    5.90
 -11  -1   2   50.79    8.60
 -12   1   2   12.80    4.50
  12   1  -2   10.70    3.00
 -12   1   2    5.80    3.50
  12   1  -2    8.30    3.70
 -12  -1   2    9.20    3.90
 -12  -1   2    9.60    4.30
  12  -1  -2    5.90    3.10
 -12  -1   2    7.60    3.90
  12  -1  -2    4.70    2.80
 -13   1   2    8.30    3.70
  13   1  -2   17.80    3.80
 -13   1   2   11.90    4.60
  13   1  -2    4.90    3.60
  13  -1  -2    9.90    3.60
 -13  -1   2    9.30    4.80
 -13  -1   2   11.70    4.40
 -13  -1   2   12.80    4.40
  13  -1  -2   15.20    4.10
  14   1  -2    5.10    2.90
 -14   1   2    4.00    3.80
 -14   1   2   10.50    4.10
  14   1  -2    2.50    3.30
 -14  -1   2    6.40    4.00
  14  -1  -2    2.60    3.10
 -14  -1   2    6.30    4.40
 -14  -1   2    5.80    3.50
  14  -1  -2    4.20    2.80
  15   1  -2   -3.10    2.60
 -15   1   2    1.40    3.00
 -15   1   2   -3.00    3.30
  15  -1  -2   -6.60    2.30
  15  -1  -2   -4.60    2.50
 -15  -1   2   -2.00    2.80
 -15  -1   2    0.20    3.70
 -16   1   2   79.59    9.50
 -16   1   2   74.89    8.60
  16   1  -2   71.59    7.10
  16  -1  -2   84.39    7.70
 -16  -1   2   73.29   11.90
 -16  -1   2   90.09    9.90
 -16  -1   2   80.89    8.80
  16  -1  -2   74.49    7.80
 -17   1   2   17.80    6.20
 -17   1   2   13.00    5.60
  17   1  -2   21.30    4.80
 -17  -1   2   19.90    5.80
 -17  -1   2   24.50    8.80
 -17  -1   2   14.30    6.30
 -18   1   2    7.70    4.60
  18   1  -2   -6.90    3.40
 -18   1   2    3.80    4.40
 -18  -1   2    5.60    4.70
 -18  -1   2   12.60    7.10
 -19   1   2    6.10    4.80
 -19   1   2   -4.30    4.40
  19   1  -2    5.10    4.60
 -19  -1   2   -0.70    3.90
 -19  -1   2    7.50    5.10
 -19  -1   2   -2.10    5.80
 -20   1   2   -3.50    5.40
 -20  -1   2    5.30    5.20
 -20  -1   2    3.30    4.40
 -21   1   2   -9.90    4.40
 -21  -1   2    1.60    4.10
 -21  -1   2   -3.60    4.80
 -21  -1   2   -7.40    4.80
 -22   1   2  -12.30    6.10
 -22   1   2   -1.30    5.70
 -22  -1   2   17.70    6.20
 -22   2  -2    5.60    6.20
 -22   2  -2  -11.60    3.80
 -22  -2  -2   -4.20    6.10
 -22  -2  -2  -13.30    6.40
 -21   2  -2   -8.80    4.30
 -21   2  -2   -3.30    4.30
 -21  -2  -2   10.80    6.20
 -21  -2  -2   -4.10    4.30
 -20   2  -2   17.80    6.60
 -20   2  -2   21.80    6.60
 -20  -2  -2   17.50    6.90
 -20  -2  -2   -0.40    6.20
  19   2   2   -3.70    2.90
 -19   2  -2   10.10    4.90
 -19   2  -2   10.80    5.70
 -19  -2  -2    3.20    6.70
 -19  -2  -2   -0.50    3.50
 -18   2  -2   79.89    9.30
 -18   2  -2   91.09   10.30
  18   2   2   67.69    6.20
 -18  -2  -2   88.29   13.10
 -18  -2  -2   75.79   12.60
 -17   2  -2   15.30    5.20
 -17   2  -2   13.80    5.30
  17   2   2    7.00    3.10
 -17  -2  -2   12.20    6.80
  17  -2   2    1.20    4.70
 -17  -2  -2    8.90    5.80
 -16   2  -2   18.00    5.20
 -16   2  -2   12.20    4.50
  16   2   2    6.90    2.90
 -16  -2  -2   10.00    6.10
  16  -2   2    3.00    4.10
  15   2   2   18.10    3.50
 -15   2  -2   20.00    5.20
 -15   2  -2   17.10    5.10
  15  -2   2   15.60    4.50
 -15  -2  -2   23.60    4.40
 -15  -2  -2   13.20    5.90
 -15  -2  -2   22.60    6.50
 -14   2  -2  660.33   23.40
  14   2   2  668.63   17.20
 -14   2  -2  680.23   22.70
 -14  -2  -2  695.13   27.50
 -14  -2  -2  677.93   19.90
 -14  -2  -2  694.23   27.60
  14  -2   2  637.24   21.90
  13   2   2   55.39    5.30
  13   2   2   65.59    7.50
 -13   2  -2   70.89    8.00
 -13   2  -2   56.99    8.50
 -13  -2  -2   56.79    9.60
 -13  -2  -2   64.99    6.10
 -13  -2  -2   59.29    8.90
  13  -2   2   65.39    7.40
  13  -2   2   58.89    6.90
  12   2   2  581.64   14.60
 -12   2  -2  573.24   19.90
 -12   2  -2  589.34   19.40
  12   2   2  574.84   20.40
  12  -2   2  573.54   16.60
  12  -2   2  559.44   19.80
 -12  -2  -2  590.34   23.00
  12  -2   2  583.74   19.30
 -12  -2  -2  582.54   22.90
 -12  -2  -2  600.44   17.10
 -11   2  -2  163.78    9.20
 -11   2  -2  174.68   10.20
  11   2   2  156.08    6.50
  11   2   2  158.68   10.10
  11  -2   2  158.58    9.50
 -11  -2  -2  161.38   11.50
 -11  -2  -2  158.18    7.90
 -11  -2  -2  138.09   10.60
  11  -2   2  150.28    7.60
  11  -2   2  156.08    9.70
  10   2   2  225.98   11.50
 -10   2  -2  225.08   10.20
 -10   2  -2  207.48   10.50
  10   2   2  208.08    7.30
  10  -2   2  216.98   10.80
 -10  -2  -2  211.88    8.70
  10  -2   2  201.18   10.20
 -10  -2  -2  230.68   12.80
 -10  -2  -2  217.08   12.40
  -9   2  -2   53.09    5.50
   9   2   2   47.30    5.40
  -9   2  -2   55.89    5.00
   9   2   2   49.50    3.60
  -9  -2  -2   50.99    6.10
  -9  -2  -2   47.00    6.80
   9  -2   2   54.19    5.40
   9  -2   2   50.29    5.10
   8   2   2  578.34   18.00
  -8   2  -2  606.34   17.20
  -8   2  -2  591.84   15.60
   8   2   2  596.44   12.90
  -8  -2  -2  597.94   19.80
  -8  -2  -2  603.54   19.40
   8  -2   2  582.34   17.00
   8  -2   2  596.54   17.20
  -7   2  -2   66.89    4.30
   7   2   2   54.09    5.20
  -7   2  -2   57.49    4.90
   7   2   2   52.29    3.10
  -7  -2  -2   59.29    6.00
   7  -2   2   66.39    5.40
   7  -2   2   55.69    4.60
  -7  -2  -2   50.69    5.50
  -6   2  -2  853.31   20.00
   6   2   2  833.82   15.80
   6   2   2  895.51   21.60
  -6   2  -2  865.01   17.70
   6  -2   2  872.91   20.50
  -6  -2  -2  829.12   22.00
  -6  -2  -2  851.41   21.60
   5   2   2   28.30    3.80
   5   2   2   28.60    3.30
   5   2   2   25.40    2.00
  -5   2  -2   26.70    2.20
  -5   2  -2   30.50    3.10
  -5   2  -2   28.50    3.20
   5  -2   2   27.80    2.90
  -5  -2  -2   27.90    4.10
  -5  -2  -2   25.40    3.90
   5  -2   2   29.20    3.40
   4   2   2 2202.08   40.00
  -4   2  -2 2226.88   38.10
  -4   2  -2 2168.58   35.10
   4   2   2 2231.18   39.70
  -4   2  -2 2229.28   39.40
  -4  -2  -2 2170.98   40.70
   4  -2   2 2211.18   38.00
  -4  -2  -2 2197.38   40.00
   4  -2   2 2297.57   40.50
   3   2   2  471.05   12.20
  -3   2  -2  443.06   12.00
   3   2   2  451.25    9.20
  -3   2  -2  435.76   10.50
   3   2   2  459.35   12.10
  -3  -2  -2  438.26   12.00
   3  -2   2  446.76   11.00
   3  -2   2  452.95   12.70
  -3  -2  -2  446.16   12.40
   1   2   2   24.00    2.10
  -1   2  -2   25.70    2.80
  -1   2  -2   24.50    2.80
  -1   2  -2   23.60    2.30
   1   2   2   25.70    2.60
   1   2   2   24.00    1.90
  -1  -2  -2   27.30    2.30
  -1  -2  -2   28.20    2.10
  -1  -2  -2   28.10    2.70
   1  -2   2   24.40    2.50
   1   2  -2  459.75   12.50
   1   2  -2  458.55   12.90
   1   2  -2  450.65   11.30
  -1   2   2  446.86   10.80
  -1   2   2  454.75    8.10
  -1  -2   2  455.05   12.80
   1  -2  -2  446.76   10.90
   1  -2  -2  453.25    9.20
  -1  -2   2  465.15   12.50
   2   2  -2  235.68    9.10
   2   2  -2  216.98    7.90
  -2   2   2  212.68    7.40
   2   2  -2  217.08    8.80
   2  -2  -2  226.98    7.50
  -2  -2   2  227.68    8.80
   2  -2  -2  232.18    4.00
  -2  -2   2  203.68    7.70
   2  -2  -2  234.68    5.00
  -2  -2   2  233.28    9.10
   3   2  -2 1121.29   25.10
   3   2  -2 1137.09   25.70
  -3   2   2 1153.98   23.00
   3   2  -2 1107.79   23.80
   3  -2  -2 1130.29   22.70
  -3  -2   2 1124.79   24.00
  -3  -2   2 1120.29   25.30
   5   2  -2   69.19    5.60
  -5   2   2   73.79    5.30
   5   2  -2   72.09    5.60
  -5   2   2   69.49    3.20
   5   2  -2   68.19    4.70
   5  -2  -2   64.39    2.90
   5  -2  -2   78.59    5.90
  -5  -2   2   57.29    5.60
  -5  -2   2   66.79    5.60
  -6   2   2  179.58    6.30
   6   2  -2  199.08    9.50
   6   2  -2  190.88    8.10
  -6   2   2  183.08    8.70
   6  -2  -2  177.58    5.80
   6  -2  -2  185.78    8.30
  -6  -2   2  185.78   10.20
  -6  -2   2  186.98    9.60
   7   2  -2 2166.88   41.30
   7   2  -2 2252.87   44.90
  -7   2   2 2223.68   38.90
  -7   2   2 2297.57   44.30
  -7  -2   2 2243.68   47.50
  -7  -2   2 2243.48   45.80
   7  -2  -2 2243.98   37.80
   7  -2  -2 2236.78   42.60
  -8   2   2  177.78    9.80
   8   2  -2  195.28    8.70
   8   2  -2  174.58   10.10
  -8   2   2  196.88    8.00
   8  -2  -2  198.88    9.40
  -8  -2   2  199.68    9.50
   8  -2  -2  190.28    7.30
  -8  -2   2  176.28   10.70
  -8  -2   2  192.38   12.00
   9   2  -2  174.88   10.30
  -9   2   2  175.98    8.30
  -9   2   2  157.98    9.80
  -9  -2   2  186.08   12.00
  -9  -2   2  175.18    9.50
   9  -2  -2  190.18    9.50
  -9  -2   2  196.28   13.80
   9  -2  -2  185.68    7.70
  10   2  -2 1834.92   41.90
  10   2  -2 1868.31   37.50
 -10   2   2 1890.01   37.80
  10  -2  -2 1882.81   39.70
 -10  -2   2 1839.72   39.70
 -10  -2   2 1951.30   44.60
  10  -2  -2 1878.81   36.00
 -10  -2   2 1897.11   46.10
  11   2  -2    2.10    3.20
 -11   2   2    2.50    2.90
 -11   2   2    1.70    2.00
  11   2  -2   -0.10    2.00
  11  -2  -2    2.00    2.00
 -11  -2   2    2.70    3.60
  11  -2  -2    3.70    2.00
 -11  -2   2    1.20    2.90
 -11  -2   2   -0.50    2.90
 -12   2   2  104.09    9.50
  12   2  -2  104.69    7.20
 -12   2   2  106.29    7.80
  12   2  -2  114.59    9.10
 -12  -2   2  114.19    8.80
  12  -2  -2  106.49    6.80
  12  -2  -2   99.79    8.20
 -12  -2   2  117.79   11.00
 -12  -2   2  101.39    9.80
  13   2  -2    5.80    2.40
  13   2  -2   -1.50    3.40
 -13   2   2    2.40    3.60
 -13   2   2    5.00    3.00
 -13  -2   2   -1.00    3.60
  13  -2  -2    6.60    3.70
 -13  -2   2    3.10    3.50
 -13  -2   2    5.70    3.70
  13  -2  -2   -0.20    1.90
  14   2  -2   30.70    4.80
 -14   2   2   24.40    5.60
 -14   2   2   24.80    6.60
 -14  -2   2   25.10    7.20
 -14  -2   2   27.60    5.50
  14  -2  -2   19.50    4.60
  14  -2  -2   34.60    6.10
  15   2  -2   24.60    4.80
 -15   2   2   34.00    6.40
 -15   2   2   34.90    7.20
  15  -2  -2   25.20    4.90
 -15  -2   2   29.80    7.10
  15  -2  -2   26.30    5.80
 -15  -2   2   25.30    5.80
 -15  -2   2   18.90    6.90
 -16   2   2    5.20    5.70
 -16   2   2   13.20    4.40
  16   2  -2    8.40    3.70
 -16  -2   2   15.70    6.10
 -16  -2   2    6.60    5.50
 -16  -2   2   14.60    4.30
  17   2  -2   10.90    4.20
 -17   2   2    8.50    3.80
 -17   2   2    9.60    5.40
 -17  -2   2   20.10    7.80
  17  -2  -2    9.70    4.20
 -18   2   2    6.00    5.40
 -18   2   2    2.50    3.70
 -18  -2   2    1.60    5.80
 -18  -2   2    7.70    5.80
  19   2  -2    6.70    4.50
 -19   2   2    8.60    5.90
 -19  -2   2   12.30    5.90
 -19  -2   2    4.80    5.80
 -20   2   2   -6.40    4.80
 -20  -2   2    4.70    4.90
 -20  -2   2   -7.40    4.60
 -21   2   2    6.80    5.90
 -21  -2   2   -5.60    5.80
 -21  -2   2    3.60    6.10
 -22   2   2   -3.70    6.10
 -22  -2   2   -5.10    5.30
 -22  -2   2    3.50    5.40
 -22   3  -2    6.10    4.50
 -22   3  -2   -6.00    6.40
 -22  -3  -2    1.40    7.20
 -22  -3  -2   -8.80    6.80
 -21   3  -2   -3.30    3.40
 -21   3  -2   -9.50    4.70
 -21  -3  -2   -1.70    5.90
 -21  -3  -2   -0.40    4.80
 -20   3  -2    2.20    4.30
 -20   3  -2   -0.40    3.90
 -20  -3  -2    6.30    6.10
 -20  -3  -2   15.80    6.70
  19   3   2    5.50    3.10
 -19   3  -2    4.90    5.70
 -19   3  -2    4.70    5.40
 -19  -3  -2    6.30    7.00
 -19  -3  -2    3.90    5.90
 -18   3  -2   29.70    6.30
 -18   3  -2   37.40    8.10
 -18  -3  -2   22.40    7.70
 -18  -3  -2   23.00    8.40
 -17   3  -2   -1.10    4.40
  17   3   2    2.00    2.30
 -17   3  -2    6.50    4.30
 -17  -3  -2    1.20    4.50
 -17  -3  -2    5.20    5.80
  16   3   2   72.39    6.90
 -16   3  -2   80.19    8.10
 -16  -3  -2   83.49   12.50
 -15   3  -2   21.20    5.20
 -15   3  -2   26.20    6.30
 -15  -3  -2   17.60    6.60
 -15  -3  -2   21.90    7.20
  15  -3   2    8.70    4.90
  14   3   2   20.00    3.20
 -14   3  -2   19.80    5.70
 -14  -3  -2   21.80    6.30
  14  -3   2   28.80    6.00
 -14  -3  -2   21.40    6.70
 -13   3  -2   38.10    5.90
  13   3   2   37.70    3.80
 -13   3  -2   36.30    6.80
  13  -3   2   44.30    6.30
  13  -3   2   32.80    5.80
 -13  -3  -2   37.60    8.20
 -13  -3  -2   35.00    8.00
  12   3   2  130.99    5.90
 -12   3  -2  144.89    8.60
  12   3   2  135.29   10.20
 -12   3  -2  126.59    9.80
 -12  -3  -2  157.48   12.30
  12  -3   2  130.79    9.30
 -12  -3  -2  136.39   11.50
  12  -3   2  126.79    9.40
  11   3   2   80.99    7.60
 -11   3  -2   63.49    5.80
 -11   3  -2   69.89    7.40
  11   3   2   63.19    4.20
  11  -3   2   64.99    6.50
 -11  -3  -2   57.29    9.10
 -11  -3  -2   46.60    8.80
  11  -3   2   71.59    7.20
 -10   3  -2  536.95   15.60
  10   3   2  522.45   12.70
  10   3   2  578.54   22.50
 -10   3  -2  540.55   18.60
 -10  -3  -2  521.85   21.00
  10  -3   2  568.04   18.00
 -10  -3  -2  543.85   20.90
  10  -3   2  530.75   18.60
  -9   3  -2    1.70    2.30
   9   3   2    0.70    1.30
   9   3   2    1.80    2.20
  -9   3  -2    5.40    2.10
   9  -3   2    2.40    1.90
  -9  -3  -2    1.10    2.60
   9  -3   2    4.00    2.40
  -9  -3  -2   -2.30    2.00
  -8   3  -2    0.60    1.40
  -8   3  -2    0.30    2.00
   8   3   2   -1.10    0.90
   8   3   2    1.10    2.10
   8  -3   2    1.90    2.10
  -8  -3  -2    1.40    2.50
  -8  -3  -2    0.10    1.90
   8  -3   2    2.40    1.60
   7   3   2  675.93   19.80
  -7   3  -2  684.53   19.20
   7   3   2  694.83   15.00
   7   3   2  700.33   20.40
  -7   3  -2  705.13   15.30
   7  -3   2  675.63   19.90
  -7  -3  -2  687.93   21.70
   7  -3   2  694.53   18.00
  -7  -3  -2  707.23   21.30
   6   3   2  468.05   15.50
   6   3   2  488.45   11.80
  -6   3  -2  494.65   15.20
   6   3   2  490.75   15.90
  -6   3  -2  502.45   11.20
  -6  -3  -2  490.45   16.90
  -6  -3  -2  493.45   16.50
   6  -3   2  492.25   13.90
   6  -3   2  483.85   16.00
   5   3   2   60.99    5.20
   5   3   2   52.59    4.80
  -5   3  -2   57.19    4.20
  -5   3  -2   55.29    4.90
  -5   3  -2   52.59    2.80
   5  -3   2   52.89    4.10
  -5  -3  -2   57.59    5.50
   5  -3   2   60.49    5.50
  -5  -3  -2   51.19    5.10
   4   3   2   10.70    2.50
  -4   3  -2   16.80    2.30
  -4   3  -2   16.40    3.20
   4   3   2    8.50    2.60
   4   3   2   12.70    2.10
  -4  -3  -2   11.70    3.00
  -4  -3  -2   11.80    3.10
   4  -3   2   14.30    2.40
   4  -3   2   13.50    3.00
  -3   3  -2   97.99    6.10
   3   3   2   79.99    5.10
   3   3   2   90.49    5.80
  -3   3  -2   94.99    4.50
   3   3   2   87.99    4.40
  -3  -3  -2   90.19    6.10
   3  -3   2  100.39    6.70
  -3  -3  -2   89.39    6.10
   3  -3   2   90.39    5.10
   2   3   2 2655.03   45.00
  -2   3  -2 2682.03   43.30
   2   3   2 2637.84   43.20
  -2   3  -2 2666.93   47.10
   2   3   2 2627.74   46.90
  -2  -3  -2 2491.85   46.30
   2  -3   2 2644.74   48.10
  -2  -3  -2 2611.64   44.20
   2  -3   2 2586.94   44.80
  -2  -3  -2 2488.55   45.30
  -1   3  -2 1877.21   36.30
   1   3   2 1913.21   36.50
   1   3   2 1942.61   33.50
  -1   3  -2 1960.20   34.00
   1   3   2 1871.81   33.30
  -1   3  -2 1895.61   37.90
   1   3   2 1930.61   32.80
  -1  -3  -2 1920.61   34.10
  -1  -3  -2 1862.61   34.20
   1  -3   2 1909.01   35.00
   0   3  -2   -0.20    1.40
   0   3  -2    1.70    1.50
   0   3  -2    3.50    1.90
   0   3  -2    3.60    1.90
   0   3   2    7.70    1.40
   0   3   2   -0.30    1.20
   0   3   2    0.20    1.60
   0  -3  -2   -1.30    1.10
   0  -3  -2    3.90    1.30
   0  -3   2    2.60    1.90
   0  -3   2    2.70    1.70
   1   3  -2 2795.42   51.09
  -1   3   2 2754.22   47.00
  -1   3   2 2686.93   40.80
   1   3  -2 2822.22   49.20
  -1   3   2 2724.53   43.00
   1   3  -2 2827.92   47.80
   1  -3  -2 2674.63   43.50
  -1  -3   2 2703.93   50.59
   1  -3  -2 2802.52   47.60
  -1  -3   2 2825.52   49.30
   1  -3  -2 2791.22   41.70
   3   3  -2 1637.44   33.30
   3   3  -2 1685.53   35.70
  -3   3   2 1642.74   32.30
   3   3  -2 1696.23   35.50
  -3  -3   2 1663.13   33.60
  -3  -3   2 1619.04   35.30
   3  -3  -2 1658.93   35.20
   3  -3  -2 1646.04   26.90
   4   3  -2 2627.64   52.29
   4   3  -2 2683.73   49.90
  -4   3   2 2756.52   48.80
   4  -3  -2 2680.83   48.30
  -4  -3   2 2689.03   50.19
   4  -3  -2 2695.93   43.10
  -4  -3   2 2672.73   52.09
   5   3  -2 1279.07   29.40
   5   3  -2 1275.17   32.10
   5   3  -2 1217.48   30.40
  -5   3   2 1240.28   27.90
  -5  -3   2 1270.97   29.80
   5  -3  -2 1312.77   28.10
   5  -3  -2 1290.27   24.00
  -5  -3   2 1255.67   31.10
   6   3  -2 4240.78   76.29
   6   3  -2 4209.68   71.29
  -6   3   2 4187.48   72.79
   6   3  -2 4174.48   74.39
   6  -3  -2 4290.67   68.39
  -6  -3   2 4165.38   77.19
  -6  -3   2 4181.58   75.39
   6  -3  -2 4214.38   72.49
   7   3  -2   39.60    4.40
   7   3  -2   46.90    5.60
  -7   3   2   40.70    2.80
   7   3  -2   38.10    5.80
  -7   3   2   38.10    5.50
  -7  -3   2   48.40    7.10
   7  -3  -2   38.00    4.10
  -7  -3   2   30.80    5.80
   7  -3  -2   40.60    2.40
   7  -3  -2   37.60    5.20
  -8   3   2  728.83   15.90
   8   3  -2  728.83   19.60
   8   3  -2  774.22   23.20
  -8   3   2  729.43   21.80
   8  -3  -2  723.13   19.00
   8  -3  -2  724.03   20.90
  -8  -3   2  725.53   24.70
   8  -3  -2  740.73   14.70
  -8  -3   2  755.72   23.90
   9   3  -2  161.58   10.40
   9   3  -2  191.78   10.60
  -9   3   2  171.68   10.50
  -9   3   2  173.38    7.10
   9  -3  -2  177.08    9.10
  -9  -3   2  176.58   11.50
   9  -3  -2  184.58    6.40
   9  -3  -2  176.58    9.90
 -10   3   2   32.50    6.10
  10   3  -2   29.70    4.50
  10   3  -2   29.10    5.90
 -10   3   2   40.70    4.00
  10  -3  -2   27.20    4.90
 -10  -3   2   38.20    7.40
  10  -3  -2   30.10    3.30
 -10  -3   2   25.60    6.50
  10  -3  -2   27.20    4.20
  11   3  -2   37.20    5.10
  11   3  -2   45.30    7.00
 -11   3   2   28.00    5.80
 -11   3   2   37.60    4.30
  11  -3  -2   34.30    4.90
 -11  -3   2   28.50    6.80
  11  -3  -2   34.30    3.70
 -11  -3   2   35.10    7.30
  11  -3  -2   34.00    5.70
  12   3  -2  127.29   10.20
 -12   3   2  148.39   11.00
 -12   3   2  121.29    7.60
  12   3  -2  126.29    7.90
  12  -3  -2  118.19    9.10
 -12  -3   2  131.89   11.40
  12  -3  -2  119.99    9.10
 -12  -3   2  126.89   11.90
  12  -3  -2  125.89    6.60
  13   3  -2   -1.50    1.90
 -13   3   2    0.20    2.10
 -13   3   2    0.10    3.10
  13  -3  -2   -3.40    2.30
  13  -3  -2    4.20    2.10
 -13  -3   2   -5.60    5.40
  13  -3  -2   -4.40    2.40
 -13  -3   2    0.20    3.70
 -14   3   2   81.69    9.20
 -14   3   2   98.09    7.40
  14   3  -2  101.19    7.30
 -14  -3   2   92.09   10.70
  14  -3  -2   83.59    6.30
 -14  -3   2   94.89   11.40
  14  -3  -2   92.59   10.10
  15   3  -2   -0.70    2.50
 -15   3   2    1.20    4.30
  15  -3  -2   -5.20    2.00
 -15  -3   2   -2.00    3.70
 -15  -3   2   -6.20    3.10
 -16   3   2    2.70    2.80
  16   3  -2   -1.50    2.30
 -16   3   2   -2.40    4.60
 -16  -3   2   -4.20    6.30
 -16  -3   2   -0.80    4.90
  16  -3  -2   -3.50    2.70
  17   3  -2    7.30    3.50
 -17   3   2    7.60    5.00
 -17  -3   2   16.50    6.50
 -17  -3   2   13.80    7.00
 -18   3   2    3.20    5.60
  18   3  -2   12.50    4.40
 -18  -3   2   11.20    5.90
 -18  -3   2   12.80    6.00
 -19   3   2   -4.00    4.10
 -19  -3   2    4.90    6.40
 -19  -3   2   -0.70    5.70
 -20   3   2    8.10    5.70
 -20  -3   2    4.60    5.80
 -20  -3   2    1.40    5.60
 -21   3   2    8.00    6.50
 -21  -3   2   -4.80    5.10
 -21  -3   2   -7.20    4.90
 -22   3   2   20.20    8.60
 -22  -3   2    9.20    7.90
 -22  -3   2    5.50    7.40
 -21   4  -2    7.20    5.60
 -21   4  -2    3.30    3.80
 -21  -4  -2   -4.20    5.30
 -21  -4  -2    5.10    6.10
 -20   4  -2    4.50    3.70
 -20   4  -2    5.20    5.20
 -20  -4  -2   10.90    7.30
 -20  -4  -2    6.20    7.10
 -19   4  -2    1.00    4.10
 -19   4  -2   -1.60    2.80
 -19  -4  -2   -9.70    5.50
 -19  -4  -2    2.10    5.70
  18   4   2   11.20    2.60
 -18   4  -2   18.70    4.80
 -18  -4  -2   10.10    6.80
 -18  -4  -2   22.10    8.50
 -17   4  -2   12.10    5.50
 -17   4  -2   16.20    4.30
  17   4   2    5.80    2.40
 -17  -4  -2    9.00    6.40
 -17  -4  -2   14.60    7.60
 -16   4  -2   13.70    4.00
  16   4   2   12.40    2.60
 -16   4  -2    3.70    4.40
 -16  -4  -2    8.60    5.20
 -16  -4  -2    1.50    3.70
  15   4   2   31.60    3.50
 -15   4  -2   45.30    6.30
 -15   4  -2   46.50    8.30
 -15  -4  -2   44.40    8.30
 -14   4  -2    3.10    4.40
 -14   4  -2    5.90    3.00
  14   4   2    7.40    2.00
 -14  -4  -2    9.00    4.30
 -14  -4  -2   -3.60    5.30
  13   4   2   -1.30    1.40
 -13   4  -2    3.10    3.80
 -13   4  -2    1.30    2.40
  13  -4   2   -0.30    3.10
 -13  -4  -2   -4.20    3.20
  13  -4   2   -6.00    2.50
 -13  -4  -2   -4.70    3.70
 -12   4  -2  112.49    7.00
 -12   4  -2  127.99   10.50
  12   4   2  120.49    5.70
 -12  -4  -2  110.59   11.30
  12  -4   2  108.19    9.80
  12  -4   2  116.99    8.80
 -12  -4  -2  109.79   11.50
  11   4   2  116.39    5.60
  11   4   2  111.89    9.30
 -11   4  -2  116.69    6.90
 -11   4  -2  115.19    9.20
 -11  -4  -2  111.39   10.90
  11  -4   2  127.29    9.00
 -11  -4  -2  107.09   10.30
  11  -4   2  101.39    9.20
 -10   4  -2  300.17   14.20
 -10   4  -2  282.07    9.90
  10   4   2  290.27   14.50
  10   4   2  271.67    9.00
  10  -4   2  274.07   14.20
 -10  -4  -2  302.77   16.30
  10  -4   2  275.47   12.20
  -9   4  -2   11.00    3.70
  -9   4  -2   10.20    2.30
   9   4   2    5.40    2.00
   9  -4   2   11.50    2.90
   9  -4   2   11.90    3.80
  -9  -4  -2   13.40    4.70
  -9  -4  -2   12.20    4.70
  -8   4  -2  386.56   15.10
  -8   4  -2  377.56   10.20
   8   4   2  367.46   11.00
   8   4   2  362.86   15.30
   8   4   2  388.06   15.80
  -8  -4  -2  394.26   16.70
  -8  -4  -2  378.66   17.00
   8  -4   2  376.16   15.90
   8  -4   2  385.46   13.30
  -7   4  -2  487.55   10.90
   7   4   2  458.25   12.60
   7   4   2  454.95   16.60
   7   4   2  443.26   16.70
   7  -4   2  461.85   14.40
  -7  -4  -2  464.05   17.70
  -7  -4  -2  449.36   17.80
   7  -4   2  466.45   17.30
  -6   4  -2  378.26   14.20
   6   4   2  379.36   11.10
  -6   4  -2  401.96   12.60
   6   4   2  380.06   15.10
  -6   4  -2  395.46    8.90
   6   4   2  359.46   14.20
   6  -4   2  406.66   15.70
  -6  -4  -2  399.36   15.90
  -6  -4  -2  372.16   15.10
   6  -4   2  384.16   12.60
  -5   4  -2  317.47   12.60
  -5   4  -2  318.47   10.30
   5   4   2  329.97   12.80
   5   4   2  338.27   10.20
   5   4   2  329.17   13.50
   5  -4   2  330.57   14.00
   5  -4   2  330.77   11.30
  -5  -4  -2  324.47   13.40
  -5  -4  -2  326.67   13.60
   4   4   2 7942.61  134.89
   4   4   2 7819.22  126.69
  -4   4  -2 8161.98  127.79
   4   4   2 8179.28  122.79
  -4  -4  -2 7867.81  128.29
   4  -4   2 8171.98  130.39
  -4  -4  -2 7768.72  128.49
   4  -4   2 7998.70  124.39
   3   4   2  426.96   15.30
  -3   4  -2  413.46   10.90
  -3   4  -2  422.26   14.30
   3   4   2  401.76   13.10
   3   4   2  424.46   11.90
  -3  -4  -2  394.16   13.70
   3  -4   2  408.06   12.50
  -3  -4  -2  429.06   14.80
   3  -4   2  380.76   14.80
  -2   4  -2 2962.80   49.40
   2   4   2 2955.80   50.49
  -2   4  -2 2953.40   56.79
   2   4   2 2984.40   51.59
  -2   4  -2 2947.61   54.09
   2   4   2 2946.01   55.09
  -2   4  -2 2942.01   48.80
   2   4   2 3053.99   51.89
  -2  -4  -2 2887.61   52.39
  -2  -4  -2 2883.71   54.59
   2  -4   2 2949.70   51.89
   2  -4   2 3052.89   56.49
   1   4   2 1063.39   22.50
  -1   4  -2 1047.80   24.90
   1   4   2 1031.50   21.70
   1   4   2 1038.00   26.00
  -1   4  -2 1024.80   21.40
  -1   4  -2 1060.69   27.10
  -1   4  -2  993.70   21.70
   1   4   2 1028.80   21.10
  -1  -4  -2 1012.90   22.40
   1  -4   2 1021.00   23.30
  -1  -4  -2 1020.40   23.60
   0   4  -2  173.48    7.90
   0   4   2  173.88    5.80
   0   4  -2  180.98    7.60
   0   4   2  172.58    6.50
   0   4   2  181.68    7.90
   0   4  -2  168.58    8.70
   0   4  -2  162.58    9.30
   0  -4   2  194.68   10.20
   0  -4  -2  171.48    7.00
   0  -4   2  190.08    8.50
   0  -4  -2  182.58    8.40
  -1   4   2   29.30    3.60
   1   4  -2   25.50    4.30
  -1   4   2   29.40    1.90
   1   4  -2   29.70    3.40
   1   4  -2   39.00    4.40
  -1   4   2   29.10    2.40
   1   4  -2   33.10    4.00
   1  -4  -2   25.80    3.90
  -1  -4   2   23.90    3.70
   1  -4  -2   29.00    2.10
   1  -4  -2   26.30    2.70
  -1  -4   2   27.10    4.60
  -2   4   2   45.20    1.90
   2   4  -2   51.79    5.10
  -2   4   2   39.80    2.30
   2   4  -2   49.90    5.50
  -2  -4   2   38.10    4.50
   2  -4  -2   45.80    4.50
  -2  -4   2   44.50    4.50
  -2  -4   2   49.20    5.70
   2  -4  -2   41.00    2.60
   2  -4  -2   45.20    2.60
   3   4  -2   36.30    5.70
   3   4  -2   24.10    4.10
  -3   4   2   22.90    4.00
   3   4  -2   25.70    4.30
   3  -4  -2   26.50    4.30
   3  -4  -2   30.40    2.30
  -3  -4   2   30.30    4.60
  -3  -4   2   22.00    4.50
  -4   4   2 2789.42   52.39
   4   4  -2 2920.21   56.69
   4   4  -2 2838.42   56.69
   4   4  -2 2877.31   53.69
   4  -4  -2 2757.42   52.69
  -4  -4   2 2746.13   56.09
  -4  -4   2 2847.11   54.09
   4  -4  -2 2867.41   45.60
  -5   4   2  101.79    7.30
   5   4  -2  112.09    8.60
   5   4  -2  107.19    9.10
   5   4  -2   95.99    7.50
   5  -4  -2  112.99    7.50
  -5  -4   2  100.89    8.50
   5  -4  -2  112.09    5.00
  -5  -4   2  102.99    8.00
   6   4  -2  786.82   24.90
   6   4  -2  813.32   26.40
  -6   4   2  801.92   22.60
   6   4  -2  797.82   23.50
   6  -4  -2  821.32   17.80
   6  -4  -2  753.52   22.00
  -6  -4   2  830.02   24.50
  -6  -4   2  805.62   25.40
   7   4  -2    0.70    2.60
  -7   4   2   -2.30    1.90
   7   4  -2    1.70    2.60
   7   4  -2   -3.90    2.10
  -7  -4   2    3.80    3.00
   7  -4  -2    2.30    2.40
  -7  -4   2    0.50    2.70
  -8   4   2  616.54   20.60
   8   4  -2  640.64   22.70
   8   4  -2  607.84   18.50
   8   4  -2  607.54   21.40
  -8  -4   2  633.74   22.60
  -8  -4   2  578.04   26.70
   8  -4  -2  630.64   16.70
   8  -4  -2  638.14   20.40
  -9   4   2   37.70    6.30
   9   4  -2   31.00    4.70
   9  -4  -2   39.10    4.40
  -9  -4   2   40.70    7.50
   9  -4  -2   35.90    5.80
  -9  -4   2   43.30    8.40
  10   4  -2   -5.40    2.30
  10   4  -2   -2.90    1.90
 -10   4   2   -0.70    2.60
 -10  -4   2    0.60    3.50
 -10  -4   2    2.50    3.20
  10  -4  -2   -1.10    1.80
  11   4  -2    7.50    4.30
 -11   4   2    3.20    3.30
  11   4  -2    0.60    2.10
 -11  -4   2    1.50    3.40
 -11  -4   2   -3.70    3.00
  11  -4  -2    5.00    2.60
  11  -4  -2   -2.60    2.20
 -12   4   2  197.68   13.50
  12   4  -2  166.28    9.30
  12  -4  -2  162.78   11.20
  12  -4  -2  147.79    9.80
 -12  -4   2  180.48   14.50
 -12  -4   2  175.48   14.20
 -13   4   2   18.00    6.50
  13   4  -2    6.80    2.70
 -13  -4   2    1.60    5.60
 -13  -4   2    8.20    5.30
  13  -4  -2    8.20    3.20
  14   4  -2  190.38    9.90
 -14   4   2  223.68   15.50
 -14  -4   2  210.28   16.30
 -14  -4   2  203.98   15.90
  15   4  -2   11.50    3.30
 -15   4   2    8.10    5.30
 -15  -4   2   10.50    6.40
  16   4  -2   -3.40    2.80
 -16   4   2   -4.20    3.70
 -16  -4   2    7.60    5.30
 -16  -4   2    0.90    4.10
  17   4  -2   31.80    5.50
 -17  -4   2   51.69   10.00
  18   4  -2   80.79    7.30
 -18   4   2   76.39   11.80
 -18  -4   2   93.39   13.80
 -18  -4   2   73.09   11.70
 -19   4   2   12.50    6.20
 -19  -4   2    7.10    6.20
 -19  -4   2   12.30    7.10
 -20   4   2    3.50    5.50
 -20  -4   2   -6.80    5.70
 -20  -4   2    0.80    5.40
  21   4  -2   12.90    9.80
 -21   4   2   17.40    7.30
 -21  -4   2   18.50    9.90
 -21  -4   2   20.60    9.30
 -21   5  -2    2.00    5.90
 -21  -5  -2    9.80    7.60
 -21  -5  -2   12.70    7.90
 -20   5  -2    5.90    6.50
 -20  -5  -2   11.50    5.50
 -20  -5  -2    2.00    6.90
 -19   5  -2   -4.90    4.40
 -19   5  -2   12.20    3.50
 -19  -5  -2   -2.60    5.60
 -19  -5  -2    4.40    6.40
 -18   5  -2   -2.40    3.80
 -18   5  -2    5.40    3.00
 -18  -5  -2   -7.00    5.00
 -18  -5  -2    3.30    7.40
 -17   5  -2    5.30    5.00
 -17  -5  -2   23.30    7.90
 -17  -5  -2   13.90    6.40
 -16   5  -2    5.90    2.60
 -16   5  -2    8.00    5.20
  16   5   2    3.90    1.80
 -16  -5  -2    4.90    5.60
 -16  -5  -2    9.20    5.90
 -15   5  -2    2.50    4.60
 -15   5  -2    9.30    2.90
  15   5   2   11.20    2.20
 -15  -5  -2    4.00    5.00
 -15  -5  -2    6.50    5.60
 -14   5  -2   23.30    3.90
 -14   5  -2   19.80    5.70
  14   5   2   18.40    2.70
 -14  -5  -2   16.60    5.90
 -13   5  -2   13.60    3.00
  13   5   2   12.60    2.50
 -13   5  -2    4.50    4.40
  13  -5   2    8.10    3.50
 -13  -5  -2    9.20    5.20
 -13  -5  -2   16.40    6.40
  12   5   2   11.80    2.60
 -12   5  -2   17.00    5.70
 -12   5  -2   18.30    3.10
 -12  -5  -2   17.10    6.90
 -12  -5  -2   18.80    5.60
  12  -5   2   14.40    4.40
  11   5   2   90.19    5.60
 -11   5  -2   94.89    9.00
 -11   5  -2   96.49    5.40
 -11  -5  -2   77.69   10.80
  11  -5   2   74.49    9.00
  11  -5   2  107.29    8.20
 -11  -5  -2  104.99   11.40
  10   5   2   41.00    4.20
  10   5   2   40.40    7.80
 -10   5  -2   38.30    3.50
 -10   5  -2   50.39    7.30
  10   5   2   43.70    4.30
 -10  -5  -2   39.40    7.60
 -10  -5  -2   40.80    8.10
  10  -5   2   46.70    7.60
  10  -5   2   40.20    5.60
   9   5   2  154.08   11.10
   9   5   2  168.28    7.70
  -9   5  -2  157.28    6.00
   9   5   2  178.98   11.40
   9   5   2  163.18    7.70
  -9   5  -2  180.58   11.60
   9  -5   2  160.18    9.30
  -9  -5  -2  165.78   11.70
  -9  -5  -2  133.89   11.10
   9  -5   2  160.38   11.50
   8   5   2    3.10    3.60
   8   5   2    3.50    2.20
   8   5   2    7.10    2.20
   8   5   2    4.60    2.90
  -8   5  -2   10.30    3.90
  -8   5  -2    7.20    1.60
   8  -5   2    8.90    2.70
  -8  -5  -2    9.40    4.30
  -8  -5  -2    7.60    3.70
   8  -5   2    8.10    4.10
  -7   5  -2   68.99    3.40
  -7   5  -2   74.09    7.20
   7   5   2   72.09    5.30
   7   5   2   77.09    7.30
   7   5   2   69.09    7.20
  -7  -5  -2   73.09    7.70
  -7  -5  -2   81.39    8.00
   7  -5   2   72.49    9.30
   7  -5   2   69.79    6.00
  -6   5  -2 1362.06   28.30
   6   5   2 1332.27   34.50
   6   5   2 1359.16   33.00
  -6   5  -2 1431.76   33.50
   6   5   2 1395.86   28.30
   6  -5   2 1384.96   30.30
  -6  -5  -2 1273.17   34.00
  -6  -5  -2 1349.27   34.60
   6  -5   2 1348.37   35.20
  -5   5  -2   58.39    4.60
   5   5   2   59.09    6.10
   5   5   2   60.69    5.20
  -5   5  -2   53.69    6.60
   5   5   2   68.19    6.90
   5  -5   2   56.39    6.90
   5  -5   2   67.19    5.90
  -5  -5  -2   75.09    7.30
  -5  -5  -2   62.09    6.80
  -4   5  -2  494.95   19.50
   4   5   2  473.95   16.10
  -4   5  -2  486.45   12.80
   4   5   2  464.05   17.80
   4   5   2  509.45   17.60
   4   5   2  448.66   14.00
   4  -5   2  476.35   15.10
  -4  -5  -2  494.75   18.00
  -4  -5  -2  503.75   17.60
   4  -5   2  525.45   19.20
   3   5   2  329.47   12.40
   3   5   2  325.27   12.70
  -3   5  -2  321.77    9.80
   3   5   2  319.07   14.20
  -3   5  -2  312.87    9.50
  -3   5  -2  305.57   14.70
  -3   5  -2  306.47   13.10
   3   5   2  321.97   11.30
   3  -5   2  318.87   11.80
  -3  -5  -2  327.67   13.00
  -3  -5  -2  290.27   13.50
   3  -5   2  314.47   14.30
   2   5   2   90.39    7.50
  -2   5  -2  105.89    8.70
  -2   5  -2  101.19    5.50
   2   5   2  108.59    6.50
  -2   5  -2  104.59    5.50
   2   5   2  105.39    6.50
  -2   5  -2   92.79    7.00
   2   5   2  110.59    6.70
  -2  -5  -2  113.89    7.20
   2  -5   2  104.19    8.10
   2  -5   2   98.39    6.60
   1   5   2  147.09    9.50
  -1   5  -2  135.69    6.70
   1   5   2  140.89    6.60
   1   5   2  130.99    6.70
  -1   5  -2  136.79    6.80
   1   5   2  144.09    7.60
  -1   5  -2  124.79    9.30
  -1   5  -2  147.19    9.00
  -1  -5  -2  144.49    8.50
   1  -5   2  135.69    7.80
  -1  -5  -2  144.79    7.50
   0   5  -2    7.50    2.20
   0   5   2    3.10    1.20
   0   5  -2    6.10    2.90
   0   5  -2    5.20    2.80
   0   5   2    7.50    2.60
   0   5  -2    4.50    1.90
   0   5   2    7.20    1.90
   0   5   2    2.20    2.40
   0  -5  -2    4.80    2.80
   0  -5   2    4.60    2.30
  -1   5   2    0.20    2.00
   1   5  -2    0.00    1.50
  -1   5   2    3.40    2.60
   1   5  -2    1.60    2.00
   1   5  -2    1.60    1.60
  -1   5   2   -0.50    1.10
   1   5  -2    5.80    2.80
  -1   5   2    1.00    0.80
  -1  -5   2    3.00    2.10
  -1  -5   2    0.10    2.40
   1  -5  -2    0.90    2.20
   1  -5  -2    0.00    1.30
  -2   5   2  120.29    3.60
  -2   5   2  113.19    4.60
  -2   5   2  111.39    7.30
   2   5  -2  102.29    8.30
   2   5  -2  113.89    7.80
   2   5  -2  109.59    7.70
   2   5  -2  120.39    7.60
  -2  -5   2  111.99    7.80
   2  -5  -2  123.09    4.80
  -2  -5   2  111.79    8.80
   2  -5  -2  119.09    8.00
  -3   5   2  245.68   11.20
   3   5  -2  231.38   11.00
  -3   5   2  255.37    6.50
  -3   5   2  241.78    5.90
   3   5  -2  263.17   13.60
   3   5  -2  242.28   11.30
   3   5  -2  246.48   12.20
   3  -5  -2  260.07   12.00
   3  -5  -2  249.18    7.70
  -3  -5   2  246.98   11.60
  -3  -5   2  256.67   13.50
   4   5  -2 2537.35   53.09
  -4   5   2 2456.15   49.60
   4   5  -2 2497.05   50.19
   4   5  -2 2505.25   54.09
   4  -5  -2 2439.06   50.19
  -4  -5   2 2512.75   50.69
  -4  -5   2 2445.86   53.39
   4  -5  -2 2543.85   42.10
   5   5  -2 3183.08   65.09
  -5   5   2 3159.98   60.09
   5   5  -2 3169.98   61.29
   5   5  -2 3162.38   64.59
   5  -5  -2 3067.89   52.09
  -5  -5   2 3215.78   64.99
   5  -5  -2 3126.99   60.99
   6   5  -2 2161.88   50.19
   6   5  -2 2141.19   47.20
   6   5  -2 2245.58   51.49
  -6   5   2 2266.07   46.90
   6  -5  -2 2160.18   38.90
  -6  -5   2 2187.28   48.50
   6  -5  -2 2138.79   46.80
   7   5  -2    2.40    2.70
   7   5  -2   -1.70    2.30
  -7   5   2    2.60    2.50
   7   5  -2   -0.90    2.50
  -7  -5   2   -0.50    2.50
   7  -5  -2   -0.50    1.30
   7  -5  -2    0.80    2.50
  -7  -5   2    0.40    3.10
   8   5  -2  439.96   19.00
  -8   5   2  482.05   18.70
   8   5  -2  480.45   16.80
   8   5  -2  510.05   22.90
   8   5  -2  448.16   19.90
  -8  -5   2  484.35   21.40
  -8  -5   2  473.85   20.20
   8  -5  -2  461.55   13.90
   9   5  -2   10.50    4.50
   9   5  -2   17.70    4.10
   9   5  -2   15.70    4.70
  -9   5   2   14.60    4.60
   9   5  -2   14.20    4.70
  -9  -5   2    9.50    4.50
   9  -5  -2   12.60    2.80
  -9  -5   2    8.70    4.60
   9  -5  -2    9.60    3.90
  10   5  -2   25.00    6.10
  10   5  -2   40.90    5.70
  10   5  -2   36.60    8.00
  10   5  -2   29.40    7.40
 -10   5   2   44.90    7.50
  10  -5  -2   33.30    6.00
 -10  -5   2   35.60    7.50
 -10  -5   2   34.10    7.60
  10  -5  -2   36.80    4.60
  11   5  -2   52.39    9.90
  11   5  -2   55.79    6.20
 -11   5   2   58.79    8.50
 -11  -5   2   50.09    8.90
  11  -5  -2   47.10    5.40
 -11  -5   2   58.59    9.90
 -12   5   2   -0.20    4.00
  12   5  -2   -0.70    2.00
  12   5  -2   -2.10    4.20
 -12  -5   2   -2.60    3.90
 -12  -5   2   -1.20    3.50
  12  -5  -2   -2.50    2.00
  13   5  -2   78.79    6.90
  13   5  -2   76.99   12.50
 -13   5   2   84.69   10.10
  13  -5  -2   85.09    7.90
 -13  -5   2   87.29   12.00
 -13  -5   2   77.49   14.00
 -14   5   2    5.90    4.50
  14   5  -2    0.70    4.50
  14   5  -2    4.80    2.80
  14  -5  -2    8.50    3.70
 -14  -5   2    0.60    4.10
 -15   5   2   10.50    5.50
  15   5  -2    7.80    6.50
  15   5  -2   10.10    3.30
 -15  -5   2   12.20    6.60
 -15  -5   2    9.50    6.00
 -16   5   2    3.30    5.60
  16   5  -2    3.00    2.90
  16   5  -2   10.90    7.30
 -16  -5   2   43.10    9.80
 -16  -5   2   10.10    6.40
  17   5  -2   -3.70    4.80
  17   5  -2   -2.10    3.00
 -17   5   2    0.90    5.10
 -17  -5   2   11.90    6.70
 -17  -5   2    4.80    5.40
 -18   5   2    6.60    5.30
  18   5  -2   -3.00    7.70
  18   5  -2    0.30    3.50
 -18  -5   2   21.80    8.40
 -18  -5   2   25.60    8.90
 -19   5   2   14.10    6.80
  19   5  -2    7.50    7.50
 -19  -5   2   13.30    7.10
 -19  -5   2   25.30    8.20
 -20   5   2    9.50    5.50
  20   5  -2   -9.90    7.60
 -20  -5   2   19.20   13.00
 -20  -5   2    8.80    7.50
  21   5  -2   -3.90    9.00
 -21   5   2   -4.70    6.00
 -21  -5   2   -0.20    6.30
 -21  -5   2   -1.10    5.90
 -20   6  -2   21.30    7.30
 -20  -6  -2   30.10    9.80
 -20  -6  -2   18.70    7.60
 -19   6  -2   -0.20    5.40
 -19  -6  -2    0.40    5.90
 -19  -6  -2   -7.00    5.70
 -18   6  -2   48.70    9.50
 -18  -6  -2   53.99   10.70
 -18  -6  -2   39.50   10.50
 -17   6  -2   -2.10    4.20
 -17  -6  -2   31.90   10.10
 -17  -6  -2    2.10    5.70
 -16   6  -2    0.60    4.00
 -16  -6  -2    2.40    5.10
 -16  -6  -2   11.30    6.20
  15   6   2   -0.40    1.50
 -15   6  -2    6.10    2.10
 -15   6  -2    2.00    4.40
  15   6   2    3.00    1.90
 -15  -6  -2    0.50    5.00
 -15  -6  -2    6.10    4.70
 -14   6  -2   38.10    3.50
  14   6   2   32.00    3.80
  14   6   2   48.30    3.90
 -14   6  -2   38.20    7.80
 -14  -6  -2   41.60    9.30
 -14  -6  -2   38.70    8.30
 -13   6  -2    1.50    1.40
  13   6   2    1.20    1.90
  13   6   2    0.00    1.60
 -13   6  -2   -4.30    3.60
 -13  -6  -2    3.50    4.00
 -13  -6  -2    1.60    4.90
  13  -6   2   -5.30    2.90
 -12   6  -2   42.30    3.20
 -12   6  -2   43.20    8.30
  12   6   2   44.10    4.30
  12   6   2   33.60    4.10
 -12  -6  -2   48.40    9.80
  12  -6   2   36.00    6.10
 -12  -6  -2   39.20    8.30
 -11   6  -2   18.40    2.20
  11   6   2   24.60    3.90
  11   6   2   18.90    3.60
 -11   6  -2   17.90    5.80
 -11  -6  -2   19.60    6.00
 -11  -6  -2   15.80    6.40
  11  -6   2   19.40    4.60
  10   6   2   74.09    5.50
  10   6   2   68.79   11.00
 -10   6  -2   55.59    2.90
  10   6   2   74.59    6.20
  10  -6   2   53.69    6.50
 -10  -6  -2   51.39    8.60
 -10  -6  -2   71.29   10.90
   9   6   2   88.79    9.20
  -9   6  -2  113.29   10.10
   9   6   2   94.19    6.20
  -9   6  -2   90.49    3.50
  -9  -6  -2  100.89   10.60
  -9  -6  -2  103.29   10.20
   9  -6   2   91.19    9.70
   9  -6   2   89.29    7.50
  -8   6  -2  435.06   18.20
   8   6   2  416.66   13.60
   8   6   2  413.66   17.90
  -8   6  -2  397.96    8.60
   8   6   2  400.76   18.90
   8  -6   2  437.16   20.00
  -8  -6  -2  397.36   19.20
   8  -6   2  427.76   15.90
  -8  -6  -2  415.46   19.20
   7   6   2  426.86   17.50
   7   6   2  423.76   13.90
   7   6   2  404.66   18.80
  -7   6  -2  402.26   13.70
  -7   6  -2  424.46    8.80
   7   6   2  439.06   20.00
  -7   6  -2  407.36   17.50
  -7   6  -2  433.06    9.50
  -7  -6  -2  426.16   19.40
   7  -6   2  411.26   19.20
  -7  -6  -2  394.76   18.10
   7  -6   2  426.36   15.60
  -6   6  -2  343.67    8.90
   6   6   2  335.77   15.00
   6   6   2  336.47   12.40
   6   6   2  366.76   17.30
  -6   6  -2  357.26   16.00
   6   6   2  320.87   16.20
  -6   6  -2  340.97   11.70
  -6  -6  -2  347.97   16.70
   6  -6   2  352.96   19.50
  -6  -6  -2  383.46   18.10
   6  -6   2  334.77   13.50
  -5   6  -2  243.78    7.80
   5   6   2  263.77   14.30
   5   6   2  245.48   12.10
  -5   6  -2  254.77   13.00
   5   6   2  263.27   13.80
  -5   6  -2  253.87    9.30
   5   6   2  256.87   10.90
   5  -6   2  275.47   11.90
  -5  -6  -2  227.58   12.80
  -5  -6  -2  274.67   17.20
   5  -6   2  274.87   15.20
  -4   6  -2  140.99    6.20
   4   6   2  134.09    9.10
  -4   6  -2  141.29    6.50
   4   6   2  126.19   10.00
  -4   6  -2  139.99    9.50
   4   6   2  126.79    8.40
   4   6   2  164.28    8.70
  -4   6  -2  138.39   11.00
   4  -6   2  128.19   10.30
  -4  -6  -2  141.09   10.40
   4  -6   2  140.89    8.30
   3   6   2  299.37   15.00
  -3   6  -2  297.27    9.90
   3   6   2  297.97   12.40
   3   6   2  297.57   12.00
   3   6   2  302.57   12.90
  -3   6  -2  307.37    9.90
  -3   6  -2  299.87   15.80
  -3   6  -2  294.37   13.70
   3  -6   2  305.07   12.50
  -3  -6  -2  281.27   14.50
  -3  -6  -2  305.17   13.50
   3  -6   2  270.87   14.70
   2   6   2   18.60    5.10
   2   6   2   20.10    4.20
   2   6   2   23.00    3.90
  -2   6  -2   23.20    3.50
  -2   6  -2   20.50    5.50
   2   6   2   20.00    3.60
  -2   6  -2   18.80    3.00
  -2   6  -2   17.50    4.30
  -2  -6  -2   19.00    4.00
   2  -6   2   14.70    3.60
  -1   6  -2    3.60    2.40
  -1   6  -2    6.30    3.40
   1   6   2    7.50    2.30
  -1   6  -2    6.20    3.20
  -1   6  -2    3.40    2.00
   1   6   2    2.60    3.00
   1   6   2    0.00    1.50
   1   6   2    2.30    2.70
   1  -6   2    8.20    3.00
  -1  -6  -2    7.00    3.20
  -1  -6  -2    3.40    2.40
   0   6   2 2533.35   54.79
   0   6  -2 2507.65   56.09
   0   6  -2 2357.26   46.90
   0   6  -2 2520.45   47.80
   0   6  -2 2581.04   56.39
   0   6   2 2539.95   49.20
   0   6   2 2600.64   43.20
   0  -6  -2 2462.05   51.69
   0  -6   2 2525.25   49.50
   0  -6  -2 2439.36   46.30
  -1   6   2   -0.60    2.10
   1   6  -2    3.90    2.30
   1   6  -2    2.50    2.40
   1   6  -2    5.10    3.10
  -1   6   2   -0.40    1.70
  -1   6   2    1.70    2.60
   1   6  -2    0.10    2.30
  -1   6   2    1.70    1.20
  -1  -6   2    3.40    2.90
  -1  -6   2    2.60    2.40
   1  -6  -2    1.20    2.10
   1  -6  -2    1.60    2.70
   2   6  -2  991.40   26.00
   2   6  -2 1024.60   27.40
   2   6  -2  998.10   27.10
   2   6  -2  963.30   30.50
  -2   6   2 1006.30   17.50
  -2   6   2  966.20   26.40
  -2   6   2  983.80   19.90
  -2   6   2  985.60   30.00
   2  -6  -2 1015.10   28.50
   2  -6  -2 1036.90   20.00
  -2  -6   2 1019.90   30.60
   3   6  -2  123.49   10.10
  -3   6   2  123.19    8.80
   3   6  -2  108.79    8.30
   3   6  -2  110.19    8.40
  -3   6   2  112.79    4.40
  -3   6   2  114.39    4.10
   3   6  -2  114.69    8.90
   3  -6  -2  116.99    5.50
   3  -6  -2  117.99    9.30
  -3  -6   2  114.19    8.60
  -3  -6   2  113.99   10.20
   4   6  -2 1577.24   38.00
   4   6  -2 1621.24   42.90
   4   6  -2 1670.23   38.10
   4   6  -2 1721.03   41.30
  -4   6   2 1676.83   38.30
  -4  -6   2 1647.74   42.40
   4  -6  -2 1647.64   30.80
   4  -6  -2 1693.83   40.40
  -4  -6   2 1652.03   39.10
  -5   6   2  117.69    9.20
   5   6  -2  105.19    9.80
   5   6  -2  107.09    8.30
   5   6  -2  112.09    8.80
   5   6  -2  109.59   10.10
   5  -6  -2  105.79    9.10
  -5  -6   2  115.29   10.30
   5  -6  -2  104.39    5.90
  -5  -6   2  101.39    8.90
   6   6  -2  215.28   14.10
   6   6  -2  237.48   13.00
   6   6  -2  228.68   14.50
  -6   6   2  227.48   12.60
  -6  -6   2  227.18   13.80
   6  -6  -2  227.88    8.90
   6  -6  -2  230.18   13.40
  -6  -6   2  227.48   14.70
   7   6  -2  133.69   10.30
   7   6  -2  120.09   11.10
   7   6  -2  128.89   11.00
  -7   6   2  141.99   10.80
   7  -6  -2  119.59   10.00
  -7  -6   2  128.09   11.10
  -7  -6   2  123.19   10.70
   7  -6  -2  126.89    7.00
   8   6  -2   18.80    5.40
   8   6  -2   28.60    6.80
  -8   6   2   23.10    5.60
   8   6  -2   16.80    7.00
  -8  -6   2   32.80    7.00
  -8  -6   2   28.60    7.20
   8  -6  -2   24.80    6.00
   8  -6  -2   25.60    3.70
   9   6  -2    2.10    4.50
  -9   6   2    3.70    3.00
   9   6  -2    3.00    2.90
   9   6  -2   -0.90    3.10
  -9  -6   2   -0.20    3.70
  -9  -6   2    7.10    4.90
  10   6  -2  126.19   11.60
  10   6  -2  182.88   15.50
 -10   6   2  150.48   12.00
  10   6  -2  134.69    9.40
  10  -6  -2  144.79    8.60
 -10  -6   2  130.89   12.40
 -10  -6   2  144.39   12.70
 -11   6   2    3.80    3.70
  11   6  -2    2.80    4.70
  11   6  -2   -1.10    2.60
 -11  -6   2    3.00    4.60
  11  -6  -2    5.10    2.90
 -11  -6   2    3.90    4.70
  12   6  -2  104.79    8.40
  12   6  -2   88.79   13.20
 -12   6   2  131.69   12.30
 -12  -6   2  114.29   12.30
  12  -6  -2   89.79    8.00
 -12  -6   2   99.99   12.10
  13   6  -2    2.00    2.90
  13   6  -2   -0.20    4.60
 -13   6   2    3.30    4.60
  13  -6  -2    1.80    3.20
 -13  -6   2   -0.50    3.90
 -13  -6   2    6.70    5.80
 -14   6   2   33.90    9.50
  14   6  -2   21.00    8.10
  14   6  -2   29.20    4.70
 -14  -6   2   34.90    9.20
  14  -6  -2   28.20    5.10
 -14  -6   2   28.50    7.90
 -15   6   2   27.80    7.70
  15   6  -2   17.60    8.20
  15   6  -2   33.70    5.30
 -15  -6   2   33.20    8.90
 -15  -6   2   20.10    7.40
 -16   6   2   17.80    7.70
  16   6  -2   13.60    4.00
  16   6  -2    9.60    7.00
 -16  -6   2   15.30    6.80
 -16  -6   2   14.60    7.30
 -17   6   2   -0.10    6.00
  17   6  -2    1.20    5.00
  17   6  -2   -0.90    3.20
 -17  -6   2    5.70    5.50
 -17  -6   2   -2.80    5.70
  18   6  -2  -12.50    5.90
 -18   6   2    3.20    5.50
 -18  -6   2    5.50    6.60
 -18  -6   2   -9.30    3.70
 -19   6   2   -8.20    4.70
 -19  -6   2   -1.60    5.80
 -20   6   2    2.90    6.70
  20   6  -2  -17.50    7.10
 -20  -6   2   -9.00    6.20
 -20  -6   2   -4.40    7.50
 -19   7  -2    8.50    6.60
  19   7   2    1.80    7.30
 -19  -7  -2    3.10    7.90
 -19  -7  -2   -0.30    5.50
  18   7   2  -10.80    6.90
 -18   7  -2    2.20    5.60
 -18  -7  -2    6.10    6.80
 -18  -7  -2   -4.40    6.60
  17   7   2    3.00    8.50
 -17   7  -2   12.50    5.80
 -17  -7  -2    9.30    6.70
 -17  -7  -2   17.50    7.60
  16   7   2   32.20    9.60
 -16   7  -2   24.10    7.20
 -16  -7  -2   21.70    7.80
  15   7   2   -1.30    1.50
  15   7   2   -2.10    1.60
 -15   7  -2    2.40    5.70
  15   7   2    7.10    6.60
 -15  -7  -2   -5.20    4.40
 -15  -7  -2   -1.40    4.80
 -14   7  -2  148.39   13.70
  14   7   2  146.49   16.90
  14   7   2  133.89    6.50
  14   7   2  120.59    6.20
 -14  -7  -2  137.19   14.50
 -14  -7  -2  137.49   14.20
  13   7   2    9.50    3.00
  13   7   2   14.20    6.80
 -13   7  -2   10.50    5.10
 -13  -7  -2    9.80    5.60
 -13  -7  -2   15.80    7.40
  13  -7   2    8.90    3.50
  12   7   2    4.70    2.40
  12   7   2   -3.60    3.00
 -12   7  -2    6.80    5.20
 -12  -7  -2   -0.90    4.70
  12  -7   2    0.20    3.30
  11   7   2   -1.70    4.10
 -11   7  -2    4.50    4.50
  11   7   2   -6.30    2.90
  11   7   2   -5.00    1.90
  11   7   2   -2.50    2.20
 -11  -7  -2    6.70    5.10
 -11  -7  -2    0.40    3.70
  11  -7   2   -1.90    2.80
  10   7   2   54.29    5.60
  10   7   2   51.59    8.50
  10   7   2   51.39    5.80
  10   7   2   47.90    9.70
 -10   7  -2   43.20    8.00
 -10  -7  -2   52.89    9.70
 -10  -7  -2   44.40    8.30
  10  -7   2   48.80    6.80
   9   7   2   39.00    5.30
   9   7   2   46.80    7.70
   9   7   2   27.80    7.80
  -9   7  -2   34.30    7.50
  -9  -7  -2   28.00    7.50
   9  -7   2   38.40    5.80
  -9  -7  -2   33.20    7.20
  -8   7  -2  162.78   12.00
   8   7   2  116.59   11.50
   8   7   2  138.19    8.30
   8   7   2  144.79   12.50
  -8  -7  -2  146.19   12.40
   8  -7   2  135.99    9.60
  -8  -7  -2  139.79   20.70
  -7   7  -2  210.88    5.40
  -7   7  -2  212.08    9.80
   7   7   2  232.48   13.40
  -7   7  -2  206.28    6.40
   7   7   2  221.68   15.10
   7   7   2  207.58   14.90
   7   7   2  206.58   10.30
  -7   7  -2  241.58   14.30
  -7  -7  -2  220.38   14.70
  -7  -7  -2  240.78   15.10
   7  -7   2  242.38   12.10
   6   7   2  502.65   16.40
   6   7   2  467.75   18.70
   6   7   2  510.85   25.80
  -6   7  -2  470.55   11.00
  -6   7  -2  499.45   14.60
  -6   7  -2  477.85   19.60
   6   7   2  491.15   21.80
   6  -7   2  465.85   21.80
  -6  -7  -2  487.55   20.80
   6  -7   2  483.15   17.50
  -6  -7  -2  491.85   21.40
   5   7   2  160.08   10.20
   5   7   2  175.08   11.70
   5   7   2  178.18    9.60
  -5   7  -2  179.48   11.70
   5   7   2  160.68   12.30
  -5   7  -2  160.88   12.80
  -5   7  -2  178.48    6.70
  -5   7  -2  181.58    7.80
   5  -7   2  165.38    9.80
   5  -7   2  167.68   12.70
  -5  -7  -2  170.68   12.20
  -5  -7  -2  178.78   12.00
  -4   7  -2  232.98   15.40
  -4   7  -2  250.57    9.20
   4   7   2  259.27   15.30
   4   7   2  249.97   11.70
   4   7   2  237.78   12.20
   4   7   2  252.87   13.30
  -4   7  -2  231.98    8.70
  -4   7  -2  252.57   14.00
  -4  -7  -2  264.67   15.20
   4  -7   2  252.87   15.40
   4  -7   2  253.77   12.50
  -4  -7  -2  251.47   13.50
   3   7   2  106.79   10.10
   3   7   2   89.49    7.40
  -3   7  -2   79.79    9.30
  -3   7  -2   88.29    5.50
   3   7   2   95.49    7.40
   3   7   2   93.89    7.60
  -3   7  -2   96.89    8.80
  -3   7  -2   88.99    5.70
   3  -7   2   83.99    8.40
  -3  -7  -2   99.59    8.70
  -2   7  -2   56.39    4.70
   2   7   2   61.89    5.90
  -2   7  -2   60.19    7.10
  -2   7  -2   57.29    8.90
   2   7   2   49.70    7.90
  -2   7  -2   50.59    5.70
   2   7   2   64.09    6.00
  -2  -7  -2   51.89    6.90
   2  -7   2   57.39    5.90
   1   7   2  121.49    8.60
  -1   7  -2  121.89    7.30
   1   7   2  117.49   10.40
  -1   7  -2  125.49    7.50
   1   7   2  116.09    6.80
   1   7   2  111.59    7.20
  -1  -7  -2  109.09    8.10
   1  -7   2  119.79   10.20
   0   7  -2  450.25   15.60
   0   7  -2  465.85   15.80
   0   7  -2  482.15   22.30
   0   7   2  448.86   16.90
   0   7   2  450.55   12.40
   0   7  -2  485.55   18.60
   0   7   2  448.36   14.20
   0   7   2  465.55   20.70
   0  -7   2  452.75   16.90
   0  -7  -2  449.36   18.80
   0  -7  -2  494.25   15.90
   1   7  -2   20.40    5.20
   1   7  -2   13.80    3.80
   1   7  -2   15.50    3.80
   1   7  -2   21.40    6.00
  -1   7   2   21.20    5.70
  -1   7   2   18.70    2.20
  -1   7   2   23.00    4.90
  -1  -7   2   13.40    4.00
   1  -7  -2   15.20    4.80
  -2   7   2  951.40   17.20
  -2   7   2  984.90   32.50
   2   7  -2  915.61   27.20
   2   7  -2 1060.09   34.50
  -2   7   2  905.31   26.60
  -2   7   2  891.91   19.90
   2   7  -2  965.00   26.40
   2   7  -2 1008.40   27.70
   2  -7  -2  968.20   30.00
  -2  -7   2  941.51   31.40
  -3   7   2  188.88   11.50
  -3   7   2  183.78    5.60
   3   7  -2  206.68   12.00
   3   7  -2  181.38   11.80
   3   7  -2  221.88   21.90
  -3   7   2  170.58   13.20
   3   7  -2  181.48   11.00
  -3   7   2  178.18    6.40
   3  -7  -2  190.48    7.20
  -3  -7   2  198.98   13.90
  -4   7   2  155.28    4.50
  -4   7   2  151.08   10.70
   4   7  -2  146.79   10.20
   4   7  -2  163.78   10.40
   4   7  -2  140.79   11.00
   4   7  -2  143.99   14.90
   4  -7  -2  160.78    7.10
   4  -7  -2  149.69   11.40
  -4  -7   2  165.48   12.90
   5   7  -2   -0.70    3.40
  -5   7   2    2.40    3.60
   5   7  -2   14.50    4.60
   5   7  -2    0.90    3.50
  -5  -7   2    5.40    4.50
  -5  -7   2    3.10    3.60
   5  -7  -2   -0.10    3.10
   5  -7  -2    3.00    1.80
   6   7  -2  527.35   21.10
  -6   7   2  580.04   22.10
   6   7  -2  574.34   24.10
   6   7  -2  546.65   24.40
   6   7  -2  551.74   20.60
   6  -7  -2  536.85   15.60
   6  -7  -2  515.75   22.00
  -6  -7   2  566.54   22.70
  -6  -7   2  548.15   24.20
   7   7  -2   -0.60    3.30
   7   7  -2    5.70    4.40
  -7   7   2    3.50    4.10
   7   7  -2    1.90    3.40
   7   7  -2    1.40    4.20
   7  -7  -2    2.10    2.10
  -7  -7   2    6.20    4.20
  -7  -7   2    2.40    4.10
   8   7  -2   -0.40    4.00
   8   7  -2   13.30    5.00
  -8   7   2    4.60    4.20
   8   7  -2    4.50    3.80
   8  -7  -2    3.90    2.30
  -8  -7   2    6.20    5.00
   9   7  -2    1.40    4.10
  -9   7   2    5.40    4.80
   9   7  -2    5.50    3.20
   9   7  -2   -1.80    3.70
   9  -7  -2    2.70    2.50
  -9  -7   2    8.30    5.30
  -9  -7   2    3.00    5.40
  10   7  -2   13.50    6.70
 -10   7   2   14.70    6.20
  10   7  -2   26.60    5.30
 -10  -7   2   12.30    5.90
  10  -7  -2   18.40    4.10
 -10  -7   2   26.10    8.60
  11   7  -2    0.10    5.90
 -11   7   2   11.40    5.50
  11   7  -2    0.10    3.20
  11  -7  -2    5.30    3.30
 -11  -7   2   -0.40    3.60
 -11  -7   2    6.30    5.50
  12   7  -2   -6.20    4.30
  12   7  -2    0.50    3.30
 -12  -7   2    4.90    5.80
  12  -7  -2   -2.80    2.30
 -12  -7   2    2.00    4.60
  13   7  -2   -0.60    3.10
 -13   7   2   -4.00    3.40
  13   7  -2   -2.30    4.70
  13  -7  -2   -2.90    2.60
 -13  -7   2   -2.30    3.60
  14   7  -2   -8.30    5.00
  14   7  -2   -3.50    2.90
 -14   7   2    4.90    5.80
  14  -7  -2   -0.60    3.50
 -14  -7   2    5.20    5.30
 -14  -7   2    1.20    6.10
 -15   7   2   23.90    7.10
  15   7  -2   21.90    4.80
  15   7  -2   18.00    7.60
 -15  -7   2   33.60    9.00
 -15  -7   2   19.50    7.60
  16   7  -2   15.00    4.30
 -16   7   2    7.60    5.70
  16   7  -2   -3.60    5.90
 -16  -7   2   14.10    5.40
 -16  -7   2    8.10    6.40
  17   7  -2   -9.20    5.50
 -17   7   2    2.60    5.90
 -17  -7   2    7.80    5.80
 -17  -7   2   -7.00    4.00
  18   7  -2    1.70    5.40
  18   7  -2    7.40    6.90
 -18   7   2    4.10    6.20
 -18  -7   2   -6.10    5.40
 -18  -7   2   -7.40    5.90
 -19   7   2    8.10    6.90
  19   7  -2   -0.80    7.40
 -19  -7   2   -7.50    6.40
 -19  -7   2   -1.60    6.20
 -18   8  -2   -1.90    6.00
  18   8   2   16.10    9.20
 -18  -8  -2   -0.70    5.00
 -18  -8  -2   12.80    6.50
 -17   8  -2    7.10    6.30
  17   8   2   -6.60    7.10
 -17  -8  -2   -1.90    7.00
 -17  -8  -2   28.50    8.80
  16   8   2   10.70    7.00
 -16   8  -2   14.30    7.10
 -16  -8  -2    2.90    6.10
 -16  -8  -2   -1.30    4.60
 -15   8  -2    7.80    6.00
 -15  -8  -2    8.80    5.70
 -15  -8  -2    9.80    7.70
 -14   8  -2   11.60    6.70
  14   8   2    3.00    5.50
  14   8   2   12.20    2.90
 -14  -8  -2   17.10    7.20
 -14  -8  -2   12.50    6.40
 -13   8  -2    8.50    5.40
  13   8   2   -1.80    4.50
  13   8   2    1.10    2.50
  13   8   2   -2.90    2.00
 -13  -8  -2    5.90    5.80
 -13  -8  -2    2.80    4.80
  13  -8   2   -5.00    4.10
  12   8   2    6.40    3.00
  12   8   2   17.60    6.70
  12   8   2   -0.90    2.40
 -12   8  -2    8.10    5.30
 -12  -8  -2    5.30    5.80
 -12  -8  -2   10.40    5.80
  12  -8   2    3.70    4.40
  11   8   2   18.30    7.00
  11   8   2   16.50    3.90
 -11   8  -2   14.40    6.40
  11   8   2   22.80    4.70
 -11  -8  -2   23.10    7.10
 -11  -8  -2   23.10    7.80
  11  -8   2   15.60    5.50
  10   8   2   85.39    6.90
  10   8   2   97.59   13.60
  10   8   2   73.89    7.20
  10  -8   2   86.19    8.90
 -10  -8  -2   79.49   12.40
 -10  -8  -2   67.89   11.20
   9   8   2   -0.90    2.20
   9   8   2    1.30    3.50
  -9   8  -2    7.60    4.30
   9  -8   2    0.50    3.20
  -9  -8  -2   -3.00    3.90
  -9  -8  -2    4.50    5.50
   8   8   2  235.98   16.50
  -8   8  -2  248.48   15.60
   8   8   2  244.38   11.70
   8   8   2  234.28   16.40
  -8  -8  -2  208.08   15.70
  -8  -8  -2  257.47   17.40
   8  -8   2  244.18   13.30
   7   8   2   19.00    5.70
   7   8   2   10.90    4.70
  -7   8  -2   14.80    5.50
   7  -8   2   13.00    4.20
  -7  -8  -2   19.10    7.20
  -7  -8  -2    8.40    5.00
   6   8   2  989.60   32.20
  -6   8  -2  960.00   18.80
   6   8   2  995.10   34.40
   6   8   2  977.90   29.90
  -6   8  -2 1042.20   32.10
   6   8   2 1055.19   27.70
  -6   8  -2 1022.30   23.60
  -6  -8  -2 1076.49   35.00
   6  -8   2  980.00   27.90
  -6  -8  -2 1013.10   32.70
   5   8   2   14.90    4.10
  -5   8  -2    5.90    2.40
  -5   8  -2    7.70    2.60
  -5   8  -2    5.70    4.50
   5   8   2    5.60    4.60
   5   8   2   12.70    4.00
   5   8   2    9.60    4.00
   5  -8   2    7.30    3.40
  -5  -8  -2   11.50    5.20
  -5  -8  -2    7.30    4.80
   4   8   2 1352.16   32.80
  -4   8  -2 1294.77   26.90
   4   8   2 1287.77   39.90
   4   8   2 1340.17   35.00
  -4   8  -2 1290.67   26.80
  -4  -8  -2 1312.87   36.00
   4  -8   2 1309.67   32.80
   3   8   2   16.50    4.30
   3   8   2   14.60    3.80
   3   8   2   13.00    5.70
   3   8   2   17.70    4.40
  -3   8  -2   16.20    2.80
  -3   8  -2   15.50    3.10
  -3   8  -2   19.90    5.70
   3  -8   2   12.90    3.70
  -3  -8  -2   20.40    5.20
   2   8   2    9.80    4.20
  -2   8  -2   14.60    3.70
   2   8   2    8.70    4.70
   2   8   2   10.10    3.50
  -2   8  -2   14.00    4.60
   2   8   2   10.60    3.20
  -2   8  -2   12.30    4.80
  -2   8  -2   13.40    2.70
   2  -8   2    3.80    3.00
  -2  -8  -2   13.00    4.70
   1   8   2    8.50    3.00
   1   8   2    4.50    4.60
  -1   8  -2    5.40    3.10
  -1   8  -2    9.40    4.20
   1   8   2    5.10    3.60
  -1   8  -2    5.40    4.20
   1   8   2    8.20    2.50
  -1   8  -2    8.40    2.50
   1  -8   2    2.80    2.60
  -1  -8  -2   15.50    4.10
   0   8  -2  210.28   10.60
   0   8  -2  226.68   16.00
   0   8   2  198.98    7.90
   0   8  -2  220.58   11.20
   0   8   2  209.98   12.20
   0   8   2  214.58    9.80
   0   8  -2  231.78   13.50
   0   8   2  175.18   13.50
   0  -8   2  202.68   11.50
   1   8  -2   13.20    5.00
  -1   8   2   13.20    2.00
  -1   8   2    8.70    5.20
  -1   8   2   15.30    3.40
   1   8  -2    9.60    4.70
   1   8  -2   11.00    3.20
  -1   8   2   11.80    5.50
   1   8  -2   17.70    4.30
   1  -8  -2   11.70    5.10
   2   8  -2  261.17   13.00
  -2   8   2  222.38    6.20
   2   8  -2  232.08   12.80
  -2   8   2  233.98   15.80
   2   8  -2  225.18   13.30
  -2   8   2  238.68   13.40
   2   8  -2  205.38   15.30
   2  -8  -2  201.78   14.40
   3   8  -2  162.08   14.00
   3   8  -2  164.08   11.60
  -3   8   2  165.78    6.60
  -3   8   2  173.18    5.40
   3   8  -2  191.68   11.90
   3   8  -2  175.78   11.60
  -3   8   2  186.88   12.10
  -3   8   2  168.48   14.00
   3  -8  -2  172.38   13.10
  -3  -8   2  191.18   15.00
  -4   8   2   59.09    8.60
   4   8  -2   53.29    7.70
   4   8  -2   48.00    9.40
  -4   8   2   53.19    3.00
   4   8  -2   69.29    9.10
   4  -8  -2   50.09    4.10
  -4  -8   2   57.09    9.50
  -5   8   2    7.30    5.00
   5   8  -2    1.60    5.30
   5   8  -2   11.60    4.40
   5   8  -2    8.80    4.30
   5   8  -2    5.30    3.60
  -5  -8   2    2.20    6.00
   5  -8  -2   12.90    2.70
  -6   8   2  209.78   14.00
   6   8  -2  192.58   12.50
   6   8  -2  212.38   15.20
  -6  -8   2  227.88   14.80
   6  -8  -2  211.88    9.20
  -6  -8   2  216.08   16.60
   7   8  -2  173.08   14.50
   7   8  -2  163.08   11.50
  -7   8   2  137.19   12.70
  -7  -8   2  168.98   13.60
   7  -8  -2  153.28    8.50
  -7  -8   2  167.48   17.90
   8   8  -2   83.19    8.80
   8   8  -2   69.59   11.10
  -8   8   2   70.59   10.60
  -8  -8   2   58.29   11.00
  -8  -8   2   82.49   11.80
   8  -8  -2   62.69    9.30
   9   8  -2    2.90    3.40
   9   8  -2   -9.10    3.90
  -9   8   2   25.10    7.20
  -9  -8   2    8.10    5.60
  -9  -8   2   -1.50    4.10
   9  -8  -2    4.40    2.20
  10   8  -2   47.20    9.80
 -10   8   2   47.20   10.70
  10   8  -2   35.00    6.40
  10   8  -2   39.30    7.00
 -10  -8   2   24.70    9.10
  10  -8  -2   34.40    5.30
  11   8  -2   -7.70    2.90
  11   8  -2    8.20    3.90
  11   8  -2   -3.40    4.70
 -11   8   2    9.90    5.80
 -11  -8   2    6.50    5.70
 -11  -8   2   -6.90    3.50
  11  -8  -2    0.30    2.90
 -12   8   2   14.50    7.00
  12   8  -2   11.60    4.70
  12   8  -2   14.30    5.30
  12  -8  -2   11.70    4.10
 -12  -8   2   29.60    8.80
 -12  -8   2    9.50    6.40
 -13   8   2   30.40    8.10
  13   8  -2   27.40    8.30
  13   8  -2   27.20    5.90
 -13  -8   2   27.00    8.70
 -13  -8   2   29.70    8.60
  13  -8  -2   26.70    8.20
  14   8  -2   10.00    7.20
 -14   8   2   10.20    6.00
  14   8  -2   11.70    4.20
 -14  -8   2   -2.00    5.20
  14  -8  -2   -2.90    3.80
 -14  -8   2   11.70    6.00
  15   8  -2   -3.80    3.40
 -15   8   2   -1.70    4.90
  15   8  -2    1.10    3.80
  15   8  -2   13.50    7.10
 -15  -8   2    5.70    5.10
 -15  -8   2   -9.30    4.60
  16   8  -2   -2.10    3.60
 -16   8   2    8.40    6.70
  16   8  -2   -1.40    6.00
 -16  -8   2   -2.50    4.90
 -16  -8   2   -3.80    6.40
 -17   8   2   10.40    7.30
  17   8  -2   -7.90    6.20
  17   8  -2   15.70    6.70
 -17  -8   2    6.10    6.90
 -17  -8   2   13.80    7.60
 -18   8   2    7.70    7.10
  18   8  -2   -1.10    7.80
 -18  -8   2    4.30    6.50
  17   9   2   -8.60   10.10
 -17   9  -2   -1.00    6.10
 -17  -9  -2  -11.80    6.10
 -17  -9  -2   -2.20    7.30
 -16   9  -2   -2.30    6.00
  16   9   2   -8.60    6.10
 -16  -9  -2    9.50    6.40
 -16  -9  -2    1.10    5.50
  15   9   2    0.20    7.10
 -15   9  -2    4.20    6.40
  15   9   2   -1.40    1.80
 -15  -9  -2    1.80    5.30
 -15  -9  -2    6.50    7.30
 -14   9  -2   13.00    6.50
  14   9   2  -11.40    5.40
  14   9   2   -1.10    2.10
 -14  -9  -2   -8.90    4.30
 -14  -9  -2    4.00    5.20
  13   9   2   -0.40    2.80
 -13   9  -2    0.20    4.80
  13   9   2    1.40    4.60
  13   9   2   -6.20    2.30
 -13  -9  -2    3.10    4.90
 -13  -9  -2   10.20    6.20
  12   9   2   34.50    5.60
  12   9   2   19.30    4.10
 -12   9  -2   40.60    9.30
  12   9   2   44.80   17.20
 -12  -9  -2   30.60    8.40
  12  -9   2   26.60    6.40
 -12  -9  -2   30.20    7.70
  11   9   2   14.00    4.10
  11   9   2    2.10    5.00
 -11   9  -2   15.10    5.60
  11  -9   2   14.30    5.80
 -11  -9  -2   26.50    8.10
 -11  -9  -2   16.30    6.20
 -10   9  -2   18.90    6.70
  10   9   2   14.90    6.30
  10   9   2   24.60    4.60
  10  -9   2   21.80    5.20
 -10  -9  -2   15.40    6.50
 -10  -9  -2   15.50    7.30
   9   9   2  109.79   12.40
   9   9   2  107.29    8.40
  -9   9  -2  100.69   11.30
  -9  -9  -2   82.39   19.60
  -9  -9  -2   75.09   11.90
   9  -9   2  124.69   10.60
   8   9   2   39.70    8.50
   8   9   2   53.59    6.30
  -8   9  -2   35.50    8.00
  -8  -9  -2   51.99    9.30
   8  -9   2   44.10    6.40
  -8  -9  -2   39.50    8.80
   7   9   2   14.70    4.40
   7   9   2    2.50    4.30
   7  -9   2   19.40    4.30
  -7  -9  -2   18.80    6.50
  -7  -9  -2   23.40    7.20
  -6   9  -2   84.49    4.00
  -6   9  -2   85.29   10.30
   6   9   2   99.59    8.60
   6   9   2  100.29   10.30
  -6   9  -2   90.99    6.40
   6  -9   2   94.29    8.50
  -6  -9  -2   91.59   11.00
  -6  -9  -2   95.39   10.30
  -5   9  -2   14.60    2.90
  -5   9  -2   21.20    3.00
  -5   9  -2   22.80    6.40
   5  -9   2   17.10    4.60
  -5  -9  -2   20.70    6.40
   4   9   2   29.70    6.00
   4   9   2   19.10    4.90
  -4   9  -2   14.00    5.60
  -4   9  -2   17.20    3.10
   4   9   2   17.70    4.50
  -4  -9  -2   19.80    5.60
   4  -9   2   14.80    4.40
   3   9   2   13.40    3.80
  -3   9  -2   15.20    6.60
   3   9   2   27.90    5.60
  -3   9  -2   15.60    3.00
  -3   9  -2   15.80    3.60
   3   9   2   16.00    4.80
  -3  -9  -2   25.10    5.80
   3  -9   2    9.50    4.30
  -2   9  -2  550.14   22.70
   2   9   2  549.05   20.70
  -2   9  -2  548.95   17.40
  -2   9  -2  533.05   15.70
   2   9   2  544.15   18.90
   2   9   2  540.65   17.80
   2  -9   2  519.85   19.40
  -2  -9  -2  543.35   20.60
  -1   9  -2   58.49    6.00
   1   9   2   55.39    6.40
   1   9   2   57.39    8.50
   1   9   2   67.79    5.60
  -1   9  -2   46.00    8.60
  -1   9  -2   51.69    6.20
   1  -9   2   53.29    7.10
   0   9  -2   -1.90    2.90
   0   9  -2   -2.20    2.10
   0   9   2   -0.50    1.40
   0   9   2   -3.80    3.30
   0   9   2    6.10    2.80
  -1   9   2    4.80    1.50
   1   9  -2    4.80    3.80
   1   9  -2   11.80    3.70
   1   9  -2   11.90    4.60
  -1   9   2    4.90    2.80
  -2   9   2   48.70    7.90
   2   9  -2   76.99    7.80
   2   9  -2   56.29    8.60
  -2   9   2   57.99    4.90
  -2   9   2   62.59    3.00
  -3   9   2   49.90    4.00
  -3   9   2   60.89    9.00
   3   9  -2   58.09    7.00
   3   9  -2   64.69    8.00
   4   9  -2  119.49   10.40
  -4   9   2  102.29    4.40
   4   9  -2  120.99   10.50
   4   9  -2  100.89   10.10
  -4   9   2  113.69   10.70
  -4  -9   2  115.29   12.80
   5   9  -2    6.40    4.50
   5   9  -2   14.10    5.10
  -5   9   2   12.20    5.20
   5  -9  -2   13.30    2.40
  -5  -9   2    8.10    6.10
  -6   9   2  104.59   10.70
   6   9  -2   88.19    9.00
   6   9  -2   94.49   11.10
   6  -9  -2   77.69    5.30
  -6  -9   2  100.09   12.00
   7   9  -2   37.20    7.00
   7   9  -2   47.00    8.80
  -7   9   2   46.70   10.00
  -7  -9   2   49.40   10.10
   7  -9  -2   45.60    4.90
  -8   9   2   -0.60    4.40
   8   9  -2   -0.60    3.40
   8   9  -2    4.50    4.50
   8  -9  -2   -2.20    2.20
  -8  -9   2    1.90    4.80
   9   9  -2   13.50    4.60
   9   9  -2   34.00    8.30
  -9   9   2   25.00    7.30
  -9  -9   2   30.00    7.80
   9  -9  -2   28.00    4.30
  10   9  -2    8.10    4.00
 -10   9   2    4.20    5.80
  10   9  -2    3.80    4.40
  10   9  -2    6.10    3.70
 -10  -9   2   10.60    6.20
 -10  -9   2    4.50    4.50
  10  -9  -2    1.90    2.70
 -11   9   2   20.60    7.40
  11   9  -2   13.00    4.80
  11   9  -2   17.60    7.40
  11   9  -2   22.00    6.40
  11  -9  -2   17.90    4.10
 -11  -9   2   26.30    8.60
 -11  -9   2   15.50    6.60
  12   9  -2    9.70    4.50
 -12   9   2   15.60    7.50
  12   9  -2   10.70    6.40
  12   9  -2   15.80    5.20
 -12  -9   2    5.10    5.30
 -12  -9   2   19.50    7.20
  12  -9  -2    9.50    3.90
  13   9  -2    4.00    5.30
  13   9  -2   -5.40    3.30
  13   9  -2   15.60    5.40
 -13   9   2   -5.70    4.40
 -13  -9   2   13.20    6.10
 -13  -9   2   -9.80    4.40
  14   9  -2   -7.20    3.30
  14   9  -2  -11.70    4.90
 -14   9   2   -6.00    4.50
 -14  -9   2   -0.30    5.80
 -14  -9   2   10.90    6.30
  14  -9  -2   -4.80    4.10
  15   9  -2  -13.50    6.30
  15   9  -2    0.10    3.50
 -15   9   2    4.00    5.90
 -15  -9   2    3.10    5.50
  16   9  -2   -3.70    3.30
  16   9  -2   -5.20    5.50
 -16  -9   2   -2.20    7.80
  17   9  -2   -5.70    7.80
 -17   9   2    4.90    5.80
 -17  -9   2    4.10    8.80
 -16  10  -2    2.30    6.00
  16  10   2  -17.60    6.50
 -16 -10  -2  -13.70    5.70
 -16 -10  -2   10.20    9.00
 -15  10  -2    3.80    6.50
 -15 -10  -2   -4.20    5.90
 -15 -10  -2   -1.80    6.40
  14  10   2   -4.10    2.50
  14  10   2   -5.00    6.30
 -14  10  -2    1.40    5.90
 -14 -10  -2   13.30    9.30
 -14 -10  -2   -5.60    6.40
 -13  10  -2   16.30    6.70
  13  10   2    5.70    7.10
 -13 -10  -2   12.50    7.10
 -13 -10  -2    2.60    6.00
 -12  10  -2    6.50    5.90
  12  10   2   10.40    3.90
  12  10   2   30.70    9.00
 -12 -10  -2   19.20    6.90
  12 -10   2   10.20    5.50
 -12 -10  -2    9.30    6.70
 -11  10  -2   -1.40    4.00
  11  10   2    6.20    3.00
  11  10   2    5.10    4.60
  11  10   2   -1.20    5.60
  11 -10   2   -7.50    4.80
 -11 -10  -2    0.90    5.30
 -11 -10  -2    4.00    5.60
 -10  10  -2   14.00    5.90
  10  10   2   10.00    4.80
  10  10   2   -2.00    2.50
 -10 -10  -2    4.20    5.50
  10 -10   2    0.30    4.30
 -10 -10  -2    4.80    5.60
   9  10   2    8.80    6.10
  -9  10  -2   14.50    5.80
   9  10   2   24.20    5.10
  -9 -10  -2   18.30    6.40
  -9 -10  -2   24.60    9.10
   9 -10   2   19.70    5.10
   8  10   2   57.89    9.80
  -8  10  -2   60.79   10.10
   8  10   2   48.80    7.10
  -8 -10  -2   44.00    9.30
  -8 -10  -2   46.00    9.70
   8 -10   2   70.49    7.50
  -7  10  -2   11.40    5.60
   7  10   2   10.60    3.90
   7  10   2   15.40    5.30
   7 -10   2   11.00    3.90
  -7 -10  -2    8.80    5.40
  -6  10  -2   -2.80    1.50
  -6  10  -2    1.00    1.30
   6  10   2    3.70    2.80
   6  10   2    5.30    4.10
  -6  10  -2    1.40    4.10
   6 -10   2   -2.20    2.90
  -6 -10  -2    4.90    5.10
   5  10   2    0.30    3.40
  -5  10  -2    0.70    1.60
  -5  10  -2    3.10    4.10
   5  10   2   -2.80    2.50
  -5  10  -2    0.40    1.80
  -5 -10  -2    0.20    4.20
   5 -10   2    2.60    2.40
   4  10   2    8.20    3.80
  -4  10  -2    4.40    5.10
  -4  10  -2    2.90    1.90
  -4  10  -2    2.90    2.30
   4  10   2    4.00    3.10
   4 -10   2    7.50    3.10
  -3  10  -2   36.90    4.10
  -3  10  -2   50.49    5.20
  -3  10  -2   36.30    8.30
   3  10   2   46.60    7.10
   3  10   2   45.60    6.30
   3 -10   2   39.30    5.90
   2  10   2    0.70    3.50
   2  10   2   -1.40    2.00
  -2  10  -2    3.40    2.60
  -2  10  -2    2.80    3.80
  -2  10  -2    0.60    1.80
   2  10   2   -2.30    2.60
   2 -10   2    2.30    2.50
   1  10   2    6.40    2.20
   1  10   2    3.00    2.80
  -1  10  -2    8.30    4.70
  -1  10  -2    4.10    2.00
  -1  10  -2    7.20    3.40
   1  10   2   24.20    6.10
   0  10   2   96.29    9.50
   0  10   2   96.79    5.10
   0  10  -2  100.89   10.20
   0  10  -2  102.19    8.20
   0  10   2   91.59    7.60
   0  10  -2   94.79    7.30
  -1  10   2   10.40    5.10
  -1  10   2    8.60    1.60
   1  10  -2    7.90    3.60
   1  10  -2   12.20    5.00
  -1  10   2   10.30    3.10
   1  10  -2    7.60    3.30
   2  10  -2   28.40    6.40
   2  10  -2   32.00    6.10
  -2  10   2   45.20    8.70
  -2  10   2   35.20    4.10
   3  10  -2   11.90    4.60
   3  10  -2    9.00    4.00
  -3  10   2   20.20    5.90
  -3  10   2   12.60    2.60
   4  10  -2    4.80    4.20
   4  10  -2    7.30    4.50
   5  10  -2    3.30    3.70
  -5  10   2    0.00    4.10
   5  10  -2   -1.20    3.20
   6  10  -2   20.60    5.60
  -6  10   2   24.90    7.50
   6  10  -2   19.50    6.30
  -7  10   2    3.50    4.30
   7  10  -2   -1.50    3.40
   7  10  -2    5.60    4.70
  -7 -10   2    7.20    5.70
   7 -10  -2   -0.10    1.60
  -8  10   2  207.58   16.20
   8  10  -2  197.88   16.50
  -8 -10   2  198.18   17.10
   8 -10  -2  189.98    8.70
   9  10  -2   25.40    7.90
  -9  10   2   31.80    8.10
  -9 -10   2   34.80    8.90
 -10  10   2   -2.00    4.20
  10  10  -2    5.30    4.90
  10  10  -2    0.60    4.20
 -10 -10   2   -2.60    5.10
  11  10  -2   12.60    7.20
 -11  10   2    2.60    5.50
  11  10  -2    3.10    4.10
 -11 -10   2    4.10    6.20
  11 -10  -2    5.50    4.10
  12  10  -2   -5.70    5.30
  12  10  -2    3.50    3.90
 -12  10   2    1.40    5.60
 -12 -10   2    5.00    5.60
  12 -10  -2   24.20    6.40
 -13  10   2    8.40    6.00
  13  10  -2    9.30    6.30
  13  10  -2   -5.60    3.80
 -13 -10   2    7.50    6.40
  14  10  -2   -3.50    3.30
  14  10  -2   -0.10    6.40
 -14 -10   2    7.10    5.60
  15  10  -2    4.20    5.90
  15  10  -2   -5.30    3.20
 -15  10   2    0.50    5.70
 -15 -10   2  -14.70    5.20
  16  10  -2   -7.90    8.60
 -16  10   2    9.20    6.30
 -16 -10   2   12.60    8.60
  14  11   2   10.80    8.20
 -14  11  -2    4.70    6.90
 -14 -11  -2    8.40    6.00
 -14 -11  -2   -1.20    7.90
  13  11   2   -6.70    3.00
  13  11   2    2.30    6.40
 -13  11  -2   -7.40    4.90
 -13 -11  -2   -5.50    6.10
 -13 -11  -2   -9.50    6.10
  12  11   2    8.90    7.10
  12  11   2   24.80    5.10
 -12 -11  -2   15.70    7.70
 -12 -11  -2   18.70    8.00
 -11  11  -2    3.90    5.50
  11  11   2   -6.40    2.70
  11  11   2   12.90    6.40
 -11 -11  -2   -2.10    4.80
 -11 -11  -2   -1.70    5.20
 -10  11  -2   11.10    5.90
  10  11   2   -2.80    3.10
  10  11   2   -9.60    4.40
 -10 -11  -2    2.80    5.60
  10 -11   2    0.70    5.30
   9  11   2   -5.60    3.10
   9  11   2   -5.20    4.40
   9 -11   2   -6.40    4.70
  -9 -11  -2   11.70    6.50
   8  11   2   -3.20    3.50
  -8  11  -2   -4.40    4.90
   8  11   2   -5.80    7.20
  -8 -11  -2    6.00    5.20
   8 -11   2   -3.20    4.00
   7  11   2   33.50    6.70
  -7  11  -2   49.99   10.00
   7  11   2   39.60    7.00
   7 -11   2   41.70    6.40
  -7 -11  -2   40.70    9.20
   6  11   2   -0.60    3.20
   6  11   2   -4.80    3.10
  -6  11  -2    0.80    4.30
  -5  11  -2   35.60    8.40
  -5  11  -2   25.80    3.00
   5  11   2   30.20    6.60
  -5  11  -2   30.30    3.80
   5  11   2   22.80    5.40
   5 -11   2   27.70    5.60
  -4  11  -2    0.00    2.00
   4  11   2    3.20    3.90
   4  11   2   -3.90    2.50
  -4  11  -2   -0.60    1.60
  -4  11  -2   -2.50    3.90
   4 -11   2   -0.80    2.80
   3  11   2    0.70    2.40
   3  11   2    6.60    3.70
  -3  11  -2    2.90    2.70
  -3  11  -2    5.20    4.50
  -3  11  -2    0.30    1.40
   2  11   2   -0.40    3.50
   2  11   2    4.00    2.20
  -2  11  -2    3.40    1.90
  -2  11  -2   -0.30    4.20
   2  11   2   15.20    5.30
  -2  11  -2    9.00    3.80
   1  11   2    3.50    2.80
  -1  11  -2   -1.10    2.90
   1  11   2    0.50    4.40
   1  11   2   -2.20    1.50
  -1  11  -2   -3.70    4.00
   0  11   2   52.59    3.30
   0  11  -2   52.09    5.80
   0  11   2   50.69    6.70
   0  11  -2   62.69   10.20
   0  11  -2   54.49    6.50
   1  11  -2   15.30    4.60
  -1  11   2   13.10    3.70
   1  11  -2   12.00    4.30
   1  11  -2   16.90    6.50
  -1  11   2   12.50    5.50
   2  11  -2  166.18   10.90
  -2  11   2  157.18    8.00
  -2  11   2  183.18   13.80
   2  11  -2  201.38   16.50
   3  11  -2    9.90    3.80
  -3  11   2    7.60    2.50
  -3  11   2    5.90    5.20
   3  11  -2   11.30    5.20
   4  11  -2    3.40    4.30
  -4  11   2   -5.40    4.00
   4  11  -2    3.10    3.60
  -5  11   2   24.10    7.80
   5  11  -2   22.60    6.40
  -6  11   2   23.10    7.40
   6  11  -2   21.10    6.40
   6  11  -2   24.60    7.00
   7  11  -2   33.20    7.90
   7  11  -2   30.50    7.20
  -7  11   2   49.80   10.10
   8  11  -2   77.99   11.90
  -8  11   2   82.19   12.80
   8  11  -2   94.79   10.00
  -8 -11   2  114.39   16.70
   9  11  -2   14.90    5.80
  -9  11   2   26.20    8.20
   9  11  -2   32.30    8.10
  -9 -11   2   22.60    8.70
  10  11  -2    6.30    6.10
  10  11  -2   -8.00    3.80
 -10  11   2   -1.20    5.50
  10 -11  -2    3.40    2.50
 -10 -11   2    0.40    5.70
  11  11  -2   -0.30    5.10
  11  11  -2    1.40    4.10
 -11  11   2    4.80    5.00
 -11 -11   2   -2.20    6.60
  12  11  -2    9.60    6.10
 -12  11   2   16.80    8.30
  12  11  -2    6.10    4.80
 -12 -11   2   -5.20    6.60
 -13  11   2    5.50    7.10
  13  11  -2   -2.30    4.20
 -13 -11   2   24.70   10.50
  14  11  -2   -9.20    3.80
  14  11  -2   -3.60    7.80
 -14  11   2   -7.20    6.70
 -14 -11   2  -12.10    6.80
 -12  12  -2   11.60    7.70
  12  12   2   15.40    7.20
  11  12   2    7.50    6.40
  11  12   2   -0.90    3.90
 -11  12  -2   -0.80    5.20
  10  12   2   20.60    7.60
  10  12   2    9.90    4.90
 -10  12  -2   16.90    8.10
   9  12   2    2.80    4.30
   9  12   2    1.60    5.00
  -8  12  -2   15.20    7.10
   8  12   2   17.90    6.20
   8  12   2   14.60    5.30
  -7  12  -2    1.20    4.70
   7  12   2    6.00    4.60
   7  12   2    7.50    4.50
   7 -12   2   -5.10    3.80
   6  12   2    1.80    4.10
  -6  12  -2   10.90    6.90
   6  12   2    0.00    4.20
   6 -12   2    0.30    3.10
   5  12   2   -5.30    3.20
  -5  12  -2   -1.50    1.60
  -5  12  -2    1.50    4.50
  -4  12  -2   15.40    2.80
  -4  12  -2   13.90    6.30
  -4  12  -2   19.70    3.40
   4  12   2   16.70    5.90
  -3  12  -2   -1.90    2.40
  -3  12  -2   -2.50    1.60
   3  12   2   -1.40    2.20
   3  12   2   -5.80    3.70
  -3  12  -2   -6.30    4.40
   2  12   2    0.20    1.80
  -2  12  -2    4.20    4.10
  -2  12  -2   -3.30    3.20
  -2  12  -2   -0.20    1.80
   2  12   2   -2.30    4.00
   1  12   2   -2.70    3.00
  -1  12  -2   -0.50    1.90
  -1  12  -2    2.30    3.30
   1  12   2   -3.00    1.10
  -1  12  -2   -8.10    4.40
   0  12  -2    0.40    4.10
   0  12  -2   -0.70    2.30
   0  12   2   -1.00    3.10
   0  12  -2    6.80    4.20
   0  12   2    1.80    3.40
  -1  12   2   11.00    5.20
  -1  12   2   -0.40    3.10
   1  12  -2   -6.40    4.10
   2  12  -2   -6.10    3.90
   2  12  -2    2.90    3.00
  -2  12   2   -6.50    2.40
  -2  12   2   -3.10    4.60
  -3  12   2    0.90    4.20
   3  12  -2    6.00    4.30
   3  12  -2    2.50    3.20
   4  12  -2   -3.20    4.50
  -4  12   2    0.00    5.10
   4  12  -2    7.10    4.00
   5  12  -2    2.00    4.50
   5  12  -2   -1.70    3.50
  -5  12   2   11.20    5.60
  -6  12   2   14.30    6.40
   6  12  -2   25.90    6.50
   6  12  -2   15.50    5.50
   7  12  -2    1.70    4.20
  -7  12   2   -6.00    4.10
  -8  12   2   -8.30    3.90
   8  12  -2   -9.00    3.40
   8  12  -2    1.00    4.50
   9  12  -2    7.10    5.40
   9  12  -2   16.40    5.90
 -10  12   2    7.30    6.10
  10  12  -2  -12.20    5.10
  10  12  -2   -1.90    5.20
 -10 -12   2   -3.30    4.80
  11  12  -2   -1.20    4.90
 -11  12   2   -0.80    6.60
  12  12  -2    2.00    6.60
 -12  12   2   -1.60    5.70
 -12 -12   2   13.20    9.50
  -9  13  -2   -1.90    6.00
   9  13   2    0.70    4.60
  -8  13  -2    7.30    7.30
   8  13   2    8.30    5.10
   7  13   2   -2.40    4.50
  -7  13  -2   -1.20    5.40
   7  13   2    2.40    4.70
   6  13   2    3.70    3.70
   6  13   2   -5.20    3.40
  -6  13  -2  -10.70    4.40
   5  13   2    1.40    3.80
   5  13   2    4.40    4.80
   4  13   2   -1.10    4.50
  -4  13  -2   -0.10    5.40
  -3  13  -2   -1.50    1.70
  -3  13  -2   -1.30    4.40
   3  13   2    3.70    4.70
  -2  13  -2   27.60    7.30
  -2  13  -2   19.90    3.00
   2  13   2   36.90    8.10
   2  13   2   12.50    2.90
   1  13   2   -6.70    3.60
  -1  13  -2   -4.60    5.00
  -1  13  -2   -3.20    1.80
   0  13  -2  -11.60    4.10
   0  13   2    3.60    5.30
  -1  13   2   -0.80    4.50
   1  13  -2    0.30    5.00
   2  13  -2   -4.50    2.60
   2  13  -2   -1.90    4.80
  -2  13   2   -8.70    4.40
  -3  13   2   21.80    8.50
   3  13  -2    6.40    3.70
   3  13  -2    2.90    4.30
   4  13  -2   -2.00    3.40
   4  13  -2    0.10    4.90
  -4  13   2   18.10    7.10
  -5  13   2   -0.10    4.50
  -6  13   2   -0.20    9.10
   6  13  -2   10.20    6.00
   6  13  -2   -6.10    4.60
  -7  13   2   -6.70    5.40
   7  13  -2   -4.10    4.20
   8  13  -2    1.10    5.30
  -8  13   2    1.10    6.40
   8  13  -2    0.50    4.80
  -9  13   2   -2.70    5.00
   9  13  -2   -7.50    4.70
   9  13  -2  -10.70    4.30
   5  14   2   -4.90    4.50
  -5  14  -2    1.10    7.00
   4  14   2   -7.10    4.60
  -4  14  -2   -6.10    5.30
  -3  14  -2   10.80    6.40
   3  14   2   11.40    6.60
  -2  14  -2   -3.60    5.50
   2  14   2   -5.60    5.70
   1  14   2    4.80    4.50
  -1  14  -2  -13.00    5.40
   0  14   2   -3.20    4.20
   1  14  -2   -3.90    4.70
  -2  14   2   46.50   10.00
   2  14  -2   31.70    9.20
  -3  14   2    3.30    6.50
   3  14  -2   -9.60    3.80
   4  14  -2   -8.10    5.40
  -4  14   2   -1.90    6.30
  -5  14   2   -5.00    5.90
 -22   0  -3   -2.20    5.60
 -22   0  -3   -0.10    5.20
 -22   0  -3   -1.40    4.30
 -21   0  -3   10.50    6.00
 -21   0  -3   -1.60    3.70
 -21   0  -3   -9.10    5.60
 -20   0  -3   13.60    4.00
 -20   0  -3    0.80    4.00
 -20   0  -3    1.40    4.70
 -19   0  -3    1.80    6.50
 -19   0  -3   -3.10    3.10
 -19   0  -3   -7.90    4.40
 -18   0  -3   -3.00    4.30
 -18   0  -3   -2.20    3.50
  18   0   3   -3.60    3.60
 -18   0  -3    3.10    3.40
 -17   0  -3   -3.80    2.70
 -17   0  -3   -0.50    3.80
 -16   0  -3    1.00    4.50
 -16   0  -3   -5.70    2.90
  16   0   3   -5.00    2.30
  15   0   3   -2.10    3.20
 -15   0  -3   -2.90    3.10
 -15   0  -3   -1.50    2.60
  15   0   3   -3.70    2.40
  14   0   3   -0.40    2.80
 -14   0  -3    9.80    3.60
  14   0   3    1.50    2.20
 -14   0  -3   -1.70    3.60
  13   0   3    0.70    1.90
 -13   0  -3   -1.70    2.70
 -13   0  -3    6.20    3.00
 -12   0  -3   -1.90    3.00
  12   0   3   -1.80    2.00
 -12   0  -3    4.50    2.70
  12   0   3    1.30    1.70
  12   0   3    2.50    2.30
 -11   0  -3   -0.20    2.20
  11   0   3   -2.80    1.80
  11   0   3   -0.40    1.50
  11   0   3   -0.50    4.00
 -11   0  -3   -0.80    2.50
  10   0   3   -0.30    1.80
  10   0   3    0.30    1.50
  10   0   3    2.40    2.40
 -10   0  -3    2.40    2.10
 -10   0  -3    1.40    2.90
  -9   0  -3    3.00    2.00
   9   0   3    2.60    1.80
  -9   0  -3    1.10    3.00
   9   0   3    0.70    2.20
   9   0   3    2.30    2.60
  -8   0  -3    0.40    1.50
   8   0   3   -0.60    1.60
   8   0   3   -0.30    2.30
  -8   0  -3    0.90    2.50
   8   0   3   -1.50    1.40
  -7   0  -3    1.40    1.90
   7   0   3    1.60    1.50
   7   0   3   -0.20    1.10
   7   0   3    1.30    1.60
  -7   0  -3    0.50    1.50
  -6   0  -3    2.90    1.40
   6   0   3    0.20    1.60
   6   0   3    1.30    1.60
   6   0   3    1.70    1.20
  -6   0  -3    0.30    1.70
   5   0   3    6.60    1.90
  -5   0  -3    1.50    1.50
   5   0   3    3.50    1.60
   5   0   3    6.90    2.20
  -5   0  -3    4.20    2.40
   4   0   3   -0.80    1.80
  -4   0  -3   -0.50    2.10
   4   0   3    0.00    1.40
   4   0   3    7.10    1.80
  -4   0  -3    0.70    1.40
  -3   0  -3    2.60    0.90
  -3   0  -3    2.20    1.10
   3   0   3    3.10    1.00
  -3   0  -3    3.00    1.10
   2   0   3    2.00    0.60
  -2   0  -3    2.90    0.90
   1   0   3    0.10    0.30
  -1   0  -3    1.20    0.50
   0   0   3    0.00    0.30
   0   0   3    0.20    0.30
   0   0   3    0.60    0.50
   1   0  -3    1.10    0.70
   1   0  -3   -0.40    0.40
  -1   0   3    0.50    0.50
  -1   0   3   -0.30    0.40
   2   0  -3    0.60    0.70
   2   0  -3   -0.60    0.60
  -2   0   3   -0.60    0.70
  -2   0   3    0.90    0.90
  -3   0   3    1.10    1.30
   3   0  -3    2.40    1.30
  -4   0   3   -1.10    1.20
   4   0  -3   -1.00    1.00
   4   0  -3   -0.10    1.20
  -4   0   3   -1.30    1.40
  -5   0   3   -0.60    1.30
   5   0  -3    5.10    1.90
   5   0  -3   -0.90    1.10
  -5   0   3   -2.10    1.20
  -6   0   3   -3.40    1.30
  -6   0   3    0.50    1.50
   6   0  -3   -2.30    1.30
   6   0  -3   -1.30    1.00
  -7   0   3   -2.60    1.50
   7   0  -3    4.80    2.20
   7   0  -3   -0.10    1.80
  -7   0   3   -1.00    1.80
  -8   0   3   -3.70    1.90
   8   0  -3   -4.40    1.80
  -8   0   3    2.70    2.50
   8   0  -3   -2.00    1.60
  -9   0   3    0.40    2.50
  -9   0   3    3.10    2.40
   9   0  -3   -1.20    1.60
   9   0  -3    2.10    2.20
 -10   0   3   -1.10    1.80
  10   0  -3   -2.80    1.60
 -10   0   3    0.90    2.10
  11   0  -3   -0.90    1.80
 -11   0   3    1.30    3.20
 -11   0   3    2.00    2.70
  11   0  -3    0.60    2.60
 -12   0   3   -2.40    2.20
  12   0  -3    1.50    2.00
  12   0  -3   -1.60    1.90
  13   0  -3    1.80    2.70
 -13   0   3    0.10    3.00
 -13   0   3   -0.80    2.80
  13   0  -3    3.20    3.00
  14   0  -3   -3.40    2.20
 -14   0   3   -4.90    2.70
 -14   0   3    5.50    3.70
  14   0  -3   -5.40    2.40
 -15   0   3    1.20    4.00
 -15   0   3    0.90    3.50
  15   0  -3   -1.60    2.80
  16   0  -3   -1.40    2.90
 -16   0   3   -1.40    3.90
 -16   0   3   -4.20    2.90
  17   0  -3    0.20    4.00
 -17   0   3   -2.20    4.20
 -17   0   3    3.10    3.80
 -17   0   3   -4.70    3.10
 -18   0   3   -0.70    5.50
 -18   0   3   -2.10    3.30
 -19   0   3    4.40    5.20
 -20   0   3    2.20    4.60
 -20   0   3   -6.70    5.30
 -21   0   3    2.00    4.40
 -21   0   3   -0.70    5.10
 -22   0   3  -11.90    5.20
 -22   0   3   -1.80    5.80
 -22   1  -3   -0.30    7.00
 -22   1  -3   13.50    5.10
 -22   1  -3   -8.00    3.60
 -22  -1  -3    8.10    6.20
 -22  -1  -3   -2.40    5.80
 -21   1  -3   -0.60    4.20
 -21   1  -3    9.50    6.60
 -21   1  -3    8.20    4.20
 -21  -1  -3    5.20    5.70
 -21  -1  -3  -11.30    5.30
 -20   1  -3   -3.70    4.50
 -20  -1  -3   12.40    6.00
 -20  -1  -3   -2.00    5.10
 -20  -1  -3    2.50    3.20
  19   1   3   -0.30    3.10
 -19   1  -3   -0.90    3.30
 -19   1  -3   -7.30    4.00
 -19  -1  -3   -3.00    4.10
  19  -1   3   -9.10    4.60
 -19  -1  -3    1.40    3.20
 -19  -1  -3   -3.90    6.00
  18   1   3   -4.20    2.80
 -18   1  -3    3.00    4.40
 -18   1  -3    3.70    4.10
 -18  -1  -3   -2.50    5.20
 -18  -1  -3   -6.20    4.00
  18  -1   3    1.90    4.50
 -17   1  -3    1.40    4.00
 -17   1  -3   -4.20    3.30
  17   1   3   -1.00    2.60
 -17  -1  -3    4.10    4.80
 -17  -1  -3   -2.30    4.10
  17  -1   3   -3.10    5.50
 -17  -1  -3   -1.50    3.00
  16   1   3    6.90    3.10
 -16   1  -3   13.30    5.00
 -16   1  -3    6.60    4.00
 -16  -1  -3   12.20    3.90
 -16  -1  -3   13.80    5.80
  16  -1   3   -0.40    3.60
 -16  -1  -3    1.80    4.30
  16  -1   3   12.20    4.60
 -15   1  -3   46.00    7.70
 -15   1  -3   48.10    7.20
  15   1   3   39.60    4.80
 -15  -1  -3   41.20    8.40
 -15  -1  -3   50.19    6.00
  15  -1   3   42.20    6.30
  15  -1   3   45.30    6.50
 -15  -1  -3   46.90    8.90
 -14   1  -3   38.30    7.30
  14   1   3   37.50    4.90
 -14   1  -3   38.00    7.00
  14   1   3   40.40    6.70
 -14  -1  -3   27.40    6.90
 -14  -1  -3   41.30    7.90
 -14  -1  -3   39.20    5.80
  14  -1   3   37.40    5.60
  13   1   3   59.69    5.00
  13   1   3   50.59    7.20
 -13   1  -3   50.19    7.00
 -13   1  -3   71.19    7.80
  13  -1   3   57.19    6.10
  13  -1   3   53.79   11.20
 -13  -1  -3   53.59    5.90
 -13  -1  -3   62.99    9.00
  13  -1   3   47.70    6.40
 -13  -1  -3   57.29    8.70
 -12   1  -3   56.89    6.70
  12   1   3   52.99    7.20
 -12   1  -3   59.09    6.30
  12   1   3   51.29    4.50
  12  -1   3   59.39    5.60
 -12  -1  -3   67.39    7.90
  12  -1   3   40.70    6.00
  12  -1   3   55.29    5.60
 -12  -1  -3   45.60    5.10
 -12  -1  -3   56.69    8.30
  11   1   3   99.09    7.60
  11   1   3   96.89    5.30
 -11   1  -3   95.59    7.40
 -11   1  -3  108.09    8.00
  11  -1   3  104.99    6.90
 -11  -1  -3   99.29    6.60
  11  -1   3   99.29    6.60
  11  -1   3   94.89    7.90
 -11  -1  -3   94.69    8.80
  10   1   3    2.50    2.30
  10   1   3    1.60    1.50
 -10   1  -3    3.10    3.00
 -10   1  -3    1.90    2.00
  10  -1   3    1.30    1.90
 -10  -1  -3    3.30    2.20
  10  -1   3    2.50    2.10
 -10  -1  -3   -0.40    2.20
  10  -1   3   -1.20    2.00
   9   1   3 1208.58   28.30
  -9   1  -3 1201.08   26.50
   9   1   3 1208.68   22.80
  -9   1  -3 1186.38   27.70
   9  -1   3 1211.28   25.70
  -9  -1  -3 1193.78   24.50
   9  -1   3 1214.58   28.80
  -9  -1  -3 1212.88   30.40
   9  -1   3 1227.48   26.50
   8   1   3  374.56   13.50
   8   1   3  360.36    9.30
  -8   1  -3  369.76   12.00
  -8   1  -3  379.26   13.00
  -8  -1  -3  385.16   14.90
  -8  -1  -3  371.76   10.60
   8  -1   3  380.46   13.50
   8  -1   3  388.96   12.30
   8  -1   3  388.56   11.90
   7   1   3 2295.67   37.10
  -7   1  -3 2285.17   41.00
   7   1   3 2287.07   43.10
  -7   1  -3 2335.57   42.10
  -7  -1  -3 2309.17   38.50
   7  -1   3 2283.77   41.40
   7  -1   3 2369.66   43.60
  -7  -1  -3 2302.47   44.90
   7  -1   3 2378.96   40.60
   6   1   3  500.65   14.00
   6   1   3  488.15    9.60
  -6   1  -3  484.55   12.90
  -6   1  -3  484.65   12.50
  -6  -1  -3  476.35   14.70
  -6  -1  -3  474.15   10.40
   6  -1   3  489.95   13.00
   6  -1   3  486.95   13.80
   5   1   3 1512.25   23.40
  -5   1  -3 1471.55   27.20
  -5   1  -3 1478.35   27.30
   5   1   3 1513.45   29.00
  -5  -1  -3 1477.15   29.80
  -5  -1  -3 1450.65   28.20
   5  -1   3 1467.55   28.00
   5  -1   3 1570.14   29.00
  -4   1  -3 2445.66   39.70
   4   1   3 2436.96   41.70
  -4   1  -3 2361.66   40.40
  -4   1  -3 2469.35   41.80
  -4  -1  -3 2435.76   40.60
  -4  -1  -3 2407.76   42.40
  -4  -1  -3 2384.96   36.20
   4  -1   3 2483.15   41.60
   4  -1   3 2495.85   41.60
   3   1   3  253.67    7.60
  -3   1  -3  265.97    7.70
   3   1   3  240.48    7.40
  -3   1  -3  247.18    7.40
   3  -1   3  256.07    7.90
   3  -1   3  246.58    7.40
  -3  -1  -3  247.48    7.90
  -3  -1  -3  242.38    6.60
   2   1   3  188.08    5.50
   2   1   3  192.08    5.80
   2   1   3  190.88    4.80
   2   1   3  187.78    3.90
  -2   1  -3  193.18    6.00
  -2   1  -3  208.08    6.60
  -2  -1  -3  188.08    3.70
   2  -1   3  199.58    6.30
  -2  -1  -3  185.58    4.80
  -2  -1  -3  195.88    6.10
   0   1   3  193.98    4.70
   0   1  -3  195.58    6.60
   0   1  -3  196.98    6.40
   0   1   3  203.48    5.50
   0  -1  -3  195.18    5.00
   0  -1  -3  199.98    5.40
   0  -1   3  193.18    6.70
   0  -1   3  184.68    6.20
   2   1  -3  804.72   17.10
   2   1  -3  828.92   18.90
  -2   1   3  782.02   16.60
   2   1  -3  769.62   17.60
  -2  -1   3  763.22   17.70
   2  -1  -3  805.52   15.80
   2  -1  -3  797.32   16.40
  -2  -1   3  781.32   18.20
  -3   1   3   70.99    4.40
   3   1  -3   69.99    4.40
   3   1  -3   70.09    4.40
   3   1  -3   75.49    5.30
   3   1  -3   71.09    4.80
  -3  -1   3   70.89    4.60
   3  -1  -3   66.79    4.10
  -3  -1   3   65.39    4.80
  -4   1   3  841.32   19.40
   4   1  -3  847.22   19.50
   4   1  -3  883.71   19.40
   4  -1  -3  828.42   16.60
  -4  -1   3  861.21   19.60
   4  -1  -3  860.01   18.90
  -4  -1   3  869.51   21.30
  -4  -1   3  863.11   19.60
  -5   1   3 4963.60   82.79
   5   1  -3 5046.50   82.89
   5   1  -3 5195.58   82.09
  -5   1   3 5141.49   79.29
   5  -1  -3 5169.38   79.19
  -5  -1   3 5154.48   85.79
  -5  -1   3 4869.21   82.49
   5  -1  -3 5199.98   81.99
  -5  -1   3 5020.10   83.09
   6   1  -3  805.42   19.50
  -6   1   3  807.22   18.10
  -6   1   3  813.02   20.70
  -6  -1   3  809.12   20.30
   6  -1  -3  804.32   21.70
  -6  -1   3  799.92   20.70
   6  -1  -3  784.52   17.70
  -6  -1   3  822.92   22.60
  -7   1   3 1191.48   25.30
   7   1  -3 1246.68   26.60
  -7   1   3 1203.28   28.10
   7   1  -3 1217.68   27.80
   7  -1  -3 1172.18   24.60
  -7  -1   3 1199.88   27.60
  -7  -1   3 1208.18   30.40
   7  -1  -3 1168.98   26.20
  -7  -1   3 1198.78   28.30
   8   1  -3  110.99    7.80
   8   1  -3  103.89    7.30
  -8   1   3  109.59    7.80
  -8   1   3  110.79    6.80
  -8  -1   3  104.49    7.70
  -8  -1   3  105.29    7.50
   8  -1  -3  108.09    6.80
  -8  -1   3  113.89    8.70
   8  -1  -3  105.29    6.20
  -9   1   3  107.19    7.40
  -9   1   3  125.59    8.80
   9   1  -3  112.29    7.00
   9   1  -3  105.29    7.90
  -9  -1   3  122.39    9.60
   9  -1  -3  116.19    6.90
  -9  -1   3  111.99    7.90
  -9  -1   3  118.79    8.60
   9  -1  -3  101.69    7.00
  10   1  -3  135.99    9.00
 -10   1   3  137.49    8.60
  10   1  -3  125.99    7.80
 -10   1   3  139.19    9.80
  10  -1  -3  137.99    8.40
  10  -1  -3  132.69    7.80
 -10  -1   3  142.79   10.80
 -10  -1   3  148.69    9.40
  11   1  -3   32.00    5.90
  11   1  -3   23.50    4.00
 -11   1   3   24.50    4.80
  11  -1  -3   21.40    4.20
  11  -1  -3   28.40    4.70
 -11  -1   3   23.90    5.40
 -11  -1   3   24.90    6.30
 -11  -1   3   26.10    5.10
 -12   1   3   55.39    8.20
  12   1  -3   54.29    7.60
  12   1  -3   45.30    5.10
 -12   1   3   54.39    6.30
 -12  -1   3   53.49    9.10
 -12  -1   3   52.39    7.60
  12  -1  -3   57.09    5.60
  12  -1  -3   42.50    5.30
 -12  -1   3   44.10    7.30
 -13   1   3   10.50    4.20
 -13   1   3    5.00    4.40
  13   1  -3    4.90    3.60
  13   1  -3   14.70    3.70
  13  -1  -3    3.20    2.70
 -13  -1   3    3.70    3.80
  13  -1  -3    6.90    3.30
 -13  -1   3    5.10    4.20
  14   1  -3    4.80    3.00
 -14   1   3    0.60    3.60
  14   1  -3    5.30    4.00
 -14   1   3    2.70    3.30
 -14  -1   3    1.60    3.50
  14  -1  -3    1.80    2.80
  14  -1  -3   -0.20    3.50
 -14  -1   3   11.80    5.50
 -14  -1   3    5.70    3.60
 -15   1   3   -1.50    4.00
 -15   1   3   -1.00    2.60
  15   1  -3   -0.80    2.90
  15  -1  -3   -1.30    3.00
 -15  -1   3   -3.70    4.70
 -15  -1   3    2.40    3.20
  15  -1  -3    4.80    3.50
 -16   1   3    3.10    3.70
 -16  -1   3   -1.90    5.10
 -16  -1   3   -1.00    3.40
 -16  -1   3    2.40    3.90
  16  -1  -3   -0.80    2.90
  16  -1  -3   -6.10    3.50
  17   1  -3    8.30    3.90
 -17   1   3    9.80    4.60
 -17  -1   3    6.00    5.40
 -17  -1   3   12.40    5.10
 -17  -1   3    5.10    4.40
  18   1  -3   -2.00    3.80
 -18   1   3    5.30    4.00
 -18   1   3    3.50    3.80
 -18  -1   3    3.60    4.40
 -18  -1   3    9.20    5.50
 -19   1   3   -0.30    5.00
 -19  -1   3   -3.30    5.50
 -19  -1   3    0.20    4.10
 -20  -1   3    6.90    4.60
 -20  -1   3    0.50    4.30
 -20  -1   3    1.30    3.80
 -21   1   3    6.10    5.90
 -21   1   3    4.30    6.80
 -21  -1   3    1.80    4.70
 -21  -1   3    3.40    6.80
 -22   1   3   -9.80    6.40
 -22   1   3    4.90    5.70
 -22  -1   3    4.40    7.50
 -22   2  -3   -1.80    4.90
 -22  -2  -3   -1.70    6.10
 -22  -2  -3    0.00    5.40
 -21   2  -3    2.20    5.00
 -21   2  -3   -7.50    4.70
 -21  -2  -3   12.60    5.70
 -21  -2  -3   -1.00    4.50
 -20   2  -3   13.10    5.30
 -20   2  -3   16.50    6.10
 -20  -2  -3    1.10    5.40
 -20  -2  -3   18.70    6.90
 -19   2  -3   11.10    5.10
  19   2   3    7.00    3.40
 -19   2  -3   12.20    5.60
 -19  -2  -3    9.80    6.90
 -19  -2  -3   16.10    7.10
 -18   2  -3    4.00    4.10
  18   2   3   -0.70    2.30
 -18  -2  -3   10.50    5.80
 -18  -2  -3    0.60    5.00
  17   2   3   -2.50    2.30
 -17   2  -3    0.30    3.70
 -17   2  -3    2.80    3.60
 -17  -2  -3   -2.80    4.60
  17  -2   3   -0.80    3.80
 -17  -2  -3   -2.60    4.80
 -16   2  -3   -2.60    3.20
  16   2   3    1.30    2.20
 -16   2  -3   -1.60    3.20
 -16  -2  -3    2.90    4.30
  16  -2   3    2.00    3.10
 -16  -2  -3    0.50    4.40
 -15   2  -3  138.29   10.50
 -15   2  -3  132.09   10.30
 -15  -2  -3  154.18   13.80
 -15  -2  -3  128.19   12.30
 -14   2  -3    4.10    3.60
 -14   2  -3    5.00    4.10
  14   2   3    6.30    2.40
 -14  -2  -3    6.60    4.70
 -14  -2  -3    6.90    4.30
  14  -2   3    3.90    3.60
 -14  -2  -3    7.70    2.80
 -13   2  -3  272.17   13.50
  13   2   3  276.27    9.20
 -13   2  -3  279.27   14.00
  13   2   3  271.47   13.90
  13  -2   3  260.97   14.30
 -13  -2  -3  255.67   15.60
 -13  -2  -3  253.47   10.60
  13  -2   3  261.27   13.20
 -13  -2  -3  291.87   16.70
 -12   2  -3    6.30    3.20
 -12   2  -3    2.00    3.40
  12   2   3   15.30    4.40
  12   2   3    1.50    1.60
 -12  -2  -3    5.80    4.00
  12  -2   3    6.00    3.20
  12  -2   3    1.90    2.50
 -12  -2  -3   -0.90    3.00
 -12  -2  -3    0.00    2.10
  11   2   3   23.70    2.80
 -11   2  -3   22.80    4.80
 -11   2  -3   16.70    4.00
 -11  -2  -3   22.10    5.70
  11  -2   3   19.60    4.10
 -11  -2  -3   34.60    3.90
  11  -2   3   19.00    4.20
 -11  -2  -3   15.00    4.80
 -10   2  -3   13.40    3.50
  10   2   3   20.90    4.50
 -10   2  -3   15.90    3.80
  10   2   3   16.20    2.30
 -10  -2  -3   14.50    4.60
  10  -2   3   15.30    3.60
 -10  -2  -3   11.40    4.10
  10  -2   3   15.10    3.60
  -9   2  -3  530.05   16.30
  -9   2  -3  544.25   15.80
   9   2   3  533.25   17.70
   9   2   3  540.65   11.60
  -9  -2  -3  548.05   19.50
  -9  -2  -3  525.85   18.50
   9  -2   3  536.85   16.90
   9  -2   3  549.74   17.20
  -8   2  -3  701.93   18.70
   8   2   3  710.83   13.40
  -8   2  -3  709.83   17.60
   8   2   3  706.73   20.10
   8  -2   3  700.63   19.10
  -8  -2  -3  680.73   21.30
  -8  -2  -3  691.03   20.60
   8  -2   3  704.93   19.40
  -7   2  -3  580.94   14.60
   7   2   3  576.54   11.00
   7   2   3  594.04   17.40
  -7   2  -3  586.44   16.00
   7  -2   3  598.04   16.40
  -7  -2  -3  582.64   18.50
  -7  -2  -3  575.34   17.50
   7  -2   3  602.54   17.10
   6   2   3  702.43   18.50
  -6   2  -3  663.93   15.10
   6   2   3  681.63   12.00
  -6   2  -3  677.93   17.20
   6  -2   3  692.13   17.30
   6  -2   3  741.13   21.10
  -6  -2  -3  674.93   18.20
  -6  -2  -3  732.83   20.00
   5   2   3  148.19    7.20
  -5   2  -3  143.99    6.80
   5   2   3  152.28    6.70
  -5   2  -3  139.49    6.50
   5   2   3  144.79    3.60
  -5   2  -3  145.59    5.30
  -5  -2  -3  141.19    6.90
   5  -2   3  147.89    7.30
   5  -2   3  144.09    6.50
  -5  -2  -3  149.19    7.70
   4   2   3  239.28    8.20
  -4   2  -3  246.08    8.10
   4   2   3  238.08    4.90
   4   2   3  236.88    8.70
  -4   2  -3  225.78    8.40
   4  -2   3  241.48    8.20
   4  -2   3  237.78    9.20
  -4  -2  -3  250.47    9.50
  -4  -2  -3  236.78    8.40
   3   2   3  882.11   18.30
  -3   2  -3  867.11   19.40
   3   2   3  874.21   18.80
  -3   2  -3  860.51   17.70
  -3  -2  -3  850.41   19.20
  -3  -2  -3  890.31   18.30
   3  -2   3  881.21   18.60
   3  -2   3  905.01   20.40
   2   2   3  111.89    3.60
  -2   2  -3  103.09    5.60
  -2   2  -3  109.69    4.90
   2   2   3  114.79    4.90
   2   2   3  116.09    4.90
  -2  -2  -3  112.09    3.90
  -2  -2  -3  108.39    5.10
   2  -2   3  113.39    5.30
  -2  -2  -3  113.89    4.90
   1   2   3  161.98    5.00
   1   2   3  166.08    6.00
  -1   2  -3  170.88    7.20
  -1   2  -3  169.28    6.40
   1   2   3  167.58    4.50
  -1  -2  -3  164.28    5.60
   1  -2   3  171.28    7.30
   1  -2   3  163.28    6.60
  -1  -2  -3  159.08    5.00
   0   2   3    8.90    0.70
   0   2   3    7.80    1.50
   0   2  -3    8.10    2.00
   0   2  -3    5.20    1.50
   0   2   3    8.60    1.20
   0  -2   3    9.40    2.10
   0  -2  -3   13.10    1.50
   0  -2  -3   11.20    1.70
   0  -2   3    7.40    1.80
   2   2  -3  808.92   20.00
   2   2  -3  810.22   18.40
  -2   2   3  824.92   17.80
   2   2  -3  824.82   20.20
   2  -2  -3  823.52   17.60
  -2  -2   3  818.62   20.00
  -2  -2   3  816.52   20.00
  -3   2   3  654.03   16.10
   3   2  -3  676.63   18.80
   3   2  -3  685.23   17.20
   3   2  -3  683.63   18.30
  -3  -2   3  664.83   16.90
   3  -2  -3  644.14   15.70
  -3  -2   3  661.53   18.30
  -4   2   3   -2.70    1.30
   4   2  -3    2.50    1.90
   4   2  -3   -2.00    1.40
   4   2  -3    3.10    1.80
   4   2  -3    1.60    1.60
   4  -2  -3    1.20    1.00
  -4  -2   3    3.00    2.30
   4  -2  -3    1.00    1.40
  -4  -2   3    2.50    2.10
   5   2  -3   38.90    5.60
   5   2  -3   46.50    4.50
   5   2  -3   40.20    4.00
  -5   2   3   45.00    4.50
  -5  -2   3   45.70    5.20
  -5  -2   3   42.90    4.90
   5  -2  -3   43.50    2.60
   5  -2  -3   49.90    4.30
   6   2  -3  462.55   15.50
   6   2  -3  490.65   14.60
  -6   2   3  495.25   15.50
   6  -2  -3  469.35   14.40
   6  -2  -3  473.75   11.00
  -6  -2   3  478.55   17.30
  -6  -2   3  485.15   16.10
   7   2  -3  786.22   22.10
   7   2  -3  790.32   20.10
  -7   2   3  779.72   21.50
  -7   2   3  755.22   17.00
  -7  -2   3  755.32   22.20
   7  -2  -3  770.32   20.20
   7  -2  -3  776.42   16.60
  -7  -2   3  777.22   24.00
   8   2  -3    3.10    2.70
  -8   2   3    4.70    3.00
  -8   2   3    3.10    1.80
   8  -2  -3    7.30    2.60
  -8  -2   3   -0.50    2.80
   8  -2  -3    2.80    1.90
  -8  -2   3    2.40    2.60
  -8  -2   3    5.20    3.30
   9   2  -3   73.79    6.10
  -9   2   3   83.89    7.50
   9   2  -3   91.39    7.70
  -9   2   3   87.19    5.80
  -9  -2   3   76.59    6.70
  -9  -2   3   68.29    7.40
   9  -2  -3   83.19    6.80
   9  -2  -3   81.19    5.30
  -9  -2   3   84.09    9.00
  10   2  -3   99.09    8.40
  10   2  -3  108.99    7.40
 -10   2   3  103.69    8.80
 -10   2   3   97.29    6.80
  10  -2  -3   95.29    7.20
 -10  -2   3   98.19    9.60
  10  -2  -3   97.29    7.10
 -10  -2   3   92.39    8.90
 -10  -2   3  108.99    8.00
 -11   2   3    4.40    3.70
 -11   2   3    5.30    2.30
  11   2  -3    6.40    3.70
  11   2  -3    4.90    2.40
 -11  -2   3    5.00    3.80
 -11  -2   3    8.40    3.40
 -11  -2   3    4.50    4.60
  11  -2  -3    2.50    2.10
  11  -2  -3    5.80    2.90
  12   2  -3  204.88   12.50
 -12   2   3  203.08   10.50
  12   2  -3  212.78   10.30
 -12   2   3  215.58   13.50
 -12  -2   3  207.78   13.90
 -12  -2   3  208.28   12.00
 -12  -2   3  229.28   15.80
  12  -2  -3  235.48   12.20
  12  -2  -3  218.88    9.80
  13   2  -3  188.08   12.10
 -13   2   3  166.98   10.10
 -13   2   3  162.28   12.50
  13   2  -3  180.28    9.70
  13  -2  -3  162.18    8.80
  13  -2  -3  154.18   10.30
 -13  -2   3  172.28   12.70
 -13  -2   3  167.78   11.40
 -13  -2   3  163.08   13.50
 -14   2   3    5.10    4.10
  14   2  -3    9.90    3.50
 -14   2   3    1.30    3.10
  14  -2  -3    1.20    3.80
  14  -2  -3    0.90    2.70
 -14  -2   3   10.60    5.00
 -14  -2   3   11.70    3.90
 -15   2   3   22.60    6.50
  15   2  -3   29.00    4.90
 -15   2   3   28.60    5.60
 -15  -2   3   34.90    8.80
 -15  -2   3   30.90    6.30
 -15  -2   3   36.60    8.00
  15  -2  -3   32.50    5.40
  15  -2  -3   23.60    6.00
 -16   2   3    4.10    3.30
  16   2  -3   -2.50    2.60
 -16   2   3   -2.80    4.00
 -16  -2   3    0.70    3.90
 -16  -2   3   -2.60    2.90
 -16  -2   3    7.20    5.00
 -17   2   3   13.20    5.40
  17   2  -3    2.30    4.80
 -17  -2   3    7.70    4.50
 -17  -2   3   13.40    6.30
  17  -2  -3    3.90    3.30
  18   2  -3   20.20    5.00
 -18   2   3    8.10    6.20
 -18  -2   3   37.80    9.00
 -18  -2   3    8.10    6.30
 -19   2   3    5.50    6.10
  19   2  -3    7.70    4.80
 -19  -2   3    1.40    5.70
 -19  -2   3    4.00    6.20
 -20   2   3    6.10    5.90
 -20  -2   3    0.80    5.80
 -20  -2   3    5.90    5.70
 -21  -2   3   -2.90    5.70
 -22   2   3    8.40    6.00
 -22  -2   3    3.80    6.50
 -22   3  -3   -0.30    6.20
 -22   3  -3   -5.50    3.90
 -22  -3  -3    2.10    6.40
 -22  -3  -3   10.10    6.50
 -21   3  -3    5.80    5.20
 -21   3  -3   -1.60    4.30
 -21  -3  -3    3.40    4.80
 -20   3  -3   -7.00    3.30
 -20  -3  -3    2.80    5.90
 -20  -3  -3   14.40    6.40
 -19   3  -3   63.39    9.20
  19   3   3   51.69    4.80
 -19   3  -3   90.29   11.30
 -19  -3  -3   66.29   12.30
  18   3   3   -1.10    2.20
 -18   3  -3    1.70    4.20
 -18   3  -3   12.30    5.30
 -18  -3  -3    1.70    4.10
 -18  -3  -3   10.90    6.40
 -17   3  -3  120.99   10.00
 -17   3  -3  124.29   11.90
  17   3   3  112.69    6.20
 -17  -3  -3  118.99   13.70
 -17  -3  -3  128.29   13.70
 -16   3  -3    8.20    3.70
  16   3   3    6.60    2.20
 -16   3  -3    4.50    4.50
 -16  -3  -3    9.60    7.00
 -16  -3  -3    1.40    4.70
  15   3   3    4.50    2.20
 -15   3  -3   16.50    4.40
 -15   3  -3    4.70    3.60
 -15  -3  -3    7.60    4.10
 -15  -3  -3    6.30    5.20
  15  -3   3   10.10    4.40
 -14   3  -3   37.50    6.80
  14   3   3   42.80    3.70
 -14   3  -3   43.60    6.60
 -14  -3  -3   41.20    8.30
  14  -3   3   55.79    8.10
 -14  -3  -3   43.90    8.60
 -13   3  -3  321.77   15.70
 -13   3  -3  338.97   14.10
  13   3   3  324.97    9.20
 -13  -3  -3  312.87   17.90
  13  -3   3  293.67   14.70
 -13  -3  -3  323.17   17.70
 -12   3  -3   35.30    5.40
  12   3   3   39.40    3.00
 -12   3  -3   25.90    5.70
  12   3   3   29.10    6.10
 -12  -3  -3   27.70    6.30
  12  -3   3   20.60    4.60
 -12  -3  -3   34.70    7.30
  12  -3   3   28.80    5.50
 -11   3  -3  254.57   11.00
  11   3   3  236.18    7.10
  11   3   3  235.78   12.70
 -11   3  -3  242.68   12.10
 -11  -3  -3  260.17   14.90
  11  -3   3  247.88   12.90
  11  -3   3  264.37   12.40
 -11  -3  -3  233.88   13.80
 -10   3  -3   23.00    5.00
  10   3   3   15.70    2.10
 -10   3  -3   14.40    3.20
 -10  -3  -3    9.60    4.10
  10  -3   3   12.70    3.20
 -10  -3  -3   15.70    5.10
  10  -3   3   14.70    3.80
   9   3   3   24.60    2.20
  -9   3  -3   25.50    3.70
   9   3   3   31.40    5.40
  -9   3  -3   22.50    4.60
   9  -3   3   29.40    4.60
  -9  -3  -3   23.50    4.80
   9  -3   3   25.50    4.60
  -9  -3  -3   20.50    5.10
  -8   3  -3    1.40    1.50
  -8   3  -3    3.40    2.20
   8   3   3    1.80    0.90
   8   3   3    1.40    2.10
  -8  -3  -3    1.50    2.20
   8  -3   3    1.50    1.60
   8  -3   3   -1.20    1.80
  -8  -3  -3   -1.50    2.10
   7   3   3  441.26   15.40
  -7   3  -3  430.26   14.60
  -7   3  -3  453.05   11.60
   7   3   3  444.16    9.80
   7  -3   3  427.36   15.50
  -7  -3  -3  446.56   15.90
   7  -3   3  468.75   14.30
  -7  -3  -3  457.55   17.00
  -6   3  -3  244.78    7.30
  -6   3  -3  253.87    9.80
   6   3   3  239.38   10.50
  -6   3  -3  250.67   10.40
   6   3   3  230.08    6.50
   6   3   3  233.88   10.20
   6   3   3  226.68    6.60
  -6  -3  -3  238.88   10.70
  -6  -3  -3  227.28   11.10
   6  -3   3  247.18    9.60
   6  -3   3  231.58   10.80
  -5   3  -3  104.49    6.60
   5   3   3  100.59    6.50
   5   3   3  108.89    6.60
   5   3   3  103.29    4.00
  -5   3  -3  107.69    5.80
  -5  -3  -3  107.29    7.20
   5  -3   3  103.59    5.90
  -5  -3  -3  102.89    6.50
   5  -3   3   97.79    6.80
   4   3   3  187.38    8.40
   4   3   3  204.98    8.70
  -4   3  -3  198.08    8.80
  -4   3  -3  196.58    7.20
   4   3   3  199.58    5.90
  -4  -3  -3  190.48    8.50
   4  -3   3  205.28    9.70
  -4  -3  -3  186.38    8.90
   4  -3   3  188.08    7.90
   3   3   3 1310.97   26.40
  -3   3  -3 1269.77   24.60
   3   3   3 1312.47   23.00
   3   3   3 1299.47   27.10
  -3   3  -3 1314.47   27.90
   3  -3   3 1278.47   26.30
  -3  -3  -3 1303.07   27.00
  -3  -3  -3 1248.28   27.10
  -2   3  -3   26.30    2.80
   2   3   3   32.50    3.00
   2   3   3   27.40    3.30
  -2   3  -3   30.80    3.80
   2   3   3   24.10    2.40
  -2   3  -3   30.00    3.80
  -2  -3  -3   30.50    3.20
   2  -3   3   27.40    3.10
  -2  -3  -3   25.10    2.80
  -2  -3  -3   21.20    3.20
   0   3   3  181.38    5.70
   0   3  -3  183.18    8.90
   0   3   3  177.88    6.70
   0   3   3  186.58    4.60
   0   3  -3  194.38    8.10
   0  -3  -3  172.78    6.10
   0  -3  -3  185.88    7.10
   0  -3   3  170.98    8.00
   0  -3   3  188.28    9.00
   1   3  -3 4752.42   76.09
   1   3  -3 4575.34   79.59
   1   3  -3 4837.82   78.49
  -1   3   3 4675.53   70.59
   1  -3  -3 4632.64   75.19
  -1  -3   3 4710.13   79.69
   1  -3  -3 4569.54   71.39
  -1  -3   3 4821.42   78.79
  -2   3   3  444.06   12.80
   2   3  -3  451.15   13.60
   2   3  -3  426.96   14.60
   2   3  -3  439.26   15.10
  -2  -3   3  459.35   14.80
  -2  -3   3  425.76   14.90
   2  -3  -3  455.35   12.90
   2  -3  -3  441.46    7.70
   2  -3  -3  446.66    8.70
  -3   3   3   31.80    4.40
   3   3  -3   33.40    4.70
   3   3  -3   34.00    5.90
   3   3  -3   33.30    5.00
  -3  -3   3   32.90    5.00
   3  -3  -3   32.20    2.00
  -3  -3   3   39.70    4.50
   4   3  -3    4.10    2.50
   4   3  -3   17.40    3.80
  -4   3   3    5.50    2.20
   4   3  -3    1.90    2.20
  -4  -3   3    8.40    2.80
   4  -3  -3    5.30    1.40
  -4  -3   3    8.30    2.90
   4  -3  -3    3.70    2.10
   5   3  -3  351.06   15.20
  -5   3   3  331.87   12.40
   5   3  -3  343.37   14.20
   5   3  -3  348.97   13.30
   5  -3  -3  329.67   12.00
  -5  -3   3  344.27   14.60
   5  -3  -3  333.07    9.40
  -5  -3   3  311.27   12.90
  -6   3   3  304.27   12.50
   6   3  -3  288.67   11.70
   6   3  -3  308.37   12.90
   6   3  -3  305.17   13.80
   6   3  -3  304.17   14.90
  -6  -3   3  319.77   14.70
  -6  -3   3  298.27   13.30
   6  -3  -3  301.67    6.40
   6  -3  -3  287.07   11.60
   7   3  -3  404.06   15.70
   7   3  -3  379.06   15.60
  -7   3   3  397.46   15.00
   7   3  -3  373.56   15.90
  -7  -3   3  401.66   16.10
  -7  -3   3  373.36   16.70
   7  -3  -3  414.06    8.80
   7  -3  -3  379.06   14.00
   8   3  -3  630.04   18.60
  -8   3   3  581.44   22.50
   8   3  -3  648.24   21.10
   8  -3  -3  641.64   13.30
  -8  -3   3  616.64   21.40
  -8  -3   3  612.54   22.80
   8  -3  -3  604.84   18.90
  -9   3   3   77.09    7.60
   9   3  -3   66.09    7.10
   9   3  -3   67.09    6.10
   9  -3  -3   74.89    6.80
  -9  -3   3   65.19    8.30
  -9  -3   3   75.19    8.00
   9  -3  -3   74.89    4.10
 -10   3   3  146.99   10.40
  10   3  -3  153.68   10.70
  10   3  -3  128.09    8.20
 -10  -3   3  126.89   10.50
  10  -3  -3  150.28    6.30
  10  -3  -3  147.29    8.80
  10  -3  -3  138.89    9.20
 -10  -3   3  150.48   12.30
  11   3  -3  128.39    8.30
  11   3  -3  128.09   10.00
 -11   3   3  155.38   11.10
 -11  -3   3  130.59   11.00
  11  -3  -3  143.39    6.60
  11  -3  -3  146.19    9.20
 -11  -3   3  150.38   12.60
  11  -3  -3  137.69   11.10
  12   3  -3   38.60    7.30
  12   3  -3   29.00    5.00
 -12   3   3   34.30    7.10
 -12  -3   3   24.50    7.00
  12  -3  -3   31.00    4.20
  12  -3  -3   34.80    6.40
  12  -3  -3   35.90    5.60
 -12  -3   3   33.10    6.90
  13   3  -3   54.99    6.10
 -13   3   3   50.19    8.10
  13  -3  -3   46.50    6.90
 -13  -3   3   25.50    7.40
  13  -3  -3   43.10    6.70
 -13  -3   3   44.50   10.30
  13  -3  -3   49.20    4.80
  14   3  -3   59.29    6.20
 -14   3   3   48.40    9.00
 -14  -3   3   45.30   11.70
 -14  -3   3   51.59    9.60
  14  -3  -3   50.59    5.90
 -15   3   3   39.60    8.20
  15   3  -3   27.40    4.90
  15  -3  -3   21.10    4.10
 -15  -3   3   28.30    8.10
 -15  -3   3   28.20    7.50
  16   3  -3    4.20    2.70
 -16   3   3   -1.20    4.10
  16  -3  -3   -1.30    2.50
 -16  -3   3   -0.60    5.00
 -17   3   3    2.30    4.80
  17   3  -3    3.70    3.20
 -17  -3   3    8.70    5.00
  17  -3  -3    4.50    3.00
  18   3  -3   15.90    4.60
 -18  -3   3   39.20   10.10
 -18  -3   3   29.80    8.70
  19   3  -3   30.00    6.10
 -19   3   3   30.60    7.80
 -19  -3   3   45.30    9.70
 -19  -3   3   23.20    7.90
 -20   3   3   -7.70    4.70
 -20  -3   3    0.90    6.70
 -20  -3   3   -2.80    4.70
 -21   3   3   -4.80    5.10
  21   3  -3   -5.70    4.60
 -21  -3   3   -7.60    5.40
  22   3  -3   -4.90    8.60
 -22   3   3   -2.90    6.30
 -22  -3   3   10.10    8.90
 -21   4  -3    7.00    5.30
 -21   4  -3    4.30    4.50
 -21  -4  -3   15.50    8.20
 -21  -4  -3    0.50    5.50
 -20   4  -3    7.20    5.90
 -20  -4  -3    0.90    6.30
 -20  -4  -3   -0.70    5.90
 -19   4  -3    4.50    5.00
 -19   4  -3    7.70    3.70
 -19  -4  -3    4.10    5.80
 -19  -4  -3    3.20    6.60
 -18   4  -3   12.60    3.40
 -18   4  -3    9.20    5.40
 -18  -4  -3   14.40    6.70
 -18  -4  -3    5.90    6.00
 -17   4  -3    7.60    5.00
 -17   4  -3   10.60    3.80
 -17  -4  -3   12.20    7.10
 -17  -4  -3   13.90    6.60
  16   4   3   -1.40    1.40
 -16   4  -3    8.90    5.20
 -16   4  -3    2.60    2.80
 -16  -4  -3   -3.60    5.00
 -16  -4  -3   -8.20    3.10
  15   4   3  100.39    4.50
 -15   4  -3  110.29   11.10
 -15  -4  -3  111.19   12.20
 -15  -4  -3  109.89   16.90
 -14   4  -3    1.40    2.50
 -14   4  -3    0.20    3.50
  14   4   3    0.20    1.30
 -14  -4  -3   -6.10    2.70
 -14  -4  -3   -2.00    3.20
  13   4   3   53.09    3.40
 -13   4  -3   43.30    7.70
 -13   4  -3   56.59    5.70
  13  -4   3   49.80    7.40
 -13  -4  -3   58.39    9.60
  13  -4   3   41.40    7.30
 -13  -4  -3   58.99   10.00
  12   4   3   15.10    2.10
 -12   4  -3   15.50    3.40
 -12   4  -3   22.40    5.50
  12  -4   3   16.70    5.50
 -12  -4  -3   14.20    5.90
  12  -4   3   15.10    4.60
 -12  -4  -3   17.00    5.60
 -11   4  -3  179.98   11.20
  11   4   3  162.58    5.70
  11   4   3  165.58   11.20
 -11   4  -3  163.78    8.20
 -11  -4  -3  167.28   12.40
 -11  -4  -3  184.98   13.40
  11  -4   3  159.58   10.10
  11  -4   3  149.69   13.10
 -10   4  -3   78.59    7.70
 -10   4  -3   71.09    5.20
  10   4   3   57.59    8.00
  10   4   3   60.09    3.70
  10  -4   3   68.99    7.30
  10  -4   3   67.89    6.30
 -10  -4  -3   71.99    8.10
 -10  -4  -3   67.39    9.60
  -9   4  -3   17.40    4.80
  -9   4  -3   14.40    2.70
   9   4   3   18.30    2.50
   9  -4   3   10.10    3.10
  -9  -4  -3   22.90    6.00
   9  -4   3   23.00    5.00
  -9  -4  -3   17.20    5.20
  -8   4  -3  183.08   10.30
   8   4   3  202.18    6.90
   8   4   3  201.68    6.90
   8   4   3  195.98   11.00
   8   4   3  199.18   10.80
  -8   4  -3  174.78    6.90
   8  -4   3  190.98   11.30
  -8  -4  -3  198.28   11.30
   8  -4   3  201.58    9.80
  -8  -4  -3  194.18   12.10
   7   4   3  140.29    8.80
  -7   4  -3  152.28    8.00
   7   4   3  137.99    5.90
   7   4   3  137.09    8.70
  -7   4  -3  141.09    5.50
   7   4   3  154.28    5.80
  -7  -4  -3  143.39    9.20
   7  -4   3  144.19    9.90
  -7  -4  -3  144.79    9.90
   7  -4   3  127.49    7.60
  -6   4  -3  260.77   10.00
   6   4   3  263.77    8.10
   6   4   3  256.17   11.70
  -6   4  -3  248.68   11.30
   6   4   3  259.57   11.60
  -6  -4  -3  265.27   12.90
  -6  -4  -3  271.67   12.20
   6  -4   3  236.38   12.10
   6  -4   3  243.28   10.30
   5   4   3  376.26   10.20
  -5   4  -3  362.66   11.30
   5   4   3  368.66   16.50
   5   4   3  369.56   13.50
  -5   4  -3  369.56   13.90
   5  -4   3  350.26   14.70
  -5  -4  -3  372.36   14.60
  -5  -4  -3  370.26   14.00
   4   4   3  567.74   16.80
   4   4   3  565.94   18.00
  -4   4  -3  598.74   14.70
   4   4   3  583.54   13.90
  -4   4  -3  604.64   18.10
  -4  -4  -3  611.94   18.30
   4  -4   3  596.94   16.50
   4  -4   3  560.24   19.00
  -4  -4  -3  594.74   18.30
   3   4   3   24.20    3.70
  -3   4  -3   18.50    4.20
   3   4   3   22.90    2.80
   3   4   3   23.60    4.10
  -3   4  -3   20.90    3.90
  -3   4  -3   18.00    2.60
  -3  -4  -3   18.90    3.80
   3  -4   3   18.80    4.10
  -3  -4  -3   18.10    3.90
   3  -4   3   30.80    3.80
   2   4   3  101.79    5.40
  -2   4  -3  106.49    7.70
   2   4   3   93.49    5.60
  -2   4  -3   83.79    6.50
  -2   4  -3  105.39    5.80
   2   4   3  104.79    7.00
   2  -4   3  106.39    6.60
  -2  -4  -3  102.49    6.10
  -2  -4  -3   91.39    6.00
   1   4   3 1952.40   36.10
   1   4   3 1960.50   39.90
   1   4   3 2012.10   35.60
   1   4   3 1988.90   34.50
  -1   4  -3 1969.90   37.10
  -1   4  -3 1992.70   42.30
  -1   4  -3 1968.90   40.00
   1  -4   3 1912.91   38.60
  -1  -4  -3 2015.40   37.60
  -1  -4  -3 1944.41   36.60
   0   4   3  590.24   11.80
   0   4   3  604.14   20.70
   0   4   3  580.74   15.40
   0   4  -3  576.14   17.80
   0   4  -3  582.24   15.60
   0   4   3  578.34   13.50
   0   4  -3  591.94   19.20
   0   4  -3  595.34   16.70
   0  -4  -3  614.84   16.50
   0  -4   3  625.04   17.80
   0  -4  -3  618.94   14.80
   0  -4   3  575.04   18.80
  -1   4   3  648.44   17.00
   1   4  -3  667.53   20.70
   1   4  -3  643.54   17.50
  -1   4   3  652.73   13.50
   1   4  -3  693.13   19.30
   1   4  -3  661.53   18.80
  -1  -4   3  682.43   20.80
  -1  -4   3  655.13   19.00
   1  -4  -3  650.83   14.40
   1  -4  -3  667.53   18.00
   2   4  -3   67.39    6.50
   2   4  -3   69.29    5.90
  -2   4   3   68.19    5.20
  -2   4   3   65.49    2.70
   2   4  -3   68.49    5.60
   2  -4  -3   65.99    2.20
  -2  -4   3   69.49    5.90
   2  -4  -3   64.29    3.20
   2  -4  -3   64.69    5.20
  -2  -4   3   67.99    6.40
   3   4  -3 2448.06   50.49
   3   4  -3 2426.46   47.10
   3   4  -3 2424.26   49.40
  -3   4   3 2430.86   45.90
  -3  -4   3 2416.16   50.19
   3  -4  -3 2471.55   38.20
   3  -4  -3 2427.16   46.10
  -4   4   3  161.58    8.80
   4   4  -3  153.38    9.90
   4   4  -3  149.49   10.10
   4   4  -3  166.28    9.20
  -4  -4   3  169.18   10.50
   4  -4  -3  163.08    5.20
  -4  -4   3  154.78    9.10
   4  -4  -3  143.29    8.20
   5   4  -3   -0.20    2.20
   5   4  -3    2.80    2.60
  -5   4   3    0.30    2.30
   5   4  -3   -1.00    1.90
   5  -4  -3   -0.60    2.00
  -5  -4   3    4.30    2.80
  -5  -4   3    1.70    2.50
   5  -4  -3    2.10    1.10
   6   4  -3   32.30    6.20
   6   4  -3   23.50    4.90
  -6   4   3   29.90    5.10
   6   4  -3   28.20    5.60
   6  -4  -3   30.20    4.80
   6  -4  -3   25.70    3.00
  -6  -4   3   23.90    5.00
  -6  -4   3   25.50    5.70
   7   4  -3   27.00    5.80
   7   4  -3   29.10    5.50
   7   4  -3   33.80    5.20
   7  -4  -3   30.70    3.40
  -7  -4   3   27.40    6.10
   7  -4  -3   27.60    4.90
  -7  -4   3   30.70    5.80
   8   4  -3   34.30    7.30
   8   4  -3   42.60    6.90
   8   4  -3   49.90    7.00
   8   4  -3   47.40    5.40
  -8   4   3   36.90    5.90
   8  -4  -3   35.30    5.70
   8  -4  -3   41.10    4.40
  -8  -4   3   44.20    7.20
  -8  -4   3   32.00    7.00
   9   4  -3   17.80    5.80
   9   4  -3   10.80    3.40
  -9   4   3   17.30    5.40
   9  -4  -3   20.40    4.80
  -9  -4   3   19.10    5.70
   9  -4  -3   14.30    3.10
  -9  -4   3    8.20    4.70
  10   4  -3  187.18   15.00
 -10   4   3  182.28   12.30
  10   4  -3  179.18   11.90
  10   4  -3  187.18   10.20
  10  -4  -3  190.48    9.60
  10  -4  -3  205.28   11.90
 -10  -4   3  192.48   13.90
 -10  -4   3  181.88   12.70
  11   4  -3   -0.50    3.30
 -11   4   3    1.80    2.70
  11   4  -3    0.10    2.30
 -11  -4   3   -1.70    3.10
  11  -4  -3    3.10    2.20
  11  -4  -3    3.50    3.60
 -11  -4   3    2.40    4.40
  12   4  -3   55.99    6.10
 -12   4   3   69.59    8.70
 -12  -4   3   50.49    9.20
  12  -4  -3   49.00    5.90
 -12  -4   3   67.19   10.40
  12  -4  -3   44.90    7.20
 -13   4   3   36.10   11.90
  13   4  -3   49.10    5.70
 -13  -4   3   34.60    8.40
 -13  -4   3   49.60    9.30
  13  -4  -3   46.80    6.50
 -14   4   3   24.10    6.70
  14   4  -3   18.60    4.20
 -14  -4   3   34.00    8.30
 -14  -4   3   26.40    8.00
  14  -4  -3   25.20    5.10
 -15   4   3   41.50    8.30
  15   4  -3   63.19    6.60
 -15  -4   3   59.19   10.80
  16   4  -3   43.00    6.40
 -16   4   3   44.80    9.20
 -16  -4   3   24.20    7.50
 -16  -4   3   23.40    8.10
 -17   4   3   12.10    6.30
  17   4  -3    7.30    3.30
 -17  -4   3    4.10    5.30
 -17  -4   3    1.60    4.90
  18   4  -3   24.20    9.80
 -18   4   3    8.40    5.40
  18   4  -3   19.90    5.10
 -18  -4   3   20.10    7.30
 -18  -4   3   11.90    6.70
  19   4  -3   11.20    7.20
 -19   4   3    0.00    5.50
 -19  -4   3    5.00    6.10
 -19  -4   3    1.60    6.10
 -20   4   3   -9.00    4.90
 -20  -4   3   -8.00    4.60
 -20  -4   3    5.70    5.50
  21   4  -3   -1.40    7.50
 -21   4   3   -2.60    6.40
 -21  -4   3  -11.40    7.90
 -21   5  -3   10.00    6.30
 -21  -5  -3    6.40    8.00
 -21  -5  -3   19.90    8.70
 -20   5  -3   -9.70    4.30
 -20   5  -3    4.30    3.00
 -20  -5  -3   15.40    6.40
 -20  -5  -3    7.30    6.20
 -19   5  -3   -4.10    2.80
 -19   5  -3   -4.50    5.10
 -19  -5  -3    0.30    6.10
 -19  -5  -3   -0.90    6.90
 -18   5  -3   -1.80    2.60
 -18   5  -3   -0.90    5.10
 -18  -5  -3   -5.80    4.80
 -18  -5  -3    3.60    6.10
 -17   5  -3    7.80    5.40
 -17  -5  -3    1.60    5.20
 -17  -5  -3    3.50    5.20
 -16   5  -3    4.70    2.90
 -16   5  -3    9.60    5.70
 -16  -5  -3    9.10    6.00
 -16  -5  -3   11.70    6.20
 -15   5  -3   15.90    6.00
 -15   5  -3    8.40    2.90
 -15  -5  -3    3.40    4.20
 -15  -5  -3   11.60    6.90
 -14   5  -3   11.10    5.60
  14   5   3    8.00    1.80
  14   5   3    7.80    1.50
 -14   5  -3    6.60    2.70
 -14  -5  -3    6.30    4.90
 -14  -5  -3    7.10    5.40
  13   5   3    9.60    2.00
 -13   5  -3    1.70    2.30
  13   5   3    5.50    1.50
 -13   5  -3    6.60    4.50
  13  -5   3    3.80    3.30
 -13  -5  -3    9.00    4.50
 -13  -5  -3    5.30    6.00
 -12   5  -3   56.99    4.90
  12   5   3   58.99    3.70
 -12   5  -3   60.19    7.50
  12   5   3   61.69    4.00
 -12  -5  -3   54.79    8.90
 -12  -5  -3   61.49   10.20
  12  -5   3   69.39    7.40
  11   5   3  122.09    5.70
 -11   5  -3  118.19   10.40
 -11   5  -3  117.29    6.30
  11   5   3  131.99    5.60
  11  -5   3  128.09    9.80
 -11  -5  -3  127.99   12.60
 -11  -5  -3  103.19   10.50
  11  -5   3  125.09   10.90
 -10   5  -3  131.39   10.00
  10   5   3  113.39    5.70
  10   5   3  124.19    5.80
 -10   5  -3  121.19    6.10
 -10  -5  -3  116.09   11.50
  10  -5   3  106.89   10.00
 -10  -5  -3  133.59   11.00
  10  -5   3  117.59    8.80
   9   5   3  796.92   17.60
   9   5   3  755.62   17.90
  -9   5  -3  785.22   17.00
  -9   5  -3  806.82   24.90
   9   5   3  777.42   25.00
   9   5   3  794.92   25.30
   9  -5   3  767.52   22.50
  -9  -5  -3  749.53   29.90
   9  -5   3  759.42   26.40
  -9  -5  -3  796.22   27.60
   8   5   3    5.20    1.80
   8   5   3    0.70    2.80
   8   5   3    5.90    3.10
   8   5   3    5.30    1.80
  -8   5  -3    2.30    1.50
  -8   5  -3    2.30    3.30
   8  -5   3    7.60    3.80
   8  -5   3    3.80    2.40
  -8  -5  -3    7.70    3.80
  -8  -5  -3   11.70    4.70
   7   5   3   45.30    4.00
  -7   5  -3   54.69    6.50
  -7   5  -3   49.30    3.20
   7   5   3   54.89    6.20
   7   5   3   59.39    6.50
  -7   5  -3   56.09    5.40
  -7  -5  -3   51.39    6.50
   7  -5   3   41.30    6.80
   7  -5   3   55.69    5.70
  -7  -5  -3   54.49    7.80
  -6   5  -3  248.68    9.80
   6   5   3  275.57   13.40
  -6   5  -3  269.47   12.80
   6   5   3  238.08   11.80
   6   5   3  258.27    9.20
  -6  -5  -3  245.68   12.70
   6  -5   3  253.37   13.80
   6  -5   3  264.47   11.40
  -6  -5  -3  246.38   13.20
  -5   5  -3  537.45   14.50
   5   5   3  529.35   19.00
  -5   5  -3  498.75   17.70
   5   5   3  535.25   14.30
   5   5   3  526.75   17.40
  -5  -5  -3  508.85   18.40
   5  -5   3  532.25   16.80
   5  -5   3  505.75   19.70
  -5  -5  -3  511.85   19.00
  -4   5  -3   75.89    5.00
   4   5   3   66.79    6.20
   4   5   3   64.99    5.10
   4   5   3   64.49    6.40
  -4  -5  -3   74.59    6.90
  -4  -5  -3   64.99    6.90
   4  -5   3   72.79    6.20
   4  -5   3   76.29    7.80
   3   5   3  109.89    6.90
   3   5   3  111.09    7.20
  -3   5  -3  114.09    5.90
   3   5   3  106.59    6.20
  -3   5  -3  118.19    8.30
  -3   5  -3  108.89    9.00
   3   5   3  105.79    8.00
  -3  -5  -3  115.49    7.60
   3  -5   3  111.69    7.20
  -3  -5  -3  119.09    8.60
   3  -5   3  100.99    8.40
   2   5   3  260.77    9.90
  -2   5  -3  236.38    9.20
   2   5   3  252.97   12.40
   2   5   3  265.37   10.00
   2   5   3  239.08    9.70
  -2   5  -3  272.97   13.70
  -2   5  -3  248.88   11.90
  -2   5  -3  238.48    9.00
   2  -5   3  252.27   11.10
  -2  -5  -3  263.47   11.10
  -2  -5  -3  254.87   10.90
  -1   5  -3   30.50    3.50
  -1   5  -3   43.20    4.40
   1   5   3   36.40    3.30
   1   5   3   32.50    5.20
   1   5   3   38.00    3.70
  -1   5  -3   26.90    5.30
   1   5   3   40.20    4.10
  -1   5  -3   25.10    4.60
   1  -5   3   41.30    4.80
  -1  -5  -3   28.20    4.50
  -1  -5  -3   36.60    4.10
   0   5  -3  659.23   22.20
   0   5  -3  659.03   20.50
   0   5  -3  665.03   18.70
   0   5   3  683.73   18.30
   0   5   3  663.23   21.00
   0   5   3  620.04   15.30
   0   5  -3  640.44   20.00
   0   5   3  647.84   13.50
   0  -5   3  658.93   19.60
   0  -5  -3  640.34   16.60
   0  -5   3  625.34   21.70
   0  -5  -3  653.83   19.30
   1   5  -3 1457.95   37.00
  -1   5   3 1479.85   35.70
   1   5  -3 1525.35   33.70
  -1   5   3 1489.15   23.80
   1   5  -3 1491.65   32.10
  -1   5   3 1456.85   31.70
   1   5  -3 1491.65   34.40
  -1   5   3 1479.95   27.00
   1  -5  -3 1463.45   28.20
  -1  -5   3 1449.35   33.70
  -1  -5   3 1536.15   37.20
   1  -5  -3 1454.05   33.10
   2   5  -3    1.10    2.00
   2   5  -3    1.50    2.00
  -2   5   3   -1.30    1.00
   2   5  -3    1.70    2.20
   2   5  -3    2.90    2.20
  -2   5   3    0.20    1.90
   2  -5  -3    1.30    1.90
   2  -5  -3    0.70    1.10
  -2  -5   3    3.30    2.50
  -2  -5   3    1.90    1.60
   3   5  -3   43.60    6.70
   3   5  -3   32.30    5.10
  -3   5   3   30.80    5.00
   3   5  -3   35.20    5.70
  -3  -5   3   28.40    5.90
   3  -5  -3   34.00    5.10
   3  -5  -3   28.20    2.30
   4   5  -3   22.50    5.40
   4   5  -3   26.10    5.00
   4   5  -3   17.00    4.70
  -4   5   3   26.20    5.70
   4  -5  -3   23.80    2.60
  -4  -5   3   26.30    5.80
  -4  -5   3   22.80    5.10
   4  -5  -3   23.20    5.00
  -5   5   3  237.28   12.00
   5   5  -3  240.38   14.20
   5   5  -3  222.68   12.00
   5   5  -3  241.08   13.80
   5  -5  -3  226.58   12.00
   5  -5  -3  233.08    7.60
  -5  -5   3  238.68   15.50
   6   5  -3   50.09    7.80
   6   5  -3   65.89    8.00
   6   5  -3   66.39    7.20
  -6   5   3   71.49    7.20
  -6  -5   3   71.99    7.40
  -6  -5   3   83.99    9.00
   6  -5  -3   76.29    4.70
   6  -5  -3   58.59    7.10
   7   5  -3   16.30    4.50
  -7   5   3   16.40    4.60
   7   5  -3   16.20    5.10
   7   5  -3    8.90    3.80
  -7  -5   3   14.00    5.10
   7  -5  -3   16.50    2.70
  -7  -5   3   19.80    5.20
   7  -5  -3   14.00    4.00
  -8   5   3   11.60    4.20
   8   5  -3    5.70    4.10
   8   5  -3   12.60    4.00
   8   5  -3    4.80    3.70
   8   5  -3   13.20    3.70
  -8  -5   3    8.30    5.10
   8  -5  -3   12.70    4.10
   8  -5  -3    6.50    2.10
  -8  -5   3    9.70    4.30
   9   5  -3    4.10    3.80
   9   5  -3    4.50    3.70
   9   5  -3    1.60    3.50
  -9   5   3    5.10    2.70
   9   5  -3    4.60    2.80
  -9  -5   3   -0.80    2.90
   9  -5  -3    1.60    3.40
   9  -5  -3    3.30    1.80
  -9  -5   3    1.50    3.50
  10   5  -3    3.00    2.80
  10   5  -3   -4.50    2.80
 -10   5   3    3.00    3.30
  10   5  -3    3.20    3.60
  10  -5  -3    4.60    3.70
  10  -5  -3    2.20    2.00
 -10  -5   3    3.60    4.20
 -10  -5   3   -1.70    3.30
  11   5  -3    2.10    2.50
 -11   5   3   12.00    5.60
  11   5  -3    8.20    6.70
 -11  -5   3    2.90    5.00
 -11  -5   3    6.40    4.70
  11  -5  -3    2.00    2.50
  12   5  -3    0.50    2.30
  12   5  -3   -0.40    4.30
 -12   5   3   -1.40    3.30
 -12  -5   3    4.30    5.20
 -12  -5   3    4.10    4.10
  12  -5  -3    2.20    2.40
 -13   5   3  117.09   11.80
  13   5  -3  142.69   15.80
  13   5  -3  129.49    9.00
  13  -5  -3  128.29    9.30
 -13  -5   3  127.69   12.80
 -13  -5   3  125.59   14.00
  14   5  -3    9.40    3.70
 -14   5   3   17.10    7.10
 -14  -5   3   11.60    5.20
 -14  -5   3   21.30    8.80
  14  -5  -3    8.60    3.90
  15   5  -3   89.59    7.80
 -15   5   3   82.99   13.60
  15   5  -3   97.69   15.30
 -15  -5   3  103.29   12.40
 -15  -5   3  117.29   14.50
  16   5  -3   10.90    3.80
  16   5  -3    2.10    6.20
 -16   5   3   10.30    5.80
 -16  -5   3   13.90    7.10
 -16  -5   3    8.00    6.60
  17   5  -3    9.90    7.50
  17   5  -3    2.00    3.50
 -17   5   3    1.00    4.70
 -17  -5   3   16.60    7.50
 -17  -5   3   -0.50    3.30
  18   5  -3    5.90    6.60
  18   5  -3    4.00    3.50
 -18   5   3    2.10    5.10
 -18  -5   3    4.30    5.50
 -18  -5   3    3.40    5.60
 -19   5   3    6.20    5.60
  19   5  -3   -2.10    8.10
 -19  -5   3   14.10    8.00
 -19  -5   3    6.70    6.30
 -20   5   3   -0.40    5.90
  20   5  -3    9.10    9.00
 -20  -5   3    1.70    7.60
 -20  -5   3   -0.30    7.20
 -21   5   3    7.00    5.90
  21   5  -3   15.10   10.30
 -21  -5   3   -1.10    7.60
 -20   6  -3    1.30    5.00
 -20  -6  -3    4.20    7.20
 -20  -6  -3   14.70    8.90
 -19   6  -3   17.70    7.50
 -19  -6  -3   24.60    9.10
 -19  -6  -3   16.60   10.60
 -18   6  -3    9.70    5.80
 -18  -6  -3   12.80    5.60
 -17   6  -3   38.20    4.40
 -17   6  -3   30.10    7.80
 -17  -6  -3   43.60    9.40
 -17  -6  -3   51.89   11.80
 -16   6  -3    8.60    2.50
 -16   6  -3    1.30    4.10
 -16  -6  -3    7.90    6.20
 -16  -6  -3   15.70    6.50
 -15   6  -3   39.70    4.20
 -15   6  -3   36.00    8.60
 -15  -6  -3   31.70    9.20
 -15  -6  -3   34.50    8.10
 -14   6  -3   -6.10    3.00
 -14   6  -3   -1.60    1.60
  14   6   3   -0.70    1.00
 -14  -6  -3    3.20    5.40
 -14  -6  -3    8.30    4.80
 -13   6  -3   -4.10    3.70
 -13   6  -3   -1.30    1.60
  13   6   3    2.50    1.40
  13   6   3   -0.50    1.30
 -13  -6  -3   -1.60    3.70
 -13  -6  -3   14.70    6.30
  12   6   3    3.50    1.70
  12   6   3   -0.40    1.50
 -12   6  -3    1.40    3.60
 -12   6  -3    0.10    1.70
 -12  -6  -3   -2.10    4.30
 -12  -6  -3   -1.40    3.60
  12  -6   3   -5.90    2.10
 -11   6  -3  122.99   10.80
 -11   6  -3  100.69    5.10
  11   6   3  119.29    5.80
  11   6   3  102.79    5.90
 -11  -6  -3   95.19   11.20
 -11  -6  -3  113.49   11.20
  10   6   3   -3.90    3.00
  10   6   3    2.40    1.70
 -10   6  -3    0.90    1.30
  10   6   3   -1.10    1.50
 -10  -6  -3   -3.80    3.40
 -10  -6  -3   -2.60    2.40
  10  -6   3   -3.40    2.10
   9   6   3   35.30    6.70
  -9   6  -3   30.30    2.70
   9   6   3   27.40    3.90
   9   6   3   21.50    3.60
  -9   6  -3   27.40    5.90
   9  -6   3   39.30    8.30
  -9  -6  -3   26.20    6.50
   9  -6   3   24.90    4.60
  -9  -6  -3   23.00    5.70
   8   6   3    5.10    2.40
  -8   6  -3    4.60    1.50
  -8   6  -3    2.10    3.30
   8   6   3    1.90    3.40
   8   6   3    3.80    3.70
  -8  -6  -3   -0.20    3.40
   8  -6   3    1.00    3.40
   8  -6   3    0.40    2.00
  -8  -6  -3    8.00    4.60
  -7   6  -3  202.48    9.50
   7   6   3  188.98   12.30
  -7   6  -3  205.38   12.30
   7   6   3  200.88    8.60
  -7   6  -3  193.58    5.90
   7   6   3  200.68   11.70
   7  -6   3  200.18   10.80
   7  -6   3  199.88   13.90
  -7  -6  -3  199.08   12.80
  -7  -6  -3  218.88   13.70
  -6   6  -3   18.50    3.10
   6   6   3   18.50    4.60
  -6   6  -3   20.80    4.70
   6   6   3   19.90    3.60
   6   6   3   14.90    4.00
  -6  -6  -3   15.60    4.70
   6  -6   3   16.50    5.30
  -6  -6  -3   18.80    5.90
   6  -6   3   23.30    4.30
  -5   6  -3   33.80    5.70
   5   6   3   36.70    5.70
   5   6   3   39.20    4.40
  -5   6  -3   32.40    6.60
   5   6   3   33.70    6.10
  -5   6  -3   42.60    4.20
  -5   6  -3   27.50    3.00
  -5  -6  -3   45.20    7.10
   5  -6   3   36.80    6.80
   5  -6   3   43.10    5.30
  -5  -6  -3   33.40    6.10
   4   6   3   15.70    3.50
   4   6   3    9.40    3.20
  -4   6  -3   13.90    4.10
  -4   6  -3   18.00    5.10
  -4   6  -3   13.20    2.60
   4   6   3   13.80    4.00
   4   6   3   13.40    3.40
  -4   6  -3   16.50    2.80
   4  -6   3   11.10    3.10
   4  -6   3    7.90    3.70
  -4  -6  -3   14.40    4.40
  -3   6  -3  215.78   11.80
   3   6   3  209.18    9.60
   3   6   3  215.48   10.40
   3   6   3  231.68   10.60
  -3   6  -3  206.88    8.60
   3   6   3  206.68   12.40
  -3   6  -3  200.18    8.40
  -3   6  -3  198.48   12.90
  -3  -6  -3  210.18   11.30
   2   6   3  452.65   18.40
  -2   6  -3  442.16   13.80
   2   6   3  445.36   14.90
  -2   6  -3  451.75   14.00
   2   6   3  457.55   14.80
   2   6   3  463.45   14.50
  -2   6  -3  483.25   17.90
  -2   6  -3  439.76   19.50
   2  -6   3  458.75   17.20
  -2  -6  -3  466.15   16.20
   1   6   3   16.80    2.70
   1   6   3   26.20    5.50
  -1   6  -3   19.00    4.60
   1   6   3   14.40    3.80
  -1   6  -3   21.70    3.70
  -1   6  -3   19.40    5.20
   1   6   3   23.80    3.90
  -1   6  -3   15.20    3.00
   1  -6   3   16.00    4.10
  -1  -6  -3   23.10    4.20
  -1  -6  -3   16.60    4.20
   0   6   3 1221.58   28.90
   0   6  -3 1274.47   35.70
   0   6  -3 1179.58   28.10
   0   6   3 1200.78   33.30
   0   6   3 1235.08   22.80
   0   6  -3 1225.18   29.00
   0   6  -3 1112.39   34.60
   0  -6  -3 1247.68   31.50
   0  -6   3 1277.57   35.90
   0  -6  -3 1176.08   26.80
   1   6  -3 2439.36   49.00
   1   6  -3 2402.66   55.19
  -1   6   3 2365.96   37.20
   1   6  -3 2400.66   54.79
  -1   6   3 2435.96   47.90
   1   6  -3 2436.16   47.70
  -1   6   3 2373.16   41.70
  -1   6   3 2416.76   53.09
  -1  -6   3 2478.55   54.59
   1  -6  -3 2341.57   49.99
   1  -6  -3 2435.96   43.60
  -1  -6   3 2346.07   49.50
   2   6  -3   21.50    4.50
  -2   6   3   24.50    5.30
  -2   6   3   16.40    3.90
   2   6  -3   19.40    4.30
   2   6  -3   17.50    4.70
  -2   6   3   21.60    2.70
   2   6  -3   21.70    5.40
   2  -6  -3   27.80    3.20
  -2  -6   3   16.30    4.10
   2  -6  -3   20.20    4.90
  -2  -6   3   17.60    4.70
  -3   6   3  523.45   18.30
  -3   6   3  511.05   10.70
   3   6  -3  539.55   19.20
   3   6  -3  513.25   18.40
   3   6  -3  490.45   21.00
   3   6  -3  556.54   20.40
  -3  -6   3  551.44   21.80
   3  -6  -3  528.85   11.00
   3  -6  -3  534.45   19.40
   4   6  -3   84.39    8.80
   4   6  -3   75.89    7.20
  -4   6   3   83.59    7.70
   4   6  -3   71.49    7.60
   4   6  -3   87.89    8.80
   4  -6  -3   75.79    4.20
   4  -6  -3   79.09    7.60
  -4  -6   3  105.69    9.80
   5   6  -3   31.80    5.90
   5   6  -3   35.80    6.80
   5   6  -3   28.40    6.00
  -5   6   3   23.10    5.40
   5  -6  -3   33.60    3.20
  -5  -6   3   37.60    7.60
  -5  -6   3   40.20    6.70
   5  -6  -3   32.10    6.00
  -6   6   3   65.09    7.90
   6   6  -3   55.99    8.00
   6   6  -3   74.29    8.90
   6   6  -3   62.19    9.00
   6  -6  -3   58.29    8.00
  -6  -6   3   62.89    9.40
   6  -6  -3   58.29    4.30
  -6  -6   3   61.79    8.60
   7   6  -3 1189.58   36.90
   7   6  -3 1085.69   32.00
  -7   6   3 1112.79   31.50
   7  -6  -3 1109.59   23.90
  -7  -6   3 1123.29   35.60
   7  -6  -3 1087.59   31.80
  -7  -6   3 1052.09   32.50
   8   6  -3   54.79    8.30
  -8   6   3   57.79    8.50
   8   6  -3   39.30    8.10
   8   6  -3   44.20    8.00
  -8  -6   3   44.50    7.90
   8  -6  -3   48.80    7.60
  -8  -6   3   35.70    7.80
   8  -6  -3   40.60    4.30
   9   6  -3   28.50    6.90
   9   6  -3   15.20    4.10
   9   6  -3   10.60    4.80
  -9   6   3   10.80    4.70
   9  -6  -3   10.60    2.80
  -9  -6   3   13.10    5.50
  -9  -6   3   10.60    5.50
  10   6  -3   10.20    5.40
  10   6  -3   20.30    4.90
  10   6  -3   17.30    6.00
 -10   6   3   20.90    6.30
 -10  -6   3   22.10    6.90
 -10  -6   3   11.00    5.40
  10  -6  -3   10.50    2.80
  11   6  -3  183.68   11.50
  11   6  -3  183.68   16.50
 -11   6   3  187.28   13.90
  11  -6  -3  187.28    9.80
 -11  -6   3  214.58   15.30
  12   6  -3   32.30    9.50
 -12   6   3   35.90    8.10
  12   6  -3   29.70    5.90
  12  -6  -3   28.70    5.30
 -12  -6   3   31.50    8.40
 -12  -6   3   26.90    7.40
  13   6  -3   19.00    4.50
 -13   6   3   25.60    7.50
  13   6  -3   17.90    7.80
  13  -6  -3   25.70    4.70
 -13  -6   3   30.90    8.30
 -13  -6   3   40.20    9.50
 -14   6   3    2.30    5.50
  14   6  -3    7.20    5.90
 -14  -6   3    3.60    5.80
 -14  -6   3   -2.40    4.10
 -15   6   3    9.20    5.90
  15   6  -3    2.60    6.30
  15   6  -3    1.20    4.00
 -15  -6   3   -2.70    4.10
  16   6  -3   12.10    6.60
  16   6  -3   10.20    3.80
 -16   6   3   -5.20    5.00
 -16  -6   3   -3.70    5.20
 -16  -6   3   -6.80    4.40
  17   6  -3   -1.70    3.30
 -17   6   3    4.90    5.70
  17   6  -3   -5.10    5.20
 -17  -6   3    8.70    6.60
 -17  -6   3    2.30    5.30
  18   6  -3   -3.30    6.60
 -18   6   3   10.40    5.60
 -18  -6   3   -5.50    4.40
 -18  -6   3    1.60    5.20
  19   6  -3  -16.40    6.20
 -19   6   3    1.80    5.00
 -19  -6   3    8.20    6.60
 -19  -6   3    5.10    7.60
 -20   6   3   10.90    6.60
  20   6  -3  -17.90    6.70
 -19   7  -3   15.80    6.70
  19   7   3   30.60   10.70
 -19  -7  -3   25.50    8.60
 -19  -7  -3   31.60    8.90
  18   7   3    4.90    7.20
 -18   7  -3    8.60    6.70
 -18  -7  -3  -11.60    5.60
 -18  -7  -3    8.90    7.80
 -17   7  -3    4.40    5.10
 -17  -7  -3   -3.60    5.90
 -17  -7  -3    1.30    5.30
 -16   7  -3   19.80    7.60
 -16  -7  -3    2.10    4.60
 -16  -7  -3   15.40    5.30
 -15   7  -3  124.79   13.60
 -15  -7  -3  109.89   13.00
 -15  -7  -3  144.09   15.00
 -14   7  -3   16.90    6.00
  14   7   3   18.80    2.30
  14   7   3   20.10    2.40
 -14  -7  -3   20.10    6.60
 -14  -7  -3   20.30    7.20
 -13   7  -3  159.68   13.80
  13   7   3  143.19    6.40
  13   7   3  153.98    6.30
 -13  -7  -3  179.18   15.40
 -13  -7  -3  153.38   15.20
  12   7   3    7.40    2.20
 -12   7  -3    8.30    4.60
  12   7   3    2.30    1.90
 -12  -7  -3    7.60    5.80
  12  -7   3    7.80    4.30
 -12  -7  -3    8.00    5.50
 -11   7  -3   15.20    6.00
  11   7   3   19.50    3.30
  11   7   3   11.20    5.10
  11   7   3   14.70    5.00
 -11  -7  -3   15.30    5.70
 -11  -7  -3   15.50    6.60
  11  -7   3   12.10    4.60
  10   7   3   87.19    6.00
 -10   7  -3   66.49    9.60
  10   7   3   82.39    6.50
  10   7   3   79.79    9.80
 -10  -7  -3   75.39   10.50
 -10  -7  -3   75.09   11.10
  10  -7   3   86.19    8.50
   9   7   3   53.09    8.60
   9   7   3   52.39    5.10
  -9   7  -3   58.99    9.10
  -9   7  -3   52.89    2.60
   9   7   3   34.70    7.90
   9  -7   3   43.10    6.30
  -9  -7  -3   65.69   10.10
  -9  -7  -3   51.69    8.90
  -8   7  -3   22.60    2.10
  -8   7  -3   21.70    2.30
   8   7   3   21.00    6.20
   8   7   3   30.90    4.60
  -8   7  -3   27.80    6.20
   8   7   3   25.00    6.70
  -8  -7  -3   27.60    6.40
   8  -7   3   26.60    5.00
   7   7   3   71.29    8.40
   7   7   3   74.49    6.10
  -7   7  -3   66.99    3.90
   7   7   3   73.99    7.90
  -7   7  -3   77.29    6.20
  -7   7  -3   80.39   10.10
   7   7   3   71.49    8.90
   7  -7   3   60.79    6.80
  -7  -7  -3   60.19    8.90
  -7  -7  -3   80.99    9.20
   6   7   3    0.90    2.80
   6   7   3    0.60    3.50
  -6   7  -3    1.00    1.60
  -6   7  -3    0.10    3.10
   6   7   3    3.60    2.50
  -6   7  -3    4.40    3.80
   6   7   3   -5.30    2.30
  -6   7  -3    2.20    2.00
   6  -7   3   -0.80    2.20
  -6  -7  -3    1.90    3.60
   6  -7   3   -1.00    3.10
  -6  -7  -3    2.60    3.40
  -5   7  -3  352.66   11.00
  -5   7  -3  356.86   12.00
   5   7   3  398.76   17.50
  -5   7  -3  366.56   16.80
  -5   7  -3  363.36   19.30
   5   7   3  362.16   15.60
   5   7   3  377.06   18.60
   5   7   3  371.86   13.70
  -5  -7  -3  378.06   18.20
   5  -7   3  381.86   15.70
  -5  -7  -3  361.76   16.90
   5  -7   3  356.76   19.00
  -4   7  -3   59.09    4.90
  -4   7  -3   77.69    8.50
   4   7   3   60.39    8.90
   4   7   3   64.59    6.80
  -4   7  -3   65.19    5.00
   4   7   3   80.09    7.30
   4   7   3   68.49    6.40
  -4   7  -3   65.29    9.50
   4  -7   3   61.79    6.40
  -4  -7  -3   73.49    7.80
   3   7   3 1544.95   35.50
   3   7   3 1627.34   35.60
  -3   7  -3 1553.04   39.30
  -3   7  -3 1638.14   32.40
  -3   7  -3 1591.04   35.90
   3   7   3 1682.53   36.70
  -3   7  -3 1535.35   43.80
   3   7   3 1619.24   42.40
  -3  -7  -3 1645.64   38.60
   3  -7   3 1609.74   37.50
   2   7   3    8.50    3.00
   2   7   3    8.00    2.50
   2   7   3   12.00    4.90
  -2   7  -3    5.80    3.60
   2   7   3    6.70    3.60
  -2   7  -3    5.20    4.00
  -2   7  -3    7.20    2.30
  -2   7  -3    4.80    2.40
   2  -7   3    3.90    2.70
  -2  -7  -3   -2.30    2.70
   1   7   3    0.90    2.70
   1   7   3    4.80    1.70
  -1   7  -3    2.90    2.30
  -1   7  -3    3.60    2.30
   1   7   3   -2.00    2.40
  -1   7  -3    2.40    4.40
   1   7   3    3.80    2.30
  -1   7  -3    3.80    3.10
  -1  -7  -3    6.20    3.40
   1  -7   3    3.80    2.90
  -1  -7  -3    4.60    2.70
   0   7   3    6.90    4.20
   0   7  -3   12.50    3.40
   0   7   3   12.30    2.80
   0   7   3   10.30    1.90
   0   7   3    9.70    3.70
   0   7  -3    9.90    3.10
   0   7  -3    9.60    4.20
   0  -7  -3   12.40    4.20
   0  -7  -3    8.20    3.10
   0  -7   3    3.20    2.60
  -1   7   3    2.70    0.90
  -1   7   3    1.70    3.40
   1   7  -3    3.00    2.30
   1   7  -3   -0.70    2.10
  -1   7   3   11.00    4.00
   1   7  -3   -0.10    2.10
   1  -7  -3    5.30    3.80
   1  -7  -3    3.40    2.40
  -1  -7   3    4.60    3.00
  -2   7   3    5.00    3.60
   2   7  -3   -1.30    2.80
  -2   7   3    1.00    1.60
  -2   7   3    3.50    3.80
   2   7  -3    2.80    3.80
   2   7  -3    5.70    2.90
  -2  -7   3   -0.10    3.10
   2  -7  -3    1.50    2.80
  -3   7   3  185.78   13.60
   3   7  -3  189.28   12.00
   3   7  -3  195.08   12.30
  -3   7   3  187.28    6.10
   3   7  -3  185.78   11.10
   3   7  -3  200.68   14.50
  -3   7   3  202.58   11.90
  -3  -7   3  212.58   14.50
   4   7  -3   11.50    4.90
   4   7  -3   17.00    5.00
  -4   7   3   22.70    5.30
   4   7  -3   14.70    4.60
   4   7  -3   21.20    5.30
   4  -7  -3    9.90    4.40
   4  -7  -3   14.50    2.10
  -4  -7   3   20.10    6.00
   5   7  -3 1733.23   41.90
  -5   7   3 1793.22   42.80
   5   7  -3 1759.32   43.60
   5   7  -3 1796.02   48.50
   5   7  -3 1780.42   46.10
  -5  -7   3 1802.42   47.90
   5  -7  -3 1668.73   43.70
   5  -7  -3 1733.03   32.10
   6   7  -3  220.38   13.40
   6   7  -3  203.78   14.70
   6   7  -3  211.08   14.70
  -6   7   3  196.78   13.20
   6   7  -3  215.48   12.70
   6  -7  -3  196.88    8.20
   6  -7  -3  221.48   14.10
  -6  -7   3  205.78   15.00
   7   7  -3  529.55   20.20
   7   7  -3  524.95   21.60
   7   7  -3  518.25   24.20
   7   7  -3  493.95   23.60
  -7  -7   3  554.14   24.80
  -7  -7   3  507.45   22.20
   7  -7  -3  501.05   14.80
   8   7  -3   59.09   10.10
  -8   7   3   70.39    8.60
   8   7  -3   66.39   11.30
  -8  -7   3   67.49   10.50
  -8  -7   3   69.49   10.40
  -9   7   3   15.40    5.80
   9   7  -3    7.50    5.80
   9   7  -3   16.00    4.60
   9  -7  -3    7.80    2.70
  -9  -7   3   10.80    6.70
  10   7  -3   31.50    6.20
 -10   7   3   40.20    8.40
  10   7  -3   28.70    8.20
  10  -7  -3   31.10    4.90
 -10  -7   3   53.39    9.60
 -10  -7   3   43.80    9.60
  11   7  -3  160.58   16.10
  11   7  -3  123.19   10.30
 -11   7   3  142.69   13.10
  11  -7  -3  128.89    8.60
 -11  -7   3  133.79   13.90
 -11  -7   3  134.49   13.40
 -12   7   3    3.70    5.40
  12   7  -3    0.50    3.60
  12   7  -3    0.80    4.50
  12  -7  -3   -1.00    2.40
 -12  -7   3   -6.20    3.60
 -12  -7   3    4.30    4.70
 -13   7   3   -0.80    4.60
  13   7  -3   -0.20    5.20
  13   7  -3    4.30    3.40
 -13  -7   3    0.40    4.30
 -13  -7   3    2.40    5.50
 -14   7   3   21.50    7.30
  14   7  -3   15.70    4.00
  14   7  -3    5.80    6.10
  14  -7  -3    4.40    4.40
 -14  -7   3   20.00    7.60
 -14  -7   3   12.30    6.70
  15   7  -3   -4.10    5.80
 -15   7   3    6.40    5.40
  15   7  -3    6.00    3.70
 -15  -7   3    5.20    5.70
 -15  -7   3    7.60    7.00
 -16   7   3    2.50    5.10
  16   7  -3    4.10    3.70
  16   7  -3   -5.70    4.40
 -16  -7   3   -9.10    5.00
 -16  -7   3   -3.30    5.10
 -17   7   3    0.80    5.30
 -17  -7   3    1.90    6.80
 -17  -7   3   11.30    7.80
  18   7  -3  -12.30    6.60
 -18   7   3    5.20    5.80
 -18  -7   3   -3.20    5.30
  19   7  -3   -9.10    6.90
 -19   7   3    2.80   10.70
 -19  -7   3  -11.00    7.50
  18   8   3    7.50    9.90
 -18   8  -3    4.60    6.50
 -18  -8  -3   -2.50    5.30
 -18  -8  -3    8.40    6.80
  17   8   3    9.20    7.60
 -17   8  -3    2.20    5.50
 -17  -8  -3    2.50    6.10
 -17  -8  -3    4.50    6.00
  16   8   3   12.90    7.50
 -16   8  -3    1.30    5.30
 -16  -8  -3    4.20    7.20
 -16  -8  -3   -3.80    6.00
  15   8   3   34.30    9.70
 -15   8  -3   40.00    9.10
 -15  -8  -3   43.80    9.80
 -14   8  -3   -0.20    4.60
  14   8   3    2.10    5.20
  14   8   3   -2.90    1.40
  14   8   3   -2.30    1.60
 -14  -8  -3    4.00    5.70
 -14  -8  -3   -8.00    4.30
 -13   8  -3   -3.70    4.60
  13   8   3    1.60    5.90
  13   8   3    0.90    3.30
 -13  -8  -3    1.30    5.40
 -13  -8  -3   -5.00    3.90
  12   8   3   -0.80    1.80
  12   8   3    6.10    2.60
  12   8   3    1.10    4.70
 -12   8  -3    2.10    4.30
 -12  -8  -3    2.20    4.90
  12  -8   3    1.60    3.60
 -12  -8  -3    5.40    5.70
  11   8   3  122.49   14.40
 -11   8  -3  141.09   13.00
  11   8   3  124.49    7.20
  11   8   3  135.89    8.50
 -11  -8  -3  139.49   13.30
 -11  -8  -3  125.39   13.60
  11  -8   3  121.29   11.30
  10   8   3   -0.20    2.10
  10   8   3    4.80    3.00
 -10  -8  -3    4.80    5.50
  10  -8   3    0.10    3.20
 -10  -8  -3   -0.30    4.30
   9   8   3  466.15   15.40
   9   8   3  437.66   22.70
  -9   8  -3  458.15   21.50
   9   8   3  481.65   24.40
  -9  -8  -3  450.85   23.50
   9  -8   3  431.16   19.00
  -9  -8  -3  427.46   22.20
   8   8   3   55.59    9.60
   8   8   3   65.79   10.40
   8   8   3   72.49    6.60
  -8   8  -3   83.79   10.00
  -8  -8  -3   91.49   10.70
  -8  -8  -3   83.69   12.50
   8  -8   3   71.19    8.50
   7   8   3  186.18   14.70
   7   8   3  209.88   14.50
  -7   8  -3  191.08   13.70
  -7   8  -3  185.18    6.20
   7   8   3  188.78   10.10
  -7   8  -3  206.18   10.00
  -7  -8  -3  200.68   15.10
   7  -8   3  186.58   11.90
  -7  -8  -3  208.88   15.00
   6   8   3   19.80    5.20
   6   8   3   10.50    4.60
  -6   8  -3   16.20    5.70
   6   8   3   16.60    6.00
  -6   8  -3   15.30    2.70
  -6   8  -3   11.10    3.30
  -6  -8  -3   13.90    5.60
   6  -8   3   11.40    3.60
  -6  -8  -3   16.50    6.20
  -5   8  -3  442.96   13.80
   5   8   3  468.15   22.30
   5   8   3  446.26   18.10
  -5   8  -3  437.76   12.80
  -5   8  -3  439.46   19.80
   5   8   3  451.45   16.50
   5   8   3  472.85   19.70
   5  -8   3  442.36   17.90
  -5  -8  -3  447.56   20.30
   4   8   3   27.20    5.60
  -4   8  -3   23.10    3.60
   4   8   3   32.10    5.30
   4   8   3   30.60    6.70
  -4  -8  -3   41.00    7.60
   4  -8   3   26.90    5.10
   3   8   3    0.30    4.10
  -3   8  -3   -1.30    3.70
   3   8   3    0.70    2.90
   3   8   3    4.20    2.70
  -3   8  -3    4.50    2.30
  -3   8  -3    1.50    2.10
   3   8   3   -0.90    2.50
  -3  -8  -3    5.10    3.40
   3  -8   3    0.90    2.70
   2   8   3  332.17   12.90
   2   8   3  306.67   14.10
  -2   8  -3  331.47   12.90
  -2   8  -3  330.27   16.50
   2   8   3  329.87   18.40
   2   8   3  323.77   13.40
  -2   8  -3  317.07   12.00
  -2  -8  -3  354.56   15.60
   2  -8   3  314.97   14.80
  -1   8  -3   87.39   10.40
   1   8   3   92.99   10.00
   1   8   3   91.19    5.90
  -1   8  -3   85.39    6.90
  -1   8  -3   90.69    8.90
   1   8   3   80.09    6.40
  -1   8  -3   81.89    6.60
   1   8   3   83.19    7.70
   1  -8   3   88.79    8.20
  -1  -8  -3   87.79    7.70
   0   8  -3   48.90    5.90
   0   8   3   39.70    7.70
   0   8   3   52.59    3.60
   0   8  -3   61.19    6.50
   0   8  -3   55.59    7.90
   0   8   3   58.69    7.70
   0   8  -3   59.79    9.90
   0   8   3   50.69    5.20
   0  -8   3   59.99    7.30
   0  -8  -3   51.59    6.30
   0  -8  -3   57.19   10.30
  -1   8   3 1487.25   31.00
   1   8  -3 1573.54   37.30
  -1   8   3 1553.64   38.40
   1   8  -3 1523.15   37.00
   1   8  -3 1537.65   45.50
  -1   8   3 1558.94   44.30
  -1   8   3 1523.55   25.30
   1   8  -3 1577.44   40.10
  -1  -8   3 1666.13   39.80
   1  -8  -3 1560.34   42.10
  -2   8   3   21.30    3.70
   2   8  -3   19.20    5.00
   2   8  -3   15.10    4.80
  -2   8   3   17.50    6.00
   2   8  -3   13.80    4.30
   2   8  -3   28.90    7.30
  -2   8   3   13.20    5.00
   2  -8  -3   17.60    5.40
  -3   8   3   26.50    2.80
   3   8  -3   16.40    4.70
  -3   8   3   25.80    5.90
   3   8  -3   29.80    7.30
  -3   8   3   16.60    6.00
   3   8  -3   35.80    6.90
   3   8  -3   22.70    5.60
  -3  -8   3   27.30    7.30
   3  -8  -3   32.80    7.30
   4   8  -3   19.50    5.30
   4   8  -3   21.50    5.50
  -4   8   3   11.60    5.60
   4   8  -3   19.00    5.40
  -4  -8   3   21.20    6.70
   5   8  -3   10.60    4.50
   5   8  -3   12.20    4.50
  -5   8   3   21.10    6.10
   5   8  -3   10.00    4.50
   5  -8  -3   17.90    2.40
  -5  -8   3    8.50    5.10
   6   8  -3   79.09   10.00
  -6   8   3   66.49    9.60
   6   8  -3  102.89    9.50
   6  -8  -3   71.89    5.00
   7   8  -3  832.12   27.30
  -7   8   3  809.02   28.90
   7   8  -3  811.62   31.80
  -7  -8   3  884.81   33.70
   7  -8  -3  771.42   19.80
   8   8  -3    8.00    6.20
  -8   8   3    2.20    4.00
   8   8  -3    3.80    4.00
  -8  -8   3    0.80    4.10
   9   8  -3    7.40    4.20
  -9   8   3    1.40    4.40
   9   8  -3    7.00    4.60
  -9  -8   3    3.60    4.70
  -9  -8   3    4.90    4.70
  10   8  -3   26.30    5.90
  10   8  -3   25.10    7.40
 -10   8   3   31.50    7.90
  10  -8  -3   28.80    4.90
 -10  -8   3   27.40    7.90
  11   8  -3    0.80    3.40
 -11   8   3    2.30    4.50
  11   8  -3   -3.20    3.50
 -11  -8   3    5.20    4.80
  11  -8  -3    1.30    2.90
 -11  -8   3   13.30    6.10
 -12   8   3   13.20    6.60
  12   8  -3   11.00    8.80
  12   8  -3   10.50    4.10
  12  -8  -3    6.50    3.50
 -12  -8   3   12.20    6.40
  13   8  -3    0.70    3.10
  13   8  -3    2.80    5.10
 -13   8   3   -7.30    3.70
  13  -8  -3   -5.30    2.80
 -13  -8   3   -7.80    3.80
 -13  -8   3   -0.90    4.80
  14   8  -3   -1.40    5.20
  14   8  -3   -2.90    2.60
 -14   8   3   10.90    6.10
 -14  -8   3   -7.90    3.30
 -14  -8   3    3.90    5.50
  14  -8  -3   -6.30    3.40
  15   8  -3   36.40   11.80
 -15   8   3   33.70    8.50
  15   8  -3   27.30    5.70
 -15  -8   3   23.50    7.00
  16   8  -3    5.70    6.50
 -16   8   3   -4.00    4.20
  16   8  -3   -8.10    3.50
  17   8  -3   -1.30    4.20
 -17   8   3    3.70    6.60
  17   8  -3   -4.40    5.90
 -17  -8   3    4.10    6.60
  18   8  -3   24.20   10.00
 -18   8   3  -11.10    5.40
 -18  -8   3    5.10    7.20
  17   9   3   -2.50    8.50
 -17  -9  -3   -1.10    6.70
 -17  -9  -3   -0.50    6.60
  16   9   3   -5.50    7.20
 -16   9  -3   -0.90    5.80
 -16  -9  -3    1.20    5.10
 -16  -9  -3   -1.90    6.50
  15   9   3    0.70    5.60
 -15   9  -3  -10.00    4.60
 -15  -9  -3    8.10    6.30
 -15  -9  -3   -1.60    5.30
  14   9   3   -1.50    6.10
 -14   9  -3   -6.20    4.30
 -14  -9  -3   -2.90    5.10
 -14  -9  -3    8.80    5.50
 -13   9  -3   -3.40    4.00
  13   9   3   -5.70    2.20
  13   9   3  -10.70    5.20
  13   9   3   -4.20    1.90
 -13  -9  -3    1.70    6.20
  12   9   3   -3.30    2.80
  12   9   3   -7.00    6.70
 -12   9  -3    2.10    5.50
  12   9   3   -3.00    2.20
 -12  -9  -3    4.00    5.00
  12  -9   3    1.10    4.50
 -12  -9  -3    3.10    5.50
 -11   9  -3   38.10    9.10
  11   9   3   38.00    5.00
  11   9   3   26.80    8.30
  11   9   3   52.19    6.20
 -11  -9  -3   32.40    8.90
 -11  -9  -3   40.30    9.30
  11  -9   3   32.70    6.40
  10   9   3    3.70    5.30
 -10   9  -3    1.60    4.60
  10   9   3    0.10    3.90
 -10  -9  -3   -4.90    4.90
 -10  -9  -3    2.80    4.70
  10  -9   3    7.50    4.10
   9   9   3   72.49   11.60
  -9   9  -3   89.19   10.70
   9   9   3   78.09    6.90
   9  -9   3   76.19    8.70
  -9  -9  -3   78.39   14.50
  -9  -9  -3   72.99   11.80
   8   9   3   -2.40    2.10
  -8   9  -3   -3.20    4.40
   8   9   3    3.50    4.10
  -8  -9  -3    1.80    4.70
   8  -9   3    4.00    2.90
  -8  -9  -3   -1.90    4.20
   7   9   3   20.70    5.30
   7   9   3   22.90    5.00
  -7   9  -3   18.40    3.70
  -7   9  -3   19.90    2.00
   7  -9   3   13.60    4.10
  -7  -9  -3   19.40    6.90
  -7  -9  -3   19.80    6.60
  -6   9  -3   47.20    5.10
  -6   9  -3   54.69    9.30
  -6   9  -3   40.10    3.50
   6   9   3   38.40    7.30
   6   9   3   53.29    7.10
   6  -9   3   37.20    6.30
  -6  -9  -3   35.50    7.50
   5   9   3  513.05   18.80
   5   9   3  506.65   21.00
  -5   9  -3  493.35   15.00
  -5   9  -3  508.25   22.50
  -5   9  -3  490.85   13.90
  -5  -9  -3  484.15   21.90
   5  -9   3  517.15   20.20
  -4   9  -3   55.09    5.30
  -4   9  -3   55.69    5.30
   4   9   3   67.89    7.60
  -4   9  -3   69.29   10.10
   4   9   3   73.79    7.60
   4   9   3   66.99    7.50
   4  -9   3   59.29    7.40
  -4  -9  -3   62.69    9.30
  -3   9  -3  792.12   20.20
   3   9   3  797.82   25.20
  -3   9  -3  815.22   28.30
  -3   9  -3  793.02   21.30
   3   9   3  790.12   24.20
   3   9   3  808.22   23.60
   3  -9   3  767.52   25.20
  -3  -9  -3  776.32   26.40
  -2   9  -3   68.09    9.80
  -2   9  -3   68.99    6.70
   2   9   3   73.89    7.50
   2   9   3   74.19    8.60
   2   9   3   72.69    6.10
  -2   9  -3   78.19    6.40
   2  -9   3   74.39    8.00
  -2  -9  -3   84.19    8.50
  -1   9  -3  237.28   11.90
  -1   9  -3  221.58   11.00
  -1   9  -3  226.08   14.50
   1   9   3  251.17   14.20
   1   9   3  212.98   10.90
   1   9   3  246.68    9.30
  -1  -9  -3  240.18   12.80
   1  -9   3  217.88   12.90
   0   9  -3   16.70    4.50
   0   9   3   24.60    4.40
   0   9  -3   25.20    6.40
   0   9  -3   25.40    4.50
   0   9   3   25.40    5.90
   0   9   3   20.30    2.50
   0  -9   3   23.60    5.20
   1   9  -3   56.79    6.60
  -1   9   3   43.70    8.60
  -1   9   3   52.79    2.30
  -1   9   3   55.29    5.10
   1   9  -3   61.99    8.10
   2   9  -3   77.49    8.30
   2   9  -3   84.69    9.50
   2   9  -3   82.39   14.30
  -2   9   3   74.99    5.20
  -2   9   3   69.29    8.20
   3   9  -3  141.59   11.00
  -3   9   3  143.39    6.10
   3   9  -3  158.68   11.90
   3   9  -3  155.68   11.90
  -3   9   3  152.38   11.90
   4   9  -3   31.40    7.00
   4   9  -3   24.50    6.10
  -4   9   3   17.70    6.40
   4   9  -3   26.30    6.60
  -4  -9   3   37.90    8.50
   5   9  -3  128.49   10.90
   5   9  -3  113.09   11.30
  -5   9   3  118.99   11.40
  -5  -9   3   87.49   12.80
  -6   9   3    5.00    5.10
   6   9  -3   -6.00    2.70
   6   9  -3   -4.10    2.50
  -6  -9   3   -2.70    3.90
   7   9  -3    4.10    4.00
   7   9  -3    9.20    5.40
  -7  -9   3   24.60    7.20
   7  -9  -3   12.00    2.30
   8   9  -3   36.90    7.00
  -8   9   3   49.99    9.30
   8   9  -3   40.80   10.90
   8  -9  -3   39.50    4.40
  -8  -9   3   45.70   10.10
   9   9  -3   11.00    5.80
   9   9  -3   26.90    6.00
  -9   9   3   23.10    7.30
  -9  -9   3   16.70    7.60
   9  -9  -3   17.20    3.40
  10   9  -3   21.00    5.20
  10   9  -3   14.50    7.20
  10   9  -3    4.90    4.60
 -10  -9   3   10.80    6.80
  10  -9  -3    9.00    3.20
  11   9  -3   12.40    5.00
  11   9  -3   30.70    6.50
 -11   9   3   20.00    6.70
 -11  -9   3   13.20    7.70
  11  -9  -3   17.90    4.30
 -12   9   3   29.20    8.40
  12   9  -3   43.00    7.40
  12   9  -3   38.10    7.00
  12   9  -3   38.30   10.40
  12  -9  -3   42.60    6.20
 -12  -9   3   23.30    7.50
  13   9  -3   34.50   10.10
  13   9  -3   20.90    6.50
 -13   9   3   24.00    8.00
  13   9  -3   22.50    5.40
 -13  -9   3   25.90    8.90
  13  -9  -3    7.50    5.70
 -14   9   3    2.20    5.40
  14   9  -3   -8.50    3.20
  14   9  -3   -4.20    4.80
 -14  -9   3   -1.00    5.70
  14  -9  -3   -3.50    4.30
  15   9  -3    5.40    4.40
 -15   9   3   23.90    7.80
  15   9  -3   15.30    9.60
 -15  -9   3   21.20    7.70
  16   9  -3   -4.20    7.00
  16   9  -3    8.10    4.00
 -16  -9   3   -2.30    6.60
 -17   9   3   15.60    7.70
  17   9  -3   13.00    9.20
 -17  -9   3   -0.70    8.40
  16  10   3    0.60    8.20
 -16  10  -3  -11.50    5.50
 -16 -10  -3  -10.00    6.00
 -16 -10  -3   -4.90    7.30
  15  10   3   22.20    9.50
 -15  10  -3   17.90    7.90
 -15 -10  -3    9.70    6.60
 -15 -10  -3    0.90    6.20
 -14  10  -3   -3.70    5.60
  14  10   3    1.80    6.10
 -14 -10  -3    4.80    6.10
  13  10   3   69.29   12.30
  13  10   3   47.50    5.60
 -13  10  -3   49.90   10.80
 -13 -10  -3   46.40   10.30
 -13 -10  -3   46.40   11.30
 -12  10  -3    3.90    6.30
  12  10   3   -2.40    4.70
 -12 -10  -3    4.50    5.50
  12 -10   3   -2.10    5.70
 -12 -10  -3    0.80    5.70
  11  10   3   -1.00    4.60
  11  10   3    7.10    5.30
  11  10   3    3.30    3.20
 -11  10  -3   11.00    5.40
 -11 -10  -3   12.20    7.00
  11 -10   3   -7.70    4.80
 -11 -10  -3   12.40    7.20
 -10  10  -3   16.40    6.10
  10  10   3    6.50    3.40
  10  10   3   11.50    5.50
  10 -10   3    4.40    4.10
 -10 -10  -3   -1.90    4.50
  -9  10  -3   75.59   11.60
   9  10   3   95.19   11.60
   9  10   3   65.39    7.00
  -9 -10  -3   79.59   12.20
  -9 -10  -3   78.69   12.40
   9 -10   3   60.79    8.90
  -8  10  -3   30.90    7.80
   8  10   3   33.10    6.00
   8  10   3   28.60    7.30
   8 -10   3   17.90    5.40
  -8 -10  -3   34.00    7.90
  -7  10  -3  291.47   18.40
   7  10   3  286.57   14.10
   7  10   3  275.87   17.10
  -7 -10  -3  284.47   18.90
   7 -10   3  283.87   15.40
  -6  10  -3    9.30    2.80
   6  10   3    4.50    3.80
  -6  10  -3   14.90    2.40
  -6  10  -3   19.80    6.40
   6  10   3    4.80    3.50
  -6 -10  -3   14.50    5.80
   6 -10   3   12.60    4.80
   5  10   3   24.60    6.00
   5  10   3    9.20    4.10
  -5  10  -3   14.00    6.00
  -5  10  -3   10.70    2.70
  -5 -10  -3   12.60    5.80
   5 -10   3   16.20    4.00
  -4  10  -3   14.80    3.00
  -4  10  -3   23.60    6.80
  -4  10  -3   10.20    2.90
   4  10   3    9.90    4.70
   4  10   3   11.80    3.80
   4 -10   3   10.90    3.90
  -3  10  -3   -1.20    2.30
   3  10   3    4.50    2.60
  -3  10  -3    1.20    1.90
  -3  10  -3   -6.40    4.90
   3  10   3   -2.90    3.30
  -3 -10  -3    1.80    3.10
   3 -10   3    1.60    3.10
   2  10   3   -0.40    2.80
   2  10   3   -0.40    3.90
  -2  10  -3    3.70    4.50
   2  10   3    4.90    2.30
  -2  10  -3   -1.20    2.40
  -2  10  -3    0.30    2.00
   2 -10   3    2.50    2.80
  -1  10  -3  361.06   18.80
   1  10   3  339.27   10.70
   1  10   3  369.96   17.70
  -1  10  -3  379.76   14.20
   1  10   3  346.57   14.20
  -1  10  -3  354.76   15.00
   1 -10   3  320.47   16.00
   0  10  -3   37.30    6.30
   0  10  -3   32.60    7.10
   0  10   3   31.30    5.00
   0  10   3   29.40    6.90
   0  10   3   35.60    2.60
   0  10  -3   28.40    4.90
   1  10  -3  261.37   13.90
  -1  10   3  277.07   11.10
   1  10  -3  304.47   17.20
  -1  10   3  319.97   17.20
  -2  10   3    1.10    4.20
   2  10  -3   -2.10    2.90
   2  10  -3   -6.00    2.10
  -2  10   3   -1.40    1.80
   2  10  -3   -0.30    3.30
  -3  10   3   25.60    6.80
   3  10  -3   18.90    5.20
   3  10  -3   25.90    6.70
   4  10  -3   -3.20    2.90
   4  10  -3   -3.10    2.60
  -5  10   3    2.70    4.10
   5  10  -3    4.40    3.90
   5  10  -3    2.50    3.60
   6  10  -3   24.70    6.30
  -6  10   3   43.90    9.30
   6  10  -3   31.10    6.60
  -6 -10   3   41.70    9.90
   7  10  -3   65.79   15.30
  -7  10   3  101.19   11.70
   7  10  -3   96.59   10.30
  -7 -10   3   72.09   12.80
   8  10  -3    2.10    4.50
  -8  10   3    2.00    4.90
   8  10  -3    4.60    4.30
  -8 -10   3    3.90    5.80
   9  10  -3   -4.00    3.80
   9  10  -3    1.60    4.00
  -9  10   3    0.20    4.50
  -9 -10   3   -0.10    5.10
   9 -10  -3   -2.70    2.00
  10  10  -3   -1.10    3.60
 -10  10   3    2.00    4.10
  10  10  -3  -11.50    5.80
  10 -10  -3    1.50    2.50
 -10 -10   3   -0.40    5.40
  11  10  -3    0.50    4.20
  11  10  -3   -3.90    5.30
 -11  10   3    8.90    5.80
 -11 -10   3   11.20    6.80
  11 -10  -3    3.60    3.00
  12  10  -3   14.00    5.90
 -12  10   3   17.10    7.80
  12  10  -3   22.70    8.60
 -12 -10   3   16.10    7.80
  12 -10  -3    8.80    4.40
  13  10  -3   21.70    6.80
 -13  10   3   27.10    9.20
 -13 -10   3   23.60    8.00
 -14 -10   3   -1.60    5.30
  15  10  -3    4.80    5.20
  15  10  -3  -17.20    6.20
 -15  10   3   -3.30    6.00
 -15 -10   3    8.50    7.40
 -16  10   3   -1.50    5.30
  16  10  -3   -2.10    7.00
 -16 -10   3   10.20    7.40
  14  11   3    7.60    7.10
 -14  11  -3   -8.70    5.50
 -14 -11  -3    8.70    7.10
 -13  11  -3    3.70    6.90
  13  11   3    6.20    7.50
 -13 -11  -3   -3.60    6.20
 -13 -11  -3   -6.00    5.10
  12  11   3   -2.40    3.10
  12  11   3   22.80    6.90
 -12  11  -3    4.00    9.50
 -12 -11  -3   -0.70    5.20
 -12 -11  -3   -3.40    6.60
  11  11   3   30.50    5.80
 -11  11  -3   34.00    9.90
  11  11   3   22.80    7.60
 -11 -11  -3   32.20    8.90
 -10  11  -3   -1.40    4.60
  10  11   3    0.00    5.10
 -10 -11  -3    7.00    5.20
  10 -11   3   16.10    5.90
  -9  11  -3   10.00    5.40
   9  11   3   22.90    7.90
   9  11   3   18.20    4.80
  -9 -11  -3   26.50    8.80
   9 -11   3   14.30    6.10
  -8  11  -3   34.50    8.30
  -8 -11  -3   32.00    8.50
   8 -11   3   30.60    6.70
  -7  11  -3   -1.80    5.10
   7  11   3    6.60    4.20
   7  11   3    3.20    4.60
  -7 -11  -3    4.00    5.50
  -6  11  -3    0.50    4.50
  -6  11  -3   -0.70    2.00
   6  11   3   -7.70    2.60
   6  11   3    0.90    3.40
   6 -11   3    2.20    3.50
  -5  11  -3   74.59    7.10
   5  11   3   96.89    8.90
  -5  11  -3   65.89    5.60
  -5  11  -3   54.79   10.20
   5  11   3   82.39    9.40
  -5 -11  -3   63.99   10.00
   5 -11   3   76.69    8.60
  -4  11  -3    5.20    2.90
  -4  11  -3   -1.60    1.70
   4  11   3   -1.90    2.80
   4  11   3    0.60    3.60
  -4  11  -3    0.60    4.40
   4 -11   3    2.40    3.40
   3  11   3   92.89    9.60
  -3  11  -3   81.19    6.70
  -3  11  -3   84.89    5.90
  -3  11  -3   72.99   10.80
   3  11   3   87.69    6.90
   3 -11   3   91.59    8.30
   2  11   3   20.10    5.80
  -2  11  -3   22.60    6.80
   2  11   3   20.20    5.00
  -2  11  -3   17.60    3.50
  -2  11  -3   14.40    4.50
   2  11   3   13.20    2.90
   1  11   3   22.80    4.50
  -1  11  -3   31.30    7.50
   1  11   3   19.90    2.50
   1  11   3   40.50    7.90
  -1  11  -3   22.10    4.30
   0  11   3   17.80    4.50
   0  11   3   19.10    7.00
   0  11  -3   18.40    4.50
  -1  11   3    2.20    2.60
   1  11  -3    2.60    2.60
   1  11  -3   -9.40    3.20
   1  11  -3    1.80    4.30
  -1  11   3    2.30    3.40
  -2  11   3    3.00    2.30
  -2  11   3    8.00    5.10
   2  11  -3    9.80    3.80
   3  11  -3   30.20   10.80
   3  11  -3   28.80    6.20
  -3  11   3   37.50    7.90
  -4  11   3   -1.50    4.40
   4  11  -3    0.40    4.10
   4  11  -3   -2.60    3.40
  -5  11   3   69.39   10.70
   5  11  -3   84.19    9.70
   5  11  -3   67.09    9.50
  -6  11   3    4.80    4.90
   6  11  -3    6.50    4.90
   7  11  -3   49.40    9.40
   7  11  -3   55.89    9.30
  -7  11   3   48.40    9.40
  -7 -11   3   53.49   10.70
   8  11  -3    9.10    5.30
   8  11  -3   -6.40    3.30
  -8  11   3   -0.80    5.10
  -8 -11   3    6.30    6.90
   9  11  -3    2.00    4.30
  -9  11   3    8.80    6.20
   9  11  -3    3.00    5.30
  -9 -11   3    0.60    6.20
  10  11  -3   -0.70    5.80
  10  11  -3    5.00    4.30
 -10  11   3   -0.40    4.80
 -10 -11   3   -7.30    4.60
  11  11  -3    4.20    5.70
  11  11  -3    1.20    4.30
 -11  11   3    3.40    6.10
 -11 -11   3    2.30    5.20
  11 -11  -3   -4.10    2.00
  12  11  -3    1.80    4.40
 -12  11   3    3.10    6.30
  12  11  -3   21.10    6.90
 -12 -11   3    6.10    6.10
  13  11  -3  -11.30    5.00
  13  11  -3   -7.20    3.90
 -13  11   3    0.50    5.20
 -13 -11   3  -13.90    6.60
  14  11  -3    0.70    4.10
  14  11  -3   -5.30    5.30
 -14  11   3   -6.40    5.00
 -14 -11   3    7.50    7.30
  12  12   3    3.90    7.00
 -12  12  -3   -7.60    5.70
 -12 -12  -3    3.30    7.10
 -11  12  -3   -8.40    4.50
  11  12   3    3.20    6.10
  10  12   3   -5.70    6.40
  10  12   3    0.20    3.70
 -10  12  -3    5.70    6.50
 -10 -12  -3    8.70    6.60
   9  12   3   12.20    5.80
   9  12   3    3.30    4.20
   8  12   3   11.10    5.00
  -8  12  -3   -5.80    4.60
   8  12   3    4.60    5.10
  -7  12  -3   -0.80    4.40
   7  12   3    4.50    3.90
   7  12   3    6.70    4.30
   6  12   3    4.50    4.60
  -6  12  -3    0.50    4.50
   6  12   3   -4.00    2.90
   6 -12   3    1.30    4.20
  -5  12  -3   18.20    3.50
  -5  12  -3   22.80    7.00
   5  12   3   14.80    5.70
   5  12   3   14.80    5.10
   5 -12   3   20.30    5.10
   4  12   3   -5.90    2.60
  -4  12  -3    0.60    5.00
  -4  12  -3    5.50    2.50
  -4  12  -3   -0.30    2.30
   4  12   3    5.90    5.70
   3  12   3    4.10    2.30
  -3  12  -3    5.90    2.30
   3  12   3   14.10    5.20
  -3  12  -3    9.30    3.40
  -3  12  -3    7.20    5.70
   2  12   3    9.40    2.10
   2  12   3    8.00    4.90
  -2  12  -3    7.50    2.60
  -2  12  -3    5.60    5.60
  -2  12  -3    7.90    4.40
  -1  12  -3   -2.00    3.90
  -1  12  -3   -5.90    3.10
   1  12   3   -1.30    3.80
  -1  12  -3    1.80    3.40
   1  12   3   -0.50    3.50
   0  12   3    3.50    3.40
   0  12   3    0.50    4.60
   0  12  -3    5.10    5.30
   0  12  -3   13.20    3.30
   1  12  -3    9.90    3.60
   1  12  -3   10.20    6.00
  -1  12   3   -0.70    3.20
  -1  12   3    7.50    5.40
   2  12  -3   12.80    4.30
  -2  12   3   25.30    7.30
   2  12  -3   24.00    7.00
  -2  12   3   16.30    3.50
  -3  12   3  219.98   16.60
   3  12  -3  218.68   15.60
   3  12  -3  194.18   12.90
  -4  12   3   -2.50    3.60
   4  12  -3    1.80    3.50
   4  12  -3    1.80    4.90
   5  12  -3    0.70    5.10
  -5  12   3   -2.50    5.20
   6  12  -3    6.70    5.00
   6  12  -3   11.10    4.30
  -6  12   3   12.40    6.90
   7  12  -3   68.79   10.80
   7  12  -3   53.49    9.80
  -7  12   3   46.10   10.00
   8  12  -3   -9.90    3.50
   8  12  -3   -6.90    4.20
  -8  12   3   -0.60    3.40
   9  12  -3    3.30    4.90
   9  12  -3    8.40    6.30
  -9 -12   3  -14.00    7.50
  10  12  -3    3.10    5.60
  10  12  -3    6.80    5.60
 -10  12   3    7.60    7.10
 -10 -12   3    3.90    8.20
  11  12  -3    1.20    5.50
  11  12  -3   -7.50    4.40
 -11  12   3   -2.40    6.10
 -11 -12   3   -1.80    6.60
 -12  12   3    6.50    7.20
  12  12  -3    4.60    7.30
 -12 -12   3  -13.40    6.40
   9  13   3   43.80    8.10
  -9  13  -3   43.30   10.90
   8  13   3   -3.60    4.00
  -8  13  -3   -3.40    6.10
   8  13   3   -3.80    4.50
  -7  13  -3   17.00    8.20
   7  13   3   14.70    6.20
   7  13   3   22.60    5.50
  -6  13  -3    2.80    5.60
   6  13   3    5.90    3.80
   6  13   3   -7.10    3.80
   5  13   3   -8.80    3.50
  -4  13  -3   -2.20    1.80
  -4  13  -3    2.80    5.50
   4  13   3   -5.00    3.90
   3  13   3   10.80    6.20
  -3  13  -3   28.80    8.70
  -3  13  -3   14.80    2.80
  -2  13  -3   -2.60    4.90
   2  13   3   -7.30    4.20
  -2  13  -3    1.90    2.30
   1  13   3   26.70    7.00
  -1  13  -3   43.90    9.90
  -1  13  -3   32.90    4.80
   0  13  -3   -4.80    3.60
   0  13   3   -4.70    4.50
   0  13  -3   -5.20    1.90
   1  13  -3   -2.70    2.40
   1  13  -3   -2.70    4.70
  -1  13   3   -6.80    4.30
   2  13  -3   -1.80    2.70
  -2  13   3    4.60    4.50
   2  13  -3   -8.90    4.40
  -3  13   3   -4.00    3.90
   3  13  -3   -3.80    4.90
   3  13  -3   -6.30    2.90
   4  13  -3   -2.00    5.00
   4  13  -3    2.50    3.80
  -4  13   3    5.30    6.40
   5  13  -3   -7.00    3.80
  -5  13   3   -0.80    5.30
   5  13  -3   -2.70    4.20
   6  13  -3   -5.60    4.20
   6  13  -3    5.10    5.00
  -7  13   3    4.40    7.10
   7  13  -3   17.10    6.10
   7  13  -3    3.90    5.10
  -8  13   3   -0.80    6.00
   8  13  -3   -4.90    5.20
   8  13  -3   -3.50    4.40
   9  13  -3  -11.70    5.30
  -9  13   3    0.70    5.60
   9  13  -3   11.50    5.30
  -4  14  -3    1.00    6.30
   4  14   3  -10.20    5.00
  -3  14  -3   27.10    7.90
   3  14   3   11.30    7.00
  -2  14  -3   -0.40    6.30
   2  14   3  -12.40    4.90
   1  14   3   -6.20    4.90
  -1  14  -3   -7.60    5.50
   0  14   3   20.50    7.20
   0  14  -3   -0.30    6.90
  -1  14   3   -1.70    9.70
   2  14  -3   10.50    6.20
  -2  14   3   10.40    6.70
  -3  14   3   63.59   11.80
   3  14  -3   58.79   11.30
  -4  14   3  -11.80    5.00
   4  14  -3   -3.10    4.70
 -22   0  -4    5.00    5.10
 -22   0  -4   -3.80    4.90
 -22   0  -4   -9.30    5.40
 -21   0  -4   -6.10    5.60
 -21   0  -4  -10.80    4.30
 -21   0  -4   -0.50    4.80
 -20   0  -4    9.90    6.20
 -20   0  -4   23.40    4.90
 -20   0  -4   12.70    6.50
 -19   0  -4   -6.60    4.80
 -19   0  -4   -5.30    4.50
  19   0   4   -0.10    3.90
 -19   0  -4   -6.30    3.30
  18   0   4   13.40    4.10
 -18   0  -4    8.30    5.60
 -18   0  -4   14.40    4.00
 -18   0  -4   15.10    6.40
 -17   0  -4    8.00    5.00
  17   0   4    3.00    3.40
 -17   0  -4    3.50    3.60
  16   0   4   29.20    5.30
 -16   0  -4   13.60    5.60
 -16   0  -4   22.00    5.30
 -15   0  -4  199.68   11.40
  15   0   4  190.38   10.30
 -15   0  -4  197.28   14.00
  14   0   4   27.00    5.40
 -14   0  -4   17.30    4.80
 -14   0  -4   28.30    5.20
  14   0   4   23.10    4.20
  13   0   4    3.60    2.60
 -13   0  -4    1.60    3.00
  13   0   4    5.30    2.70
 -13   0  -4    5.20    3.10
  12   0   4  211.58   10.80
 -12   0  -4  221.68   10.40
 -12   0  -4  209.28   12.50
  12   0   4  196.08   11.60
  12   0   4  210.38    9.40
  11   0   4  131.69    9.70
  11   0   4  143.19    8.40
 -11   0  -4  140.89    9.80
 -11   0  -4  140.89    7.90
  10   0   4  933.91   21.00
 -10   0  -4  912.81   25.50
  10   0   4  924.21   25.50
  10   0   4  975.50   23.80
 -10   0  -4  908.81   21.50
   9   0   4   45.60    5.00
   9   0   4   49.40    5.50
  -9   0  -4   51.59    5.70
  -9   0  -4   49.40    4.40
   9   0   4   45.30    4.10
   8   0   4 2172.28   38.00
   8   0   4 2185.98   43.10
  -8   0  -4 2130.59   42.50
  -8   0  -4 2140.79   38.00
   8   0   4 2177.88   40.60
   7   0   4  487.85   13.90
   7   0   4  528.45   15.60
  -7   0  -4  517.95   12.30
   7   0   4  517.15   12.60
  -7   0  -4  527.15   15.50
   6   0   4  373.86   12.00
  -6   0  -4  382.16   12.00
   6   0   4  354.26   12.40
  -6   0  -4  352.86    9.10
   6   0   4  385.56    9.80
  -2   0  -4 1609.24   27.50
   2   0   4 1598.44   27.70
   1   0   4 2108.59   31.90
  -1   0  -4 2092.29   34.20
   1   0   4 2082.59   34.50
  -1   0  -4 2008.10   31.90
   0   0   4 1957.90   33.50
   0   0  -4 1928.31   33.20
   0   0   4 1983.20   31.90
   0   0  -4 1993.70   33.30
   0   0  -4 2018.80   31.80
   0   0   4 1941.31   33.10
   1   0  -4   40.70    2.90
  -1   0   4   36.60    2.90
  -1   0   4   41.10    3.10
   1   0  -4   36.10    3.00
   2   0  -4 2383.06   41.90
   2   0  -4 2522.15   43.10
  -2   0   4 2452.95   42.80
  -2   0   4 2493.25   42.40
  -3   0   4 1220.28   24.80
   3   0  -4 1186.48   24.10
   3   0  -4 1190.08   25.50
   4   0  -4 1781.12   33.60
   4   0  -4 1803.32   36.00
   4   0  -4 1754.82   32.30
  -4   0   4 1779.12   34.40
   5   0  -4 1951.10   35.80
  -5   0   4 1934.61   37.80
   5   0  -4 1896.51   36.50
  -6   0   4   21.50    3.70
   6   0  -4   23.80    3.50
  -6   0   4   29.60    3.50
   7   0  -4   25.80    3.90
  -7   0   4   36.20    5.20
  -7   0   4   32.80    4.60
   8   0  -4 2419.86   46.10
   8   0  -4 2449.55   46.30
  -8   0   4 2366.86   46.50
  -8   0   4 2457.45   48.80
  -9   0   4  542.95   18.80
   9   0  -4  526.15   16.70
  -9   0   4  533.55   17.40
   9   0  -4  509.45   16.40
 -10   0   4  196.68   11.90
 -10   0   4  173.28   10.20
  10   0  -4  226.28   10.60
  10   0  -4  201.48   10.20
  11   0  -4  707.43   20.90
  11   0  -4  741.63   21.80
 -11   0   4  699.03   25.70
 -11   0   4  712.33   23.80
 -12   0   4   43.10    7.50
  12   0  -4   38.20    6.20
 -12   0   4   44.70    6.90
  12   0  -4   50.89    5.80
  13   0  -4   22.30    5.10
 -13   0   4   10.70    4.40
  13   0  -4   13.50    3.90
 -13   0   4   18.90    4.90
 -14   0   4   46.70    7.60
  14   0  -4   30.60    5.70
  14   0  -4   28.60    5.30
 -14   0   4   29.20    6.30
  15   0  -4  220.38   12.30
  15   0  -4  159.58   10.50
 -15   0   4  190.78   13.50
 -15   0   4  149.19   11.40
 -16   0   4   44.30    8.10
  16   0  -4   44.00    6.90
 -17   0   4   53.19    8.60
 -17   0   4   12.20    8.60
 -17   0   4   32.60    7.40
 -18   0   4    5.00    5.80
 -18   0   4    4.10    5.00
 -19   0   4   10.40    6.50
 -19   0   4    0.10    5.00
 -20   0   4   -4.70    5.40
 -20   0   4    1.90    5.80
 -21   0   4   -3.70    5.60
 -22   0   4   -1.80    5.80
 -22   0   4  -12.80    6.70
 -22   1  -4    7.10    5.50
 -22   1  -4    1.80    6.00
 -22  -1  -4   -9.40    5.50
 -22  -1  -4    7.70    6.20
 -21   1  -4    1.00    7.10
 -21   1  -4   -6.50    3.70
 -21  -1  -4    2.90    6.60
 -21  -1  -4    9.00    6.10
 -20   1  -4    0.00    4.50
 -20   1  -4    5.20    5.20
 -20  -1  -4    7.30    5.20
 -20  -1  -4    4.90    5.70
 -19   1  -4    5.40    3.80
 -19   1  -4    3.50    5.50
  19   1   4   -3.80    3.10
 -19  -1  -4   -4.70    4.20
 -19  -1  -4   -6.90    3.10
  19  -1   4   -2.90    5.20
 -19  -1  -4    1.20    4.60
  18   1   4   -5.40    2.60
 -18   1  -4   -2.50    3.60
 -18   1  -4   -2.50    4.20
  18  -1   4   -9.00    3.10
 -18  -1  -4    9.50    5.30
 -18  -1  -4    2.90    4.00
 -18  -1  -4   -2.60    3.00
 -17   1  -4   30.20    6.30
  17   1   4   25.10    4.60
 -17   1  -4   28.40    7.00
  17  -1   4   28.60    6.20
 -17  -1  -4   17.50    6.40
 -17  -1  -4   28.40    5.30
 -17  -1  -4   26.60    7.10
 -16   1  -4   18.00    4.70
  16   1   4   14.50    3.80
 -16   1  -4   17.30    6.00
  16  -1   4   27.80    4.80
 -16  -1  -4   25.30    7.10
 -16  -1  -4   21.10    6.30
 -16  -1  -4   23.10    4.50
 -15   1  -4    3.40    3.90
  15   1   4    3.20    2.50
 -15   1  -4    0.10    3.40
  15  -1   4    3.40    3.40
 -15  -1  -4    1.60    4.30
 -15  -1  -4    4.20    2.90
 -15  -1  -4    2.30    4.30
 -14   1  -4  201.58   13.00
  14   1   4  195.08    8.90
 -14   1  -4  205.58   13.70
  14  -1   4  186.48   10.80
 -14  -1  -4  195.88   14.10
 -14  -1  -4  199.68   10.10
 -14  -1  -4  188.58   13.50
 -13   1  -4  235.88   12.00
 -13   1  -4  256.17   13.70
  13   1   4  218.78   12.00
  13   1   4  243.68    9.80
 -13  -1  -4  236.58   14.30
 -13  -1  -4  228.58   10.40
  13  -1   4  240.28   11.60
  13  -1   4  256.57   11.70
 -13  -1  -4  246.88   14.60
  12   1   4   74.29    8.50
  12   1   4   73.89    5.00
 -12   1  -4   60.19    6.90
  12   1   4   70.59    7.60
 -12   1  -4   67.19    6.60
 -12  -1  -4   67.59    9.00
  12  -1   4   54.59    5.80
 -12  -1  -4   70.79    8.90
  12  -1   4   59.39    6.80
  12  -1   4   63.29    5.90
 -12  -1  -4   67.39    5.70
 -11   1  -4    0.00    2.00
 -11   1  -4    0.70    2.20
  11   1   4    0.60    2.30
  11   1   4   -0.80    2.10
  11   1   4    1.80    1.60
 -11  -1  -4    1.90    2.20
  11  -1   4    4.20    2.50
  11  -1   4    4.70    2.10
 -11  -1  -4   -1.00    2.90
 -10   1  -4  118.39    8.10
  10   1   4  110.79    5.20
  10   1   4  110.19    7.50
  10   1   4  115.19    8.40
 -10   1  -4  107.99    7.00
  10  -1   4  104.09    6.80
  10  -1   4  106.09    6.60
 -10  -1  -4  103.39    5.90
  10  -1   4  114.39    8.10
 -10  -1  -4  115.79    8.80
   9   1   4   11.80    3.40
  -9   1  -4   21.10    3.80
   9   1   4   13.90    3.60
   9   1   4   20.30    2.50
  -9   1  -4   16.60    3.80
  -9  -1  -4   15.50    4.30
   9  -1   4   17.50    3.90
  -9  -1  -4   17.00    2.70
   9  -1   4   17.00    3.50
   8   1   4 6011.00   97.19
   8   1   4 6014.60   89.99
   8   1   4 5956.50   98.89
  -8   1  -4 5926.91   94.29
  -8   1  -4 5911.71   96.39
  -8  -1  -4 5868.41   91.09
   8  -1   4 5938.41   95.39
   8  -1   4 5993.40   97.79
  -8  -1  -4 5850.71   99.49
   7   1   4  298.97    7.30
   7   1   4  331.87   11.50
  -7   1  -4  298.57   10.00
   7   1   4  298.27   11.70
  -7   1  -4  296.07   10.60
  -7  -1  -4  308.77   12.20
   7  -1   4  321.87   11.60
   7  -1   4  316.27   10.70
  -7  -1  -4  300.37    7.90
   6   1   4 1767.02   28.10
  -6   1  -4 1743.13   31.90
   6   1   4 1776.72   34.90
   6   1   4 1787.02   34.10
  -6   1  -4 1798.52   32.90
   6  -1   4 1741.03   34.00
  -6  -1  -4 1726.43   28.30
   6  -1   4 1777.32   33.40
  -6  -1  -4 1786.22   35.40
   5   1   4  286.77    9.80
  -5   1  -4  252.47    8.30
  -5   1  -4  260.57    9.60
  -5   1  -4  283.07    8.60
   5   1   4  271.97    9.40
  -5  -1  -4  269.27    5.50
  -5  -1  -4  278.47    8.70
   5  -1   4  279.17    9.30
   5  -1   4  295.27    9.60
  -5  -1  -4  259.07    9.80
  -4   1  -4  353.36   10.40
  -4   1  -4  342.87    9.70
   4   1   4  372.76   10.40
   4   1   4  364.46   10.40
   4  -1   4  362.76   10.50
  -4  -1  -4  357.36   10.80
  -4  -1  -4  355.46    9.00
   4  -1   4  371.86   10.60
  -3   1  -4 1492.85   26.80
   3   1   4 1453.05   26.40
   3   1   4 1499.75   26.50
  -3   1  -4 1458.55   27.00
   3  -1   4 1480.55   27.20
  -3  -1  -4 1460.95   27.00
  -3  -1  -4 1415.86   27.80
   2   1   4 3187.38   49.10
  -2   1  -4 3207.08   52.09
   2   1   4 3298.87   48.30
  -2  -1  -4 3180.78   48.70
   2  -1   4 3310.77   52.99
  -2  -1  -4 3300.97   48.30
   1   1   4  387.76    8.50
   1   1   4  384.86    8.60
  -1   1  -4  382.16    9.80
   1  -1   4  388.36   10.50
   1  -1   4  401.86    9.90
  -1  -1  -4  381.06    8.30
  -1  -1  -4  385.06    8.40
   1   1  -4 2172.88   39.40
  -1   1   4 2179.58   36.00
  -1   1   4 2250.37   37.40
   1   1  -4 2200.68   38.50
  -1  -1   4 2229.88   39.70
  -1  -1   4 2190.28   38.50
   1  -1  -4 2151.58   36.80
   1  -1  -4 2180.78   35.80
  -2   1   4 1577.74   30.40
   2   1  -4 1687.33   32.90
   2   1  -4 1671.13   31.30
   2   1  -4 1707.13   31.90
  -2   1   4 1703.63   29.50
   2  -1  -4 1788.02   30.80
   2  -1  -4 1644.14   29.60
  -2  -1   4 1688.33   32.00
  -2  -1   4 1579.54   32.30
   3   1  -4   13.50    2.50
  -3   1   4   16.70    2.80
   3   1  -4   15.00    3.10
   3   1  -4   14.40    2.50
   3   1  -4   15.90    2.70
  -3  -1   4   19.40    3.20
   3  -1  -4   13.10    2.20
  -3  -1   4   11.00    2.40
  -3  -1   4   15.20    2.70
   3  -1  -4   18.60    2.70
  -4   1   4  446.66   13.40
   4   1  -4  456.85   15.40
   4   1  -4  451.35   13.00
   4   1  -4  460.55   13.30
   4  -1  -4  419.76   10.50
   4  -1  -4  433.86   12.50
  -4  -1   4  426.06   13.20
  -4  -1   4  434.36   14.30
   5   1  -4  429.76   13.30
   5   1  -4  422.96   15.70
   5   1  -4  405.46   12.90
  -5   1   4  385.46   13.20
   5  -1  -4  393.16   12.40
  -5  -1   4  398.26   13.00
  -5  -1   4  410.86   13.50
  -5  -1   4  418.36   14.90
   5  -1  -4  397.46   10.90
   6   1  -4  413.26   13.90
  -6   1   4  427.76   14.50
   6   1  -4  428.26   13.60
   6  -1  -4  413.46   13.30
   6  -1  -4  421.16   11.90
  -6  -1   4  408.56   15.50
  -6  -1   4  464.95   14.70
  -6  -1   4  430.76   14.40
   7   1  -4  110.99    7.20
  -7   1   4  107.19    7.90
  -7  -1   4  112.49    7.70
   7  -1  -4  114.49    6.90
  -7  -1   4  119.79    8.80
  -7  -1   4  119.69    7.70
   7  -1  -4  107.89    6.20
   8   1  -4   29.80    4.50
  -8   1   4   32.60    4.40
  -8   1   4   39.80    5.80
   8   1  -4   36.70    5.40
  -8  -1   4   28.20    5.00
  -8  -1   4   46.50    5.70
   8  -1  -4   33.20    4.80
  -8  -1   4   28.70    5.30
   8  -1  -4   28.00    4.00
   9   1  -4   13.50    4.10
  -9   1   4   27.50    5.20
   9   1  -4   15.80    3.50
  -9   1   4   12.80    3.60
   9  -1  -4   13.50    3.30
  -9  -1   4    9.40    3.60
   9  -1  -4   15.60    3.70
  -9  -1   4   10.20    3.60
  -9  -1   4   14.10    5.20
  10   1  -4  179.08   10.40
 -10   1   4  160.38   10.70
 -10   1   4  180.88    9.60
  10   1  -4  178.98    9.50
 -10  -1   4  159.08   10.40
 -10  -1   4  166.28   16.70
  10  -1  -4  171.78    9.40
  10  -1  -4  167.48    8.80
 -10  -1   4  211.08   13.20
  11   1  -4   84.39    7.50
  11   1  -4   71.59    6.30
 -11   1   4   92.29    7.40
 -11   1   4   90.29    8.50
 -11  -1   4   82.79    8.20
  11  -1  -4   87.59    7.30
 -11  -1   4   77.79    8.00
  11  -1  -4   80.69    6.40
 -11  -1   4   84.99    9.80
  12   1  -4  214.48   11.00
 -12   1   4  249.97   14.30
 -12   1   4  227.18   11.90
  12   1  -4  212.58   12.20
  12  -1  -4  222.38   10.80
 -12  -1   4  223.78   15.20
 -12  -1   4  226.98   13.40
  12  -1  -4  234.78   11.90
 -12  -1   4  219.78   15.40
  13   1  -4    3.40    3.00
 -13   1   4    1.50    3.20
 -13   1   4    4.90    4.20
  13   1  -4    6.10    3.10
 -13  -1   4   -1.60    3.30
 -13  -1   4    2.70    3.70
  13  -1  -4    2.20    2.90
  13  -1  -4    4.10    2.60
 -13  -1   4    5.20    3.90
  14   1  -4   11.20    4.00
 -14   1   4    0.60    2.80
  14   1  -4    3.90    2.80
 -14   1   4    8.30    5.20
  14  -1  -4    0.60    2.60
 -14  -1   4   -3.90    2.50
 -14  -1   4    1.60    3.60
  14  -1  -4    0.30    3.30
 -15   1   4   42.90    6.80
 -15   1   4   38.20    7.90
  15   1  -4   40.50    7.00
  15  -1  -4   42.50    6.60
 -15  -1   4   38.90    8.50
 -15  -1   4   35.40    7.40
  15  -1  -4   26.10    5.70
 -16   1   4    2.70    4.00
 -16   1   4    6.30    4.70
  16   1  -4   13.40    4.20
  16  -1  -4    1.30    3.50
 -16  -1   4   14.40    5.80
 -16  -1   4   10.80    5.50
 -16  -1   4    6.90    4.90
  17   1  -4   -6.30    2.60
 -17   1   4    6.90    5.00
 -17  -1   4    4.00    4.20
 -17  -1   4   -2.30    4.00
 -18   1   4   12.80    5.70
 -18  -1   4   13.90    7.70
 -18  -1   4    0.40    4.10
 -19   1   4    4.60    4.80
 -19  -1   4   -9.80    4.40
 -19  -1   4   -7.90    4.60
 -20   1   4    3.00    6.10
 -20  -1   4  -11.90    5.00
 -20  -1   4    1.10    5.70
 -21   1   4   11.60    6.00
 -21   1   4    2.90    6.60
 -21  -1   4   -6.70    4.90
 -21  -1   4    1.40    5.10
 -22   1   4    6.30    5.80
 -22  -1   4    1.90    6.40
 -22   2  -4    4.30    5.20
 -22   2  -4   10.10    5.50
 -22  -2  -4   11.10    6.80
 -21   2  -4    4.60    5.60
 -21   2  -4    3.20    4.50
 -21  -2  -4   16.90    7.40
 -21  -2  -4    3.50    5.70
 -20   2  -4   12.10    5.00
 -20  -2  -4    9.30    6.50
 -20  -2  -4    5.00    6.00
 -19   2  -4    7.80    4.70
 -19   2  -4    0.90    3.30
  19   2   4    0.60    4.60
 -19  -2  -4   10.90    6.00
 -19  -2  -4    1.20    4.80
 -18   2  -4   68.79    9.80
 -18   2  -4   83.19    9.50
 -18  -2  -4   67.89   11.40
 -18  -2  -4   80.59   12.70
 -17   2  -4   12.40    5.60
 -17   2  -4    3.00    4.70
  17  -2   4   10.30    4.40
 -17  -2  -4   -4.60    4.50
 -17  -2  -4    2.60    4.30
 -16   2  -4   -0.60    2.80
  16   2   4    1.30    2.60
 -16   2  -4    0.20    4.00
 -16  -2  -4    2.80    4.60
  16  -2   4   -2.20    3.70
 -16  -2  -4    6.20    4.90
 -15   2  -4  107.69    9.50
 -15   2  -4   96.19    9.60
  15   2   4   98.59    6.00
 -15  -2  -4   87.99   12.10
 -15  -2  -4   91.29   10.40
  15  -2   4   96.89   10.70
 -14   2  -4   18.40    4.90
  14   2   4   10.50    2.60
 -14   2  -4   10.90    4.50
 -14  -2  -4    8.00    5.10
  14  -2   4   17.40    4.60
 -14  -2  -4    9.00    4.70
  13   2   4   30.30    6.70
 -13   2  -4   37.60    6.30
 -13   2  -4   35.50    6.20
  13   2   4   27.50    3.40
 -13  -2  -4   27.70    6.70
 -13  -2  -4   29.30    7.50
  13  -2   4   29.20    5.60
  12   2   4   31.20    5.70
  12   2   4   38.60    3.30
 -12   2  -4   39.90    7.00
  12   2   4   42.50    6.80
 -12  -2  -4   43.80    8.60
  12  -2   4   41.60    6.20
  12  -2   4   44.30    6.40
 -12  -2  -4   36.80    7.20
 -11   2  -4  118.69    8.00
 -11   2  -4  112.19    7.80
  11   2   4   98.69    9.40
  11   2   4  111.29    4.70
  11  -2   4  116.49    8.20
  11  -2   4  108.09   12.10
 -11  -2  -4  127.59    9.60
 -11  -2  -4   99.39    9.20
 -10   2  -4  126.79    7.80
  10   2   4  126.59    4.60
  10   2   4  106.99    8.00
 -10   2  -4  138.09    8.20
  10  -2   4  126.29    8.30
 -10  -2  -4  129.39    9.70
  10  -2   4  131.99    8.30
 -10  -2  -4  117.59    8.80
   9   2   4    7.80    2.80
  -9   2  -4    5.00    2.10
   9   2   4    3.20    1.10
  -9   2  -4    6.70    2.10
   9  -2   4    3.80    2.00
  -9  -2  -4    2.30    2.30
   9  -2   4    1.60    2.20
  -9  -2  -4    5.00    3.20
   8   2   4    9.00    1.20
   8   2   4    6.50    2.70
  -8   2  -4    4.70    2.30
  -8   2  -4    9.20    2.40
  -8  -2  -4    5.70    3.00
   8  -2   4    8.50    2.70
   8  -2   4    4.00    2.00
  -8  -2  -4    5.50    2.90
   7   2   4  537.75   16.50
  -7   2  -4  560.84   14.40
  -7   2  -4  606.44   16.10
  -7  -2  -4  554.74   16.50
   7  -2   4  587.24   17.10
  -7  -2  -4  567.74   18.20
   7  -2   4  551.64   16.10
   6   2   4  311.87   11.30
  -6   2  -4  310.37   11.20
  -6   2  -4  320.57    9.30
  -6   2  -4  301.07   10.50
   6  -2   4  292.47   12.90
  -6  -2  -4  310.37   12.30
  -6  -2  -4  306.37   10.90
   6  -2   4  315.97   10.90
  -5   2  -4    0.60    1.30
  -5   2  -4    0.60    1.20
   5   2   4    0.90    1.20
  -5  -2  -4    1.00    1.40
  -5  -2  -4   -0.80    1.20
   5  -2   4    8.80    2.40
  -4   2  -4  553.74   14.80
  -4   2  -4  542.05   13.70
   4   2   4  544.45   13.10
   4   2   4  570.04   14.60
   4  -2   4  552.24   14.40
  -4  -2  -4  546.25   15.10
  -4  -2  -4  558.44   13.50
   4  -2   4  564.44   15.70
   3   2   4  337.87    9.90
   3   2   4  338.47    9.10
  -3   2  -4  330.87    9.60
   3   2   4  325.87    9.20
  -3   2  -4  325.77   10.80
   3  -2   4  333.17   10.30
  -3  -2  -4  328.27    6.90
  -3  -2  -4  338.57   10.40
  -3  -2  -4  320.17    8.90
  -2   2  -4   84.79    5.10
  -2   2  -4   83.59    4.50
   2   2   4   82.59    3.10
   2   2   4   79.19    4.00
  -2   2  -4   75.99    5.00
   2   2   4   73.29    3.70
   2   2   4   83.09    3.60
  -2  -2  -4   84.39    4.00
  -2  -2  -4   79.29    4.30
   2  -2   4   87.19    4.90
  -2  -2  -4   85.69    3.10
  -1   2  -4  600.44   15.60
   1   2   4  608.24   12.80
   1   2   4  617.54   11.40
  -1   2  -4  616.34   14.90
   1   2   4  600.14   12.50
   1   2   4  633.04   13.60
   1  -2   4  607.04   15.60
  -1  -2  -4  599.94   12.30
   1  -2   4  630.84   15.70
  -1  -2  -4  597.34   13.20
   0   2  -4 3062.89   52.89
   0   2   4 3021.40   46.50
   0   2   4 3062.59   49.60
   0   2  -4 3209.78   53.89
   0  -2   4 3145.89   53.29
   0  -2  -4 2998.40   48.10
   0  -2  -4 3041.80   49.30
   0  -2   4 3136.79   53.69
  -1   2   4  132.79    5.60
  -1   2   4  137.79    3.80
   1   2  -4  122.39    6.70
   1   2  -4  145.59    7.20
   1  -2  -4  131.39    3.40
  -1  -2   4  135.19    7.00
  -1  -2   4  134.69    7.00
   1  -2  -4  125.19    5.40
   2   2  -4  432.96   13.60
   2   2  -4  408.56   13.60
  -2   2   4  404.76   11.50
  -2  -2   4  392.26   13.30
   2  -2  -4  406.16   11.20
  -2  -2   4  406.76   13.30
   2  -2  -4  400.76    9.20
   3   2  -4  134.49    8.00
  -3   2   4  133.19    6.70
   3   2  -4  136.79    6.90
   3   2  -4  133.69    7.50
  -3  -2   4  133.69    7.70
  -3  -2   4  143.99    7.90
   3  -2  -4  158.48    6.80
   4   2  -4  123.49    7.60
   4   2  -4  127.59    8.40
   4   2  -4  121.69    7.00
  -4   2   4  115.19    6.80
   4   2  -4  128.89    6.90
  -4  -2   4  134.79    8.20
   4  -2  -4  115.39    4.10
   4  -2  -4  120.39    6.40
   5   2  -4   11.20    2.80
   5   2  -4   10.80    3.30
  -5   2   4   13.20    3.00
   5   2  -4   11.50    3.00
   5   2  -4   11.50    3.00
   5  -2  -4   15.90    3.00
   5  -2  -4   12.30    1.90
  -5  -2   4   13.30    3.20
  -5  -2   4   11.80    3.30
   6   2  -4  214.98    9.70
  -6   2   4  199.98   10.10
   6   2  -4  218.78   10.40
   6   2  -4  218.58   12.50
  -6  -2   4  236.28   11.00
   6  -2  -4  200.28    9.10
   6  -2  -4  207.18    6.90
  -6  -2   4  203.28   11.30
   7   2  -4  393.26   14.80
   7   2  -4  397.66   15.90
  -7   2   4  383.46   14.60
  -7  -2   4  398.46   15.30
   7  -2  -4  378.76   10.60
   7  -2  -4  379.86   13.50
  -7  -2   4  389.56   16.60
   8   2  -4  460.25   15.40
   8   2  -4  477.45   17.30
  -8   2   4  466.95   17.00
   8  -2  -4  467.95   15.60
   8  -2  -4  471.05   12.70
  -8  -2   4  427.96   15.80
  -8  -2   4  470.65   19.20
  -8  -2   4  439.66   17.00
  -9   2   4   92.19    9.60
   9   2  -4   93.49    6.90
   9   2  -4  102.19    8.20
   9  -2  -4   89.79    7.20
   9  -2  -4   86.19    5.60
  -9  -2   4   78.19    8.50
  -9  -2   4   75.29    7.40
  -9  -2   4   94.19    7.60
 -10   2   4  403.06   17.30
  10   2  -4  431.76   15.30
  10   2  -4  403.76   16.80
  10  -2  -4  410.16   15.50
  10  -2  -4  413.26   13.30
 -10  -2   4  426.26   18.00
 -10  -2   4  403.36   16.30
 -10  -2   4  420.16   19.60
  11   2  -4  138.19    8.50
 -11   2   4  133.69   10.70
  11   2  -4  140.19   10.30
  11  -2  -4  136.29    7.40
  11  -2  -4  122.59    8.60
 -11  -2   4  150.08   12.10
 -11  -2   4  143.59   10.90
 -11  -2   4  128.99    9.50
  12   2  -4  152.88    9.30
 -12   2   4  149.09   11.30
  12   2  -4  158.98   11.00
  12  -2  -4  161.88   11.60
 -12  -2   4  133.49   11.20
  12  -2  -4  158.48    8.40
 -12  -2   4  153.98   10.70
 -12  -2   4  156.38   13.00
 -13   2   4   56.09    8.70
  13   2  -4   58.49    6.30
  13   2  -4   56.39    8.20
 -13  -2   4   64.09    7.90
 -13  -2   4   60.39    9.10
  13  -2  -4   53.89    7.40
 -13  -2   4   50.29    9.10
  13  -2  -4   50.69    5.40
 -14   2   4  131.49   12.00
  14   2  -4  108.49    8.60
 -14  -2   4  136.79   10.60
 -14  -2   4  148.19   13.90
  14  -2  -4  119.99    8.10
 -14  -2   4  117.59   16.00
  14  -2  -4  110.59    9.30
  15   2  -4   -5.60    2.50
 -15   2   4   -0.80    4.00
  15  -2  -4    2.30    2.90
 -15  -2   4   -1.70    3.90
 -15  -2   4    9.20    3.70
 -15  -2   4   -1.80    2.90
 -16   2   4   -3.80    4.30
 -16  -2   4   -2.80    3.80
 -16  -2   4    3.80    3.80
 -16  -2   4    4.70    4.70
 -17   2   4   18.80    6.20
  17   2  -4   16.50    4.30
  17  -2  -4   13.90    4.40
 -17  -2   4   11.40    8.10
 -17  -2   4   31.60    6.90
  18   2  -4    4.30    4.20
 -18   2   4    7.70    5.70
  18  -2  -4   12.00    5.20
 -18  -2   4   14.90    7.50
 -18  -2   4   18.90    6.10
 -19   2   4    2.60    5.90
 -19  -2   4   11.90    7.10
 -19  -2   4    9.10    5.20
 -20   2   4   17.20    7.40
 -20  -2   4   23.50    8.70
 -21   2   4    2.30    4.70
 -21  -2   4    3.10    7.50
  22   2  -4    3.50    8.10
 -22  -2   4   -5.90    5.40
 -22   3  -4    1.00    6.90
 -22   3  -4    1.30    4.90
 -22  -3  -4   -6.20    6.80
 -22  -3  -4   -7.60    6.30
 -21   3  -4    1.40    5.30
 -21  -3  -4   23.00    7.60
 -21  -3  -4   -9.00    6.20
 -20   3  -4    1.30    4.20
 -20   3  -4    6.80    5.80
 -20  -3  -4    9.90    7.20
 -20  -3  -4    4.70    5.80
 -19   3  -4   -1.40    4.00
 -19   3  -4    7.10    5.40
 -19  -3  -4    8.60    5.30
 -19  -3  -4   -2.20    5.60
 -18   3  -4    0.70    4.20
 -18   3  -4    3.40    4.80
 -18  -3  -4   -5.40    4.40
 -18  -3  -4    4.00    5.40
 -17   3  -4   -2.40    2.80
  17   3   4   -0.60    1.70
 -17   3  -4   -1.00    3.40
 -17  -3  -4    4.50    4.80
 -17  -3  -4    1.10    5.00
 -16   3  -4   17.70    6.10
  16   3   4   25.50    3.00
 -16   3  -4   22.00    4.70
 -16  -3  -4   38.20    8.40
 -16  -3  -4   33.20    8.70
 -15   3  -4    0.90    3.10
 -15   3  -4    1.60    2.60
  15   3   4   -2.30    1.30
  15  -3   4    4.60    4.20
 -15  -3  -4    3.70    5.00
 -15  -3  -4    2.10    4.00
 -14   3  -4  108.49    8.80
 -14   3  -4  115.59   10.10
  14   3   4  104.59    4.60
  14  -3   4   99.19    9.80
 -14  -3  -4  114.69   12.20
 -14  -3  -4  116.69   11.20
 -13   3  -4   64.79    7.70
  13   3   4   52.19    3.20
 -13   3  -4   40.80    6.80
 -13  -3  -4   46.00    7.80
 -13  -3  -4   53.59    9.30
 -12   3  -4    1.20    2.20
 -12   3  -4    1.40    3.00
  12   3   4    1.10    1.20
  12   3   4    2.50    3.50
 -12  -3  -4    2.00    4.00
  12  -3   4    3.30    3.00
  12  -3   4    0.00    2.90
 -12  -3  -4   -0.10    3.10
 -11   3  -4   82.69    7.50
  11   3   4   79.29    7.50
  11   3   4   71.49    3.00
 -11   3  -4   69.19    6.00
 -11  -3  -4   86.59    8.50
 -11  -3  -4   76.79    8.80
  11  -3   4   70.19    7.40
  10   3   4   64.59    2.60
 -10   3  -4   58.49    5.40
  10   3   4   61.19    9.00
 -10   3  -4   69.99    6.80
 -10  -3  -4   65.49    7.20
  10  -3   4   63.09    6.30
 -10  -3  -4   58.99    8.40
  10  -3   4   54.79    6.20
   9   3   4   44.60    1.90
  -9   3  -4   36.70    5.40
   9   3   4   34.10    5.60
  -9   3  -4   43.90    4.20
  -9  -3  -4   54.69    7.80
  -9  -3  -4   37.40    5.70
   9  -3   4   47.30    5.40
   9  -3   4   48.10    6.60
  -8   3  -4   46.60    5.20
   8   3   4   59.89    5.80
  -8   3  -4   51.19    4.20
   8  -3   4   54.29    6.10
  -8  -3  -4   43.10    5.20
   8  -3   4   49.40    5.20
  -8  -3  -4   50.69    6.10
   7   3   4  489.15    8.90
   7   3   4  473.95   16.10
  -7   3  -4  507.15   15.80
  -7   3  -4  490.85   12.60
   7   3   4  500.25    9.20
  -7   3  -4  496.85   15.70
  -7  -3  -4  492.55   16.30
   7  -3   4  493.55   15.30
   7  -3   4  485.25   17.00
  -7  -3  -4  516.85   18.20
   6   3   4 1310.77   28.20
  -6   3  -4 1286.47   23.90
   6   3   4 1307.97   29.30
   6   3   4 1294.17   21.20
  -6   3  -4 1292.47   27.50
  -6   3  -4 1294.37   28.70
   6  -3   4 1246.28   27.80
  -6  -3  -4 1292.97   30.80
  -6  -3  -4 1228.48   28.30
   6  -3   4 1346.97   31.10
  -5   3  -4  227.68    8.80
  -5   3  -4  240.78   10.10
   5   3   4  235.58    5.60
   5   3   4  252.07    9.80
   5   3   4  248.48   10.10
  -5  -3  -4  257.77   11.20
   5  -3   4  236.88    9.60
  -5  -3  -4  229.48    9.50
   5  -3   4  238.28   11.00
   4   3   4 1100.09   18.90
   4   3   4 1099.09   24.20
  -4   3  -4 1096.49   25.20
  -4   3  -4 1091.09   22.60
   4   3   4 1065.29   23.80
   4  -3   4 1058.49   24.00
  -4  -3  -4 1107.89   25.40
   4  -3   4 1089.39   26.50
  -4  -3  -4 1079.49   23.70
  -3   3  -4  547.25   17.30
  -3   3  -4  552.04   14.00
  -3   3  -4  525.15   15.80
   3   3   4  539.45   14.60
   3   3   4  548.25   14.80
   3   3   4  534.15   11.40
  -3  -3  -4  545.85   12.40
  -3  -3  -4  544.95   15.20
  -3  -3  -4  551.54   14.60
   3  -3   4  524.15   15.10
   2   3   4  167.78    6.80
  -2   3  -4  179.28    8.90
   2   3   4  183.38    6.00
   2   3   4  192.08    7.80
  -2   3  -4  178.58    8.70
  -2   3  -4  167.68    7.10
  -2  -3  -4  173.58    7.40
  -2  -3  -4  175.68    6.40
   2  -3   4  172.18    8.10
   1   3   4  141.09    4.20
  -1   3  -4  133.29    7.60
   1   3   4  140.99    5.70
  -1   3  -4  148.39    7.80
  -1   3  -4  133.49    6.80
   1   3   4  141.99    6.80
   1   3   4  148.29    5.70
   1  -3   4  135.49    7.30
  -1  -3  -4  129.99    5.70
   1  -3   4  141.39    7.80
  -1  -3  -4  134.89    5.90
   0   3  -4  320.07   11.40
   0   3   4  329.17    9.80
   0   3   4  327.77    8.30
   0   3  -4  329.47   12.40
   0   3   4  339.87    6.10
   0  -3   4  322.17   12.30
   0  -3  -4  336.57    9.00
   0  -3  -4  331.57    9.80
   0  -3   4  336.47   12.10
   1   3  -4  179.88    8.80
   1   3  -4  188.48    9.30
  -1   3   4  170.78    7.20
  -1  -3   4  170.78    8.80
  -1  -3   4  178.28    9.10
   1  -3  -4  182.78    5.60
   1  -3  -4  192.28    7.50
  -2   3   4 3195.18   54.89
   2   3  -4 3211.88   56.09
   2   3  -4 3175.98   58.79
   2   3  -4 3394.96   61.29
   2  -3  -4 3275.37   47.70
  -2  -3   4 3227.88   58.89
   2  -3  -4 3156.98   48.80
   2  -3  -4 3204.18   46.90
  -2  -3   4 3108.59   58.79
   2  -3  -4 3023.80   54.09
  -3   3   4   23.90    3.90
   3   3  -4   24.90    4.30
   3   3  -4   29.20    4.30
   3   3  -4   40.30    5.00
   3  -3  -4   28.50    3.60
  -3  -3   4   32.10    5.00
  -3  -3   4   24.90    4.30
   4   3  -4  274.77   12.50
  -4   3   4  266.37   10.80
   4   3  -4  280.77   11.60
   4   3  -4  289.67   13.40
   4  -3  -4  282.17   10.80
  -4  -3   4  279.37   12.90
   4  -3  -4  273.67    5.40
  -5   3   4    3.10    2.20
   5   3  -4    2.40    2.30
   5   3  -4    4.30    2.30
   5   3  -4    6.20    2.50
   5   3  -4    2.50    2.60
  -5  -3   4    6.70    3.00
   5  -3  -4    4.10    0.90
  -5  -3   4    2.60    2.20
   5  -3  -4    4.60    2.20
   6   3  -4  367.16   14.60
   6   3  -4  355.36   15.30
   6   3  -4  381.56   17.20
   6   3  -4  376.16   15.90
  -6   3   4  377.06   14.40
   6  -3  -4  363.86   13.30
  -6  -3   4  358.56   14.60
  -6  -3   4  362.86   16.10
   6  -3  -4  369.96    7.90
   7   3  -4   26.50    5.90
  -7   3   4   22.80    4.50
   7   3  -4   23.00    4.20
   7   3  -4   25.40    5.00
   7   3  -4   25.20    4.90
   7  -3  -4   21.20    4.10
  -7  -3   4   15.30    4.50
  -7  -3   4   31.00    5.70
   7  -3  -4   27.20    2.20
   8   3  -4   99.59    8.30
   8   3  -4   99.59    9.80
   8   3  -4   95.69    7.20
  -8   3   4  114.29    8.70
  -8  -3   4  119.29    9.20
   8  -3  -4   99.19    7.50
   8  -3  -4  104.79    4.60
  -9   3   4   63.99    7.00
   9   3  -4   57.89    6.80
   9   3  -4   52.59    5.70
  -9  -3   4   60.59    8.90
   9  -3  -4   49.80    5.70
   9  -3  -4   56.89    3.80
  -9  -3   4   60.59    7.20
  10   3  -4  185.58   10.20
  10   3  -4  191.28   13.70
 -10   3   4  187.88   12.30
 -10  -3   4  172.78   12.00
  10  -3  -4  185.18    7.30
  10  -3  -4  186.68   10.80
 -10  -3   4  188.98   13.80
  11   3  -4    1.80    2.40
  11   3  -4    5.10    3.70
 -11   3   4    4.90    4.10
 -11  -3   4    2.60    4.00
  11  -3  -4    6.00    3.30
  11  -3  -4    1.80    1.90
 -11  -3   4   -3.70    2.60
  12   3  -4  102.89    9.90
 -12   3   4  108.79   10.40
  12   3  -4  123.69    8.80
 -12  -3   4  115.99   11.80
  12  -3  -4  108.79    6.30
  12  -3  -4  109.69    9.30
 -12  -3   4  114.29   10.60
  13   3  -4   -0.10    2.40
 -13   3   4    5.10    3.80
  13  -3  -4   -0.40    2.20
  13  -3  -4   -6.10    2.20
 -13  -3   4    2.70    4.40
  13  -3  -4   -1.90    2.20
 -13  -3   4    5.30    4.20
  14   3  -4   58.99    6.50
 -14  -3   4   50.29    9.40
  14  -3  -4   45.40    5.10
 -14  -3   4   43.70    9.90
 -15   3   4    5.30    4.70
  15   3  -4    0.40    2.80
  15  -3  -4   -0.80    2.30
 -15  -3   4    1.20    4.70
 -15  -3   4   -1.40    4.80
  16   3  -4   19.40    4.90
 -16   3   4   20.50    6.50
 -16  -3   4   25.60    7.20
  16  -3  -4   17.40    4.00
 -17   3   4   -5.00    4.20
  17   3  -4    3.00    3.20
 -17  -3   4   -4.30    4.40
  17  -3  -4    1.10    2.60
 -17  -3   4   -3.80    3.30
  18   3  -4   15.30    4.90
 -18   3   4   17.50    7.10
  18  -3  -4   32.70    5.80
 -18  -3   4   24.90    7.60
 -18  -3   4   35.90   10.30
  19   3  -4    0.70    6.90
 -19   3   4    3.30    5.00
 -19  -3   4   -3.10    5.70
 -19  -3   4    3.50    4.70
  20   3  -4  -10.40    4.50
 -20   3   4   -2.30    5.30
 -20  -3   4   -0.30    6.10
  21   3  -4    2.50    7.30
 -21   3   4   -7.80    5.80
 -21  -3   4    3.60    6.40
  22   3  -4    3.80   14.60
 -22   3   4   -6.80    6.20
 -21   4  -4    1.10    4.20
 -21   4  -4   -3.90    5.40
 -21  -4  -4    9.70    7.10
 -21  -4  -4   -5.40    6.20
 -20   4  -4    2.40    5.60
 -20   4  -4    5.60    4.20
 -20  -4  -4   16.20    8.60
 -20  -4  -4   -3.50    5.30
 -19   4  -4    5.30    4.00
 -19   4  -4   -1.10    4.70
 -19  -4  -4    5.70    5.60
 -18   4  -4    6.70    5.20
 -18   4  -4   16.70    4.00
 -18  -4  -4   12.60    6.80
 -18  -4  -4   -8.50    4.40
 -17   4  -4   -1.80    3.60
 -17   4  -4    3.70    3.20
 -17  -4  -4   -7.80    3.40
 -17  -4  -4   -0.50    5.20
 -16   4  -4    7.60    3.40
 -16   4  -4    7.40    4.60
 -16  -4  -4   11.50    5.60
 -16  -4  -4    2.20    3.90
 -15   4  -4   35.90    5.70
 -15   4  -4   50.19    8.40
 -15  -4  -4   38.70    8.20
 -15  -4  -4   36.90    8.80
 -14   4  -4  201.08   13.50
 -14   4  -4  191.98   10.70
 -14  -4  -4  219.88   15.00
 -14  -4  -4  197.58   15.50
 -13   4  -4   27.90    4.70
 -13   4  -4   34.80    6.40
  13  -4   4   18.90    5.60
 -13  -4  -4   15.00    5.50
 -13  -4  -4   25.90    7.60
 -12   4  -4  146.99    8.30
 -12   4  -4  173.08   11.60
 -12  -4  -4  145.29   11.90
  12  -4   4  145.89   11.10
  12  -4   4  134.79    9.70
 -12  -4  -4  140.09   12.50
 -11   4  -4   83.99    8.10
 -11   4  -4   88.49    6.10
  11  -4   4   75.79    8.80
 -11  -4  -4   97.99   10.10
 -11  -4  -4   82.99   10.20
  10   4   4 1201.98   32.50
 -10   4  -4 1210.38   26.10
  10   4   4 1198.18   20.00
 -10   4  -4 1253.77   31.70
  10   4   4 1220.88   21.10
 -10  -4  -4 1242.58   33.60
  10  -4   4 1230.38   30.70
 -10  -4  -4 1239.18   35.80
  10  -4   4 1170.58   33.20
  -9   4  -4    0.80    1.60
   9   4   4    3.40    1.10
  -9   4  -4    6.60    3.10
   9   4   4    1.00    2.60
   9   4   4    2.90    1.00
   9  -4   4    6.90    2.80
  -9  -4  -4    7.80    3.40
   9  -4   4    8.50    3.70
  -9  -4  -4    9.20    4.20
   8   4   4 1042.50   18.40
   8   4   4  999.20   27.40
  -8   4  -4 1072.29   21.50
  -8   4  -4 1016.70   26.80
   8   4   4 1025.10   18.90
   8   4   4 1013.20   26.80
  -8  -4  -4 1026.50   28.00
   8  -4   4 1050.29   26.30
   8  -4   4 1056.49   29.60
  -8  -4  -4 1044.50   30.20
   7   4   4   32.90    4.80
   7   4   4   36.50    2.50
  -7   4  -4   28.60    4.10
  -7   4  -4   34.70    2.90
   7   4   4   29.30    5.00
   7   4   4   32.10    2.80
   7  -4   4   33.80    4.30
  -7  -4  -4   31.00    5.00
  -7  -4  -4   29.40    5.80
   7  -4   4   34.30    5.90
   6   4   4    5.20    1.40
  -6   4  -4    4.20    2.00
  -6   4  -4    5.90    3.10
   6   4   4    5.20    2.30
   6   4   4    3.10    2.10
  -6  -4  -4    6.00    2.60
  -6  -4  -4    4.90    2.80
   6  -4   4    4.20    1.90
   6  -4   4   23.20    5.00
  -5   4  -4   48.40    5.50
   5   4   4   63.49    5.60
   5   4   4   59.19    5.30
  -5   4  -4   50.89    4.30
   5   4   4   49.00    3.20
  -5  -4  -4   51.69    5.60
  -5  -4  -4   46.10    5.20
   5  -4   4   57.59    6.10
   5  -4   4   53.89    5.00
  -4   4  -4  188.08    9.70
  -4   4  -4  187.78    7.80
   4   4   4  187.68    6.60
   4   4   4  183.38    8.70
   4   4   4  186.78    9.30
   4  -4   4  177.98   10.30
  -4  -4  -4  181.58    9.50
  -4  -4  -4  187.58    9.30
   3   4   4   79.09    6.10
   3   4   4   87.29    4.70
  -3   4  -4   86.99    5.40
   3   4   4   86.09    5.70
  -3   4  -4   82.79    6.60
  -3   4  -4   92.39    7.30
  -3  -4  -4   89.99    6.40
  -3  -4  -4   85.19    6.20
   3  -4   4   85.29    6.10
  -3  -4  -4   88.09    5.40
   2   4   4 3693.43   58.79
  -2   4  -4 3522.45   66.89
   2   4   4 3652.83   63.59
  -2   4  -4 3587.94   64.79
   2   4   4 3480.45   62.99
  -2   4  -4 3577.04   60.79
   2  -4   4 3618.04   63.59
  -2  -4  -4 3535.55   61.49
  -2  -4  -4 3520.45   60.09
   1   4   4 2094.19   38.30
   1   4   4 2180.98   37.90
   1   4   4 2134.09   42.10
  -1   4  -4 2177.68   43.60
  -1   4  -4 2126.19   44.90
  -1   4  -4 2100.79   40.50
   1  -4   4 2209.68   42.90
  -1  -4  -4 2090.99   39.30
  -1  -4  -4 2110.09   39.10
   0   4   4 3685.13   60.59
   0   4  -4 3636.84   63.39
   0   4  -4 3713.53   61.69
   0   4  -4 3518.35   66.69
   0   4   4 3557.04   53.09
   0   4   4 3519.35   57.29
   0   4   4 3660.93   65.09
   0   4   4 3572.54   55.29
   0   4  -4 3583.84   64.79
   0  -4  -4 3422.36   60.69
   0  -4  -4 3524.35   58.79
   0  -4   4 3562.44   66.49
   0  -4   4 3652.73   64.89
  -1   4   4    9.60    2.80
   1   4  -4   10.80    3.30
  -1   4   4   10.40    1.70
   1   4  -4    8.80    2.60
   1   4  -4   10.20    3.20
   1  -4  -4    8.80    2.00
   1  -4  -4    8.70    2.20
  -1  -4   4    8.40    2.70
  -1  -4   4   14.40    3.50
   2   4  -4   56.09    5.90
   2   4  -4   53.89    5.80
  -2   4   4   58.09    4.90
   2   4  -4   59.39    5.20
   2  -4  -4   59.19    4.90
  -2  -4   4   54.99    6.00
   2  -4  -4   48.80    2.90
  -2  -4   4   47.60    7.10
   3   4  -4  396.56   16.20
   3   4  -4  384.36   14.20
   3   4  -4  376.56   15.50
  -3   4   4  387.06   13.60
  -3  -4   4  399.16   16.30
   3  -4  -4  396.36    8.10
  -3  -4   4  412.46   16.10
   3  -4  -4  400.96   13.60
   3  -4  -4  395.76    7.70
   4   4  -4  127.29    9.40
   4   4  -4  127.49    8.50
   4   4  -4  124.19    9.10
  -4   4   4  148.39    8.60
   4  -4  -4  127.49    7.70
   4  -4  -4  133.89    4.30
  -4  -4   4  115.59    9.00
   5   4  -4  640.44   22.90
   5   4  -4  637.84   20.50
  -5   4   4  653.93   19.70
   5   4  -4  685.03   22.80
  -5  -4   4  670.03   23.00
   5  -4  -4  649.83   13.80
  -5  -4   4  653.93   20.90
   5  -4  -4  639.44   19.20
   6   4  -4    4.30    3.00
   6   4  -4    1.20    2.30
   6   4  -4   -3.50    1.80
  -6  -4   4    1.20    2.70
   6  -4  -4    2.70    2.00
   6  -4  -4    2.00    1.30
   7   4  -4   22.90    5.40
   7   4  -4   14.90    4.90
   7   4  -4   15.30    3.90
   7   4  -4   25.90    4.60
  -7   4   4   22.70    5.00
  -7  -4   4   18.90    5.70
   7  -4  -4   19.70    4.20
   7  -4  -4   15.30    2.70
  -7  -4   4   20.80    4.80
   8   4  -4 1500.45   37.90
   8   4  -4 1512.65   42.80
  -8   4   4 1523.15   37.20
   8   4  -4 1503.05   39.60
   8   4  -4 1506.25   35.30
   8  -4  -4 1466.65   35.50
  -8  -4   4 1528.45   41.30
   8  -4  -4 1579.54   31.20
  -8  -4   4 1520.05   38.70
   9   4  -4    6.20    3.00
   9   4  -4    8.60    4.50
  -9   4   4   10.30    4.00
   9   4  -4    4.20    3.50
   9  -4  -4    4.20    2.10
  -9  -4   4    7.00    4.70
   9  -4  -4    7.60    3.70
  -9  -4   4    8.70    4.10
 -10   4   4  228.38   13.80
  10   4  -4  213.38   11.30
  10   4  -4  219.48   13.30
  10   4  -4  210.48   16.00
 -10  -4   4  211.08   13.60
  10  -4  -4  227.28   10.50
 -10  -4   4  201.18   14.70
  10  -4  -4  216.28   12.50
  11   4  -4   42.60    7.60
 -11   4   4   36.10    7.00
  11   4  -4   42.10    6.10
  11   4  -4   39.30    8.70
 -11  -4   4   37.00    8.30
  11  -4  -4   32.70    5.00
  11  -4  -4   35.10    3.00
  11  -4  -4   39.80    6.70
 -11  -4   4   39.20    7.60
  12   4  -4   63.59    6.80
  12   4  -4   66.39   11.60
 -12   4   4   91.79    9.90
  12  -4  -4   69.99    4.40
 -12  -4   4   87.99   12.80
  12  -4  -4   56.79    6.30
 -12  -4   4   72.29   10.80
 -13   4   4   41.70    8.20
  13   4  -4   49.00    6.10
  13   4  -4   43.80   10.10
 -13  -4   4   53.29    9.70
 -13  -4   4   45.80   11.70
  13  -4  -4   45.70    5.80
  14   4  -4   39.10    9.20
  14   4  -4   60.99    6.60
 -14   4   4   59.39    9.80
 -14  -4   4   59.59   10.40
 -14  -4   4   66.19   11.80
  14  -4  -4   56.19    7.30
  15   4  -4   20.40    4.90
  15   4  -4   15.80    7.10
 -15   4   4   10.90    5.90
 -15  -4   4   14.90    5.70
  16   4  -4   -0.80    5.40
  16   4  -4   -1.40    3.00
 -16   4   4    6.40    5.20
 -16  -4   4   -3.70    5.90
 -16  -4   4   -2.30    4.60
  17   4  -4    2.60    6.70
 -17   4   4    3.00    6.00
 -17  -4   4    4.60    4.70
 -17  -4   4    4.20    6.50
  18   4  -4    7.20    3.90
  18   4  -4   -5.70    7.00
 -18   4   4    4.40    5.10
 -18  -4   4    4.10    5.60
 -18  -4   4    2.70    6.30
  19   4  -4   23.90    9.60
 -19   4   4   14.40    5.60
 -19  -4   4    0.40    7.00
  20   4  -4    0.50    6.90
 -20   4   4   -8.20    5.70
 -20  -4   4   -8.70    5.50
  21   4  -4  -10.40    6.40
 -21  -4   4    0.70    6.60
 -21   5  -4    5.40    6.20
 -21  -5  -4  -10.90    7.00
 -21  -5  -4    1.70    7.00
 -20   5  -4    7.90    6.20
 -20   5  -4    3.10    3.50
 -20  -5  -4   12.40    6.60
 -20  -5  -4   13.60    7.00
 -19   5  -4    8.20    3.80
 -19   5  -4   -2.60    5.80
 -19  -5  -4   14.20    5.70
 -19  -5  -4   19.40    6.70
 -18   5  -4    2.80    5.30
 -18   5  -4    7.20    3.50
 -18  -5  -4    6.90    6.90
 -18  -5  -4   11.20    6.30
 -17   5  -4    1.80    5.00
 -17   5  -4    5.80    2.90
 -17  -5  -4   11.30    6.00
 -17  -5  -4   11.20    6.50
 -16   5  -4    7.50    4.60
 -16  -5  -4    6.50    5.70
 -16  -5  -4    4.10    5.00
 -15   5  -4    2.20    2.20
 -15   5  -4   -4.50    3.00
 -15  -5  -4   -4.30    3.40
 -15  -5  -4   -3.80    4.30
 -14   5  -4   10.00    3.30
 -14   5  -4   14.60    5.40
 -14  -5  -4   15.00    5.90
 -14  -5  -4    7.40    4.50
 -13   5  -4   37.20    5.00
 -13   5  -4   37.00    7.20
 -13  -5  -4   28.40    8.20
 -13  -5  -4   27.50    6.50
 -12   5  -4  114.69    6.80
 -12   5  -4  121.79   10.60
 -12  -5  -4  112.69   11.00
  12  -5   4  111.29    9.20
 -12  -5  -4  118.49   12.10
  11   5   4    4.40    1.20
 -11   5  -4    3.40    2.20
 -11   5  -4    2.50    3.30
  11   5   4    1.90    1.00
 -11  -5  -4    1.60    3.70
 -11  -5  -4   -5.80    3.10
  11  -5   4   -2.00    2.60
  11  -5   4    0.00    2.70
  10   5   4  661.33   13.50
 -10   5  -4  655.63   23.00
 -10   5  -4  646.34   16.20
  10   5   4  659.93   13.90
 -10  -5  -4  668.43   26.20
 -10  -5  -4  694.63   28.80
  10  -5   4  641.14   24.70
  10  -5   4  642.44   21.50
   9   5   4   61.49    4.10
  -9   5  -4   66.19    4.40
  -9   5  -4   80.49    8.40
   9   5   4   68.19    3.90
   9   5   4   66.89    7.20
   9   5   4   65.99    7.10
   9  -5   4   67.29    7.90
  -9  -5  -4   70.79    8.40
  -9  -5  -4   59.69    7.60
   9  -5   4   64.29    6.80
  -8   5  -4  582.44   20.20
  -8   5  -4  514.75   12.80
   8   5   4  546.35   12.60
   8   5   4  535.25   13.70
   8   5   4  526.55   19.40
  -8   5  -4  547.85   17.60
   8   5   4  514.75   19.20
   8  -5   4  537.25   21.90
  -8  -5  -4  548.55   20.20
   8  -5   4  550.24   18.60
  -8  -5  -4  551.14   21.70
   7   5   4   11.00    2.10
  -7   5  -4    6.20    3.30
  -7   5  -4    7.70    2.50
   7   5   4    9.10    3.50
   7   5   4   11.30    3.70
   7  -5   4   11.70    3.30
  -7  -5  -4    9.60    3.90
  -7  -5  -4    5.70    3.00
   7  -5   4    4.40    3.60
   6   5   4 1015.50   20.90
   6   5   4  999.80   27.80
  -6   5  -4 1028.70   23.80
   6   5   4 1054.49   27.40
  -6   5  -4 1019.00   27.50
  -6  -5  -4 1042.70   28.00
  -6  -5  -4 1007.20   29.00
   6  -5   4 1065.69   30.80
   6  -5   4 1005.50   26.20
   5   5   4  424.76   16.40
  -5   5  -4  427.76   13.00
   5   5   4  416.36   15.20
  -5   5  -4  434.26   16.50
   5   5   4  434.36   12.00
   5  -5   4  431.86   18.10
  -5  -5  -4  418.26   16.00
   5  -5   4  424.16   15.30
  -4   5  -4 2463.65   53.69
   4   5   4 2399.26   47.00
   4   5   4 2530.15   43.30
   4   5   4 2432.76   49.90
  -4   5  -4 2278.37   53.99
  -4   5  -4 2466.55   44.10
  -4  -5  -4 2440.16   49.50
   4  -5   4 2440.66   48.30
  -4  -5  -4 2476.75   49.60
  -3   5  -4  275.77   14.00
  -3   5  -4  255.87    9.70
   3   5   4  256.57   12.30
   3   5   4  253.87   10.40
   3   5   4  264.37    9.60
  -3   5  -4  263.57   12.50
  -3  -5  -4  268.27   11.80
   2   5   4  596.44   15.90
   2   5   4  555.44   18.70
   2   5   4  600.74   15.80
  -2   5  -4  564.74   19.10
  -2   5  -4  571.64   16.20
  -2   5  -4  570.54   20.90
   2   5   4  598.34   16.20
  -2  -5  -4  557.64   19.10
  -2  -5  -4  582.24   17.40
   2  -5   4  583.64   18.60
  -1   5  -4   -1.20    1.80
   1   5   4   -0.40    1.80
  -1   5  -4   -0.20    1.30
   1   5   4    1.10    1.70
  -1   5  -4    1.90    1.80
  -1   5  -4    2.00    2.30
   1   5   4    0.40    1.10
   1  -5   4    0.20    1.70
  -1  -5  -4   -1.40    1.50
  -1  -5  -4    3.60    2.00
   0   5  -4  304.27   14.90
   0   5   4  326.27   11.80
   0   5  -4  310.87   13.70
   0   5  -4  322.67   12.10
   0   5   4  320.37   13.80
   0   5   4  305.47    9.60
   0   5   4  307.17    7.50
   0   5  -4  314.87   12.60
   0  -5  -4  327.77   12.60
   0  -5   4  324.37   15.10
   0  -5  -4  318.77   10.80
   0  -5   4  316.67   16.20
   1   5  -4   12.30    3.20
   1   5  -4   14.20    3.80
  -1   5   4   11.60    2.10
  -1   5   4    6.20    2.60
   1   5  -4   12.90    3.60
   1   5  -4    9.10    3.00
  -1  -5   4   11.50    3.20
   1  -5  -4   12.30    2.60
   1  -5  -4    7.30    2.60
  -1  -5   4    6.10    3.30
   2   5  -4 1898.21   42.00
   2   5  -4 1883.51   39.80
   2   5  -4 1892.81   44.60
  -2   5   4 1972.50   39.40
  -2   5   4 1871.21   31.10
   2  -5  -4 1872.21   32.90
   2  -5  -4 1823.42   39.30
  -2  -5   4 1866.61   44.00
  -2  -5   4 1922.21   42.30
   3   5  -4    0.10    2.40
  -3   5   4    0.90    2.20
   3   5  -4    1.60    2.50
   3   5  -4    0.30    2.40
  -3  -5   4   -1.50    1.70
   3  -5  -4    0.20    0.90
  -3  -5   4   -2.20    2.50
   3  -5  -4    0.90    2.10
   4   5  -4   37.10    6.70
   4   5  -4   29.30    6.20
   4   5  -4   45.70    6.50
  -4  -5   4   40.50    8.00
   4  -5  -4   35.90    2.50
   4  -5  -4   43.60    5.40
   5   5  -4  146.09    9.70
  -5   5   4  143.49    9.50
   5   5  -4  141.29   11.00
   5   5  -4  135.79   10.60
  -5  -5   4  146.29   11.30
   5  -5  -4  154.28    9.80
   5  -5  -4  145.39    5.40
   6   5  -4  720.33   23.40
  -6   5   4  679.23   22.00
   6   5  -4  689.93   25.00
   6   5  -4  672.83   30.50
  -6  -5   4  665.33   22.90
   6  -5  -4  677.93   21.70
   6  -5  -4  693.73   15.20
  -6  -5   4  688.23   25.40
   7   5  -4   81.49    9.20
   7   5  -4   89.99    9.10
  -7   5   4   94.89    8.50
   7   5  -4   91.39    8.80
   7  -5  -4   81.79    7.60
   7  -5  -4   77.39    4.90
  -7  -5   4   75.89    9.00
  -7  -5   4   64.79    7.50
   8   5  -4  157.78   12.20
  -8   5   4  149.09   10.80
   8   5  -4  147.79    9.80
   8   5  -4  138.79   10.70
   8   5  -4  134.19   12.10
   8  -5  -4  136.89    9.90
  -8  -5   4  139.69   12.20
  -8  -5   4  150.78   11.50
   8  -5  -4  151.88    7.20
   9   5  -4   18.50    5.90
  -9   5   4   22.80    5.70
   9   5  -4   21.50    6.00
   9   5  -4   18.40    5.00
   9   5  -4   16.00    4.20
   9  -5  -4   16.90    3.10
  -9  -5   4   32.00    7.10
   9  -5  -4   18.90    4.90
  -9  -5   4   27.30    7.00
  10   5  -4    2.00    3.60
  10   5  -4   -2.10    2.40
  10   5  -4   -2.60    3.00
 -10   5   4    3.40    3.70
 -10  -5   4    0.00    3.50
  10  -5  -4    3.60    2.10
  10  -5  -4   -5.30    3.20
 -10  -5   4    1.60    3.80
  11   5  -4   68.79    7.30
  11   5  -4   73.69   14.90
 -11  -5   4   77.69   11.00
 -11  -5   4   54.19   10.10
  11  -5  -4   54.89    6.00
  12   5  -4   75.09   12.30
 -12   5   4   74.19   10.50
  12   5  -4   77.79    7.80
 -12  -5   4   73.39   10.90
  12  -5  -4   82.59    7.10
 -13   5   4    0.80    2.90
  13   5  -4   -4.20    3.70
  13   5  -4   -4.30    2.40
 -13  -5   4   14.90    7.00
  13  -5  -4   -0.20    2.90
 -13  -5   4    1.10    5.50
 -14   5   4   -4.30    3.20
  14   5  -4   -0.90    2.80
  14   5  -4    7.20    7.90
 -14  -5   4    1.70    5.60
  14  -5  -4    2.70    3.10
 -14  -5   4    4.60    5.30
  15   5  -4   -0.20    6.80
  15   5  -4   12.60    3.80
 -15  -5   4   19.90    7.50
 -15  -5   4   23.00    8.30
 -16   5   4   11.00    6.20
[truncated: 2,503,268 more chars]
