# Supplementary material for: Crystal structures of three 6-aryl-2-(4-chloro­benz­yl)-5-[(1H-indol-3-yl)meth­yl]imidazo[2,1-b][1,3,4]thia­diazo­les
Source: Acta Crystallogr E Crystallogr Commun. 2020 Jan 1;76(Pt 1):18–24. doi: 10.1107/S2056989019016050 (PMC6944076; doi:10.1107/S2056989019016050)
Supplement: Supplementary file 2 [file e-76-00018-Isup2.hkl]

data_I                                                                          
_shelx_title ' 17cgd'                                                           
_shelx_refln_list_code          4                                               
_shelx_F_calc_maximum      150.76                                               
_exptl_crystal_F_000      1888.00                                               
_reflns_d_resolution_high  0.7683                                               
                                                                                
loop_                                                                           
 _space_group_symop_operation_xyz                                               
 'x, y, z'                                                                      
 '-x, y+1/2, -z+1/2'                                                            
 '-x, -y, -z'                                                                   
 'x, -y-1/2, z-1/2'                                                             
                                                                                
_cell_length_a    16.4556                                                       
_cell_length_b    10.4197                                                       
_cell_length_c    26.3909                                                       
_cell_angle_alpha  90.000                                                       
_cell_angle_beta   90.031                                                       
_cell_angle_gamma  90.000                                                       
                                                                                
_shelx_F_squared_multiplier     1.000                                           
                                                                                
loop_                                                                           
 _refln_index_h                                                                 
 _refln_index_k                                                                 
 _refln_index_l                                                                 
 _refln_F_squared_calc                                                          
 _refln_F_squared_meas                                                          
 _refln_F_squared_sigma                                                         
 _refln_observed_status                                                         
   5   0   0         21.72          9.48         3.73 o                         
   6   0   0      18252.68      17017.49       184.98 o                         
   7   0   0        913.47        845.06        13.59 o                         
   8   0   0       3597.90       2960.50        36.59 o                         
   9   0   0       5715.55       6017.80        66.42 o                         
  10   0   0        189.84        199.28         7.85 o                         
  11   0   0        173.80        195.99         8.52 o                         
  12   0   0        170.71        248.61         9.39 o                         
  13   0   0        251.74        256.59         9.96 o                         
  14   0   0        463.47        458.77        15.61 o                         
  15   0   0          0.09         -1.12         4.93 o                         
  16   0   0         17.37         11.54         6.05 o                         
  17   0   0         49.86         88.50        10.52 o                         
  18   0   0          5.52          1.12         7.16 o                         
  19   0   0          7.41         -4.21         5.46 o                         
  20   0   0         21.26         13.73        11.12 o                         
  21   0   0          0.79          7.08         7.42 o                         
   1   1   0         39.43         32.06         1.87 o                         
   3   1   0       1529.34       1549.37        10.08 o                         
   5   1   0        328.79        330.63         4.90 o                         
   6   1   0       9596.56       9019.04        61.73 o                         
   7   1   0        270.83        232.37         4.93 o                         
   8   1   0       1550.61       1822.88        16.33 o                         
   9   1   0        337.72        343.10         6.87 o                         
  10   1   0       5628.09       5883.25        66.52 o                         
  11   1   0        232.86        233.28         6.08 o                         
  12   1   0       1150.71       1076.90        13.39 o                         
  13   1   0        143.62        133.02         5.09 o                         
  14   1   0         40.52         38.87         3.59 o                         
  15   1   0        163.67        151.88         6.83 o                         
  16   1   0          3.20         -0.33         3.21 o                         
  17   1   0         58.13         50.08         5.61 o                         
  18   1   0          4.56         -0.10         4.75 o                         
  19   1   0          2.31         -4.38         4.38 o                         
  20   1   0          9.39          9.56         5.69 o                         
  21   1   0          4.80         -5.42         7.44 o                         
   1   2   0        193.18        160.68         2.44 o                         
   3   2   0       3203.69       3266.72        20.11 o                         
   4   2   0        738.76        656.09         7.87 o                         
   5   2   0         39.05         55.05         2.54 o                         
   6   2   0       6577.27       6380.76        37.46 o                         
   7   2   0        869.65        938.33         9.97 o                         
   8   2   0      10505.12      10804.83        83.23 o                         
   9   2   0         45.60         73.63         3.54 o                         
  10   2   0       1835.71       1878.46        16.43 o                         
  11   2   0        139.73        138.39         5.13 o                         
  12   2   0          0.98          2.98         1.87 o                         
  13   2   0        135.73        179.74         5.69 o                         
  14   2   0       1474.68       1501.41        20.94 o                         
  15   2   0         42.10         28.65         3.65 o                         
  16   2   0         51.46         64.05         4.86 o                         
  17   2   0         17.14          7.42         4.17 o                         
  18   2   0          2.01         12.74         7.79 o                         
  19   2   0          0.57         -2.70         4.72 o                         
  20   2   0         18.01         22.24         5.93 o                         
  21   2   0          6.86         16.65         7.67 o                         
   1   3   0       9497.35       9089.24        44.66 o                         
   3   3   0        175.46        222.27         4.51 o                         
   4   3   0        461.76        491.75         5.84 o                         
   5   3   0        765.64        726.06         8.65 o                         
   6   3   0       3299.34       3179.99        22.80 o                         
   7   3   0       4703.73       4812.28        31.92 o                         
   8   3   0       1363.18       1697.67        16.72 o                         
   9   3   0         19.58         12.87         2.33 o                         
  10   3   0        532.28        364.46         8.14 o                         
  11   3   0        509.26        535.75         9.86 o                         
  12   3   0        969.16        880.84        13.69 o                         
  13   3   0          9.27         27.87         3.97 o                         
  14   3   0         90.67        108.28         6.74 o                         
  15   3   0         79.64        112.13         7.98 o                         
  16   3   0         35.89         36.17         5.56 o                         
  17   3   0          1.48         -4.85         4.85 o                         
  18   3   0         10.71          7.00         4.68 o                         
  19   3   0          0.33         -4.45         4.45 o                         
  20   3   0          0.90         -5.25         5.78 o                         
   0   4   0       7788.18       8170.77        53.18 o                         
   1   4   0       1018.56        950.11         8.53 o                         
   2   4   0      19806.65      18346.76       119.17 o                         
   3   4   0         38.34         49.79         2.32 o                         
   4   4   0        166.07         96.53         3.18 o                         
   5   4   0       1185.83       1157.19        12.18 o                         
   6   4   0        221.47        294.58        10.83 o                         
   7   4   0        180.73        176.75         4.65 o                         
   8   4   0        104.00        139.34         5.56 o                         
   9   4   0         13.75         11.47         2.26 o                         
  10   4   0         15.36         36.50         3.38 o                         
  11   4   0         57.92         75.31         4.72 o                         
  12   4   0        354.98        352.50        12.39 o                         
  13   4   0        143.73        126.74         6.16 o                         
  14   4   0         15.44         31.19         4.53 o                         
  15   4   0         36.83         35.70         5.08 o                         
  16   4   0         53.95         45.09         5.41 o                         
  17   4   0         39.57         35.03         5.10 o                         
  18   4   0        210.71        223.68        20.43 o                         
  19   4   0          3.38         11.56        10.66 o                         
  20   4   0          2.60         -5.30         7.68 o                         
   1   5   0        618.37        556.06         7.16 o                         
   2   5   0        559.36        360.48         5.42 o                         
   3   5   0        532.52        589.66         7.29 o                         
   4   5   0      12139.56      12757.24        88.78 o                         
   5   5   0       7282.75       7443.66        46.50 o                         
   6   5   0         55.17         69.52         4.24 o                         
   7   5   0        539.90        598.70        11.79 o                         
   8   5   0        203.87        198.25         7.77 o                         
   9   5   0          1.93         -1.63         2.06 o                         
  10   5   0         32.65         60.15         3.47 o                         
  11   5   0          7.68         25.96         3.77 o                         
  12   5   0         47.07         81.44         5.78 o                         
  13   5   0         43.30         28.60         4.63 o                         
  14   5   0          8.36         20.37         3.59 o                         
  15   5   0          2.00          7.80         4.21 o                         
  16   5   0          0.82          4.25         4.26 o                         
  17   5   0          3.99         -0.34         4.35 o                         
  18   5   0          4.92         -3.28         4.99 o                         
  19   5   0          0.15         -5.66         7.16 o                         
   0   6   0       1961.98       2107.77        24.49 o                         
   1   6   0        116.88         93.69         3.51 o                         
   2   6   0        256.21        264.84         5.60 o                         
   3   6   0       1600.23       1498.75        13.46 o                         
   4   6   0       4379.27       4489.66        29.83 o                         
   5   6   0        215.94        236.54         6.20 o                         
   6   6   0        771.46       1061.53        14.50 o                         
   7   6   0          7.44          4.38         2.36 o                         
   8   6   0        183.94        149.87         6.21 o                         
   9   6   0         30.47         25.96         3.25 o                         
  10   6   0        403.15        409.67        11.10 o                         
  11   6   0         34.42         28.76         4.04 o                         
  12   6   0         37.96         29.81         5.15 o                         
  13   6   0         16.02         14.67         5.38 o                         
  14   6   0        181.72        178.59        10.98 o                         
  15   6   0         40.11         46.41         6.81 o                         
  16   6   0         74.66         89.48        10.10 o                         
  17   6   0          7.30          5.72         4.54 o                         
  18   6   0         31.74         25.03         8.68 o                         
  19   6   0          0.21         -1.04        10.28 o                         
   1   7   0        174.73        163.28         4.97 o                         
   2   7   0         28.72         28.15         2.50 o                         
   3   7   0        695.39        679.82         8.93 o                         
   4   7   0        121.10         85.86         3.50 o                         
   5   7   0          4.09          6.64         1.57 o                         
   6   7   0        661.68        605.60        11.69 o                         
   7   7   0        575.81        550.19        11.63 o                         
   8   7   0        192.75        248.17         9.47 o                         
   9   7   0         20.23         17.36         3.80 o                         
  10   7   0        454.31        421.98        10.75 o                         
  11   7   0         56.18         58.24         5.50 o                         
  12   7   0        119.16         92.71         7.66 o                         
  13   7   0         28.26         31.96         4.56 o                         
  14   7   0         15.51         22.21         5.48 o                         
  15   7   0          0.08         -0.81         3.44 o                         
  16   7   0         10.20         12.28         4.18 o                         
  17   7   0          5.31          4.50         4.76 o                         
  18   7   0          4.67          1.13         8.75 o                         
   0   8   0       5261.85       4577.82        50.79 o                         
   1   8   0        145.15        168.20         5.87 o                         
   2   8   0        556.30        522.34         8.92 o                         
   3   8   0        204.33        281.33         6.65 o                         
   4   8   0       1426.30       1423.29        15.00 o                         
   5   8   0         79.80         84.61         3.95 o                         
   6   8   0         11.45         15.58         3.94 o                         
   7   8   0        470.86        514.62        13.51 o                         
   8   8   0         58.91         44.95         5.94 o                         
   9   8   0         58.74         67.91         6.18 o                         
  10   8   0          0.35         -3.40         3.40 o                         
  11   8   0         37.75         32.32         5.18 o                         
  12   8   0         38.85         33.81         5.16 o                         
  13   8   0          0.34         -0.87         3.33 o                         
  14   8   0         41.57         36.07         7.33 o                         
  15   8   0          0.20         -3.62         3.62 o                         
  16   8   0          1.77         -3.82         3.82 o                         
  17   8   0          1.73         -5.57        10.26 o                         
   1   9   0          2.31         14.15         3.11 o                         
   2   9   0        790.03        837.78        13.61 o                         
   3   9   0          2.08          5.24         2.19 o                         
   4   9   0        150.63        152.37         5.55 o                         
   5   9   0        122.80        106.88         5.61 o                         
   6   9   0        101.08        138.26         8.75 o                         
   7   9   0         39.72         44.80         5.74 o                         
   8   9   0          7.96          3.10         3.53 o                         
   9   9   0         10.32         10.32         3.98 o                         
  10   9   0        160.46        203.26        15.46 o                         
  11   9   0          7.09         11.11         4.04 o                         
  12   9   0         10.25          4.38         4.02 o                         
  13   9   0         44.86         39.76         8.99 o                         
  14   9   0         21.41         10.36         7.33 o                         
  15   9   0          2.12         -6.00         6.00 o                         
  16   9   0          1.13         12.94         9.28 o                         
   0  10   0         81.95        100.26         7.87 o                         
   1  10   0         68.95         58.39         4.54 o                         
   2  10   0         16.67          3.73         3.59 o                         
   3  10   0         38.24         31.84         3.39 o                         
   4  10   0          0.33         -1.61         2.74 o                         
   5  10   0         68.69         72.74         8.08 o                         
   6  10   0          1.32          0.74         3.73 o                         
   7  10   0          1.13         -5.55         5.69 o                         
   8  10   0         88.92         80.31         7.63 o                         
   9  10   0        239.29        208.86        14.03 o                         
  10  10   0        179.81        172.71        10.03 o                         
  11  10   0         55.72         56.76         6.44 o                         
  12  10   0         49.61         30.28         5.25 o                         
  13  10   0          3.61         -3.49         6.08 o                         
  14  10   0         25.44         30.62         6.95 o                         
   1  11   0        131.23        154.75         6.37 o                         
   2  11   0          1.01         -0.84         4.60 o                         
   3  11   0          2.19         -3.81         4.09 o                         
   4  11   0          1.08         -4.55         4.55 o                         
   5  11   0          1.66         -4.18         4.18 o                         
   6  11   0          7.30          5.19         5.20 o                         
   7  11   0          0.77         11.90         4.45 o                         
   8  11   0        151.30        159.76        12.11 o                         
   9  11   0          0.02          6.03         5.55 o                         
  10  11   0         17.32         -4.01         5.24 o                         
  11  11   0         54.55         79.95        12.05 o                         
  12  11   0         86.43         86.52        11.37 o                         
   0  12   0         80.63         76.94        15.59 o                         
   1  12   0          4.13         -1.55         2.86 o                         
   2  12   0         12.29          5.39         3.74 o                         
   3  12   0          5.89          0.24         3.42 o                         
   4  12   0          0.62         -1.59         5.35 o                         
   5  12   0          5.32          3.42         5.85 o                         
   6  12   0         73.53         54.29        13.52 o                         
   7  12   0          9.53          7.86        23.20 o                         
   8  12   0          2.78         10.78        10.17 o                         
   9  12   0          0.50         -9.43         9.43 o                         
   1  13   0         11.09         20.29         9.13 o                         
   2  13   0          0.03         -4.19         4.19 o                         
   3  13   0          7.68         -7.66         7.66 o                         
   4  13   0         11.25         -1.45         7.29 o                         
   5  13   0          1.32         -5.79         5.79 o                         
   6  13   0         33.21         45.54        15.75 o                         
 -21   1   1          6.43         -5.31         5.31 o                         
 -20   1   1          4.13         11.68         5.36 o                         
 -19   1   1          0.99         -2.81         4.40 o                         
 -18   1   1         44.51         57.43         7.87 o                         
 -17   1   1          4.67         -2.52         3.90 o                         
 -16   1   1          6.70          9.47         3.83 o                         
 -15   1   1          5.14         -2.33         2.88 o                         
 -14   1   1        159.96        204.97         6.70 o                         
 -13   1   1          0.00         -0.73         2.14 o                         
 -12   1   1         70.51         61.35         4.38 o                         
 -11   1   1       1340.47       1253.01        14.29 o                         
 -10   1   1        101.74        133.12         5.21 o                         
  -9   1   1       2048.48       1887.65        17.79 o                         
  -8   1   1         72.35         99.31         4.01 o                         
  -7   1   1         88.56         70.59         3.23 o                         
  -6   1   1        988.02       1026.68        10.21 o                         
  -5   1   1       6203.07       6338.33        40.32 o                         
  -4   1   1        900.42        730.42         9.85 o                         
  -2   1   1       4840.42       4164.95        24.43 o                         
  -1   1   1        662.66        684.20        14.92 o                         
   0   1   1         45.42         62.33         2.28 o                         
   1   1   1       3165.54       3399.42        28.23 o                         
   2   1   1       3165.24       2558.30        18.57 o                         
   3   1   1        844.00        865.38         8.02 o                         
   4   1   1       9428.55       8886.89        53.42 o                         
   6   1   1       3006.86       2680.39        18.48 o                         
   7   1   1       1240.01       1051.82        10.19 o                         
   8   1   1        134.52         76.35         5.64 o                         
   9   1   1       3831.84       4208.34        28.54 o                         
  10   1   1        129.28        130.07         4.76 o                         
  11   1   1       1223.57       1178.62        14.44 o                         
  12   1   1         25.47         22.67         2.73 o                         
  13   1   1         16.44         28.95         3.07 o                         
  14   1   1          0.13          8.75         4.04 o                         
  15   1   1         31.01         35.52         3.97 o                         
  16   1   1          2.54          3.62         4.23 o                         
  17   1   1          0.93         -3.00         3.11 o                         
  18   1   1         17.70         12.21         4.63 o                         
  19   1   1          7.75         16.01         5.12 o                         
  20   1   1          0.09          5.99         5.44 o                         
  21   1   1          0.02         17.95        15.61 o                         
 -21   2   1          0.35         -9.52        10.16 o                         
 -20   2   1          1.60          7.35        10.61 o                         
 -19   2   1          0.02         -4.27         4.27 o                         
 -18   2   1         41.35         31.82         6.07 o                         
 -17   2   1          6.37          7.82         5.36 o                         
 -16   2   1          0.33         -2.02         2.77 o                         
 -15   2   1         77.17         64.05         5.23 o                         
 -14   2   1        349.57        335.32         9.06 o                         
 -13   2   1        311.47        326.86         7.65 o                         
 -12   2   1         56.95         32.25         3.05 o                         
 -11   2   1         49.68         26.08         2.70 o                         
 -10   2   1         69.61         65.79         3.93 o                         
  -9   2   1       3885.81       4020.68        29.90 o                         
  -8   2   1       1839.02       2006.97        17.02 o                         
  -7   2   1       2891.66       3242.67        24.31 o                         
  -6   2   1        116.64         89.96         3.63 o                         
  -5   2   1        930.10        964.78        11.46 o                         
  -4   2   1       6275.69       5867.80        38.95 o                         
  -2   2   1       8922.95       8175.74        55.37 o                         
   0   2   1        360.27        399.85         4.07 o                         
   1   2   1        208.02        244.98         3.60 o                         
   2   2   1       4813.02       4414.17        25.58 o                         
   3   2   1      12633.80      12125.23       255.57 o                         
   4   2   1       7330.84       6429.99        36.60 o                         
   5   2   1       3699.96       3784.59        26.70 o                         
   6   2   1        905.43        796.78         9.77 o                         
   7   2   1        502.03        506.44         7.54 o                         
   8   2   1        246.00        235.74         5.46 o                         
   9   2   1       1130.14       1408.24        13.09 o                         
  10   2   1         72.39         49.77         3.00 o                         
  11   2   1        189.70        296.87         6.27 o                         
  12   2   1          1.07         20.70         2.80 o                         
  13   2   1        963.30        943.22        12.23 o                         
  14   2   1        282.30        353.19        12.52 o                         
  15   2   1        308.29        324.70         8.40 o                         
  16   2   1          0.14         -0.49         2.91 o                         
  17   2   1          6.59          0.96         3.77 o                         
  18   2   1          2.65         -1.21         4.11 o                         
  19   2   1         10.98          2.08         4.68 o                         
  20   2   1         19.97         20.05         6.67 o                         
  21   2   1          0.49          8.40         9.78 o                         
 -20   3   1          3.87         14.76         7.92 o                         
 -19   3   1        137.62        141.19        21.12 o                         
 -18   3   1        135.12        119.32         8.98 o                         
 -17   3   1         80.54         81.37         6.98 o                         
 -16   3   1          0.08         -3.48         3.48 o                         
 -15   3   1         70.28         75.44         8.57 o                         
 -14   3   1         25.05         21.59         3.41 o                         
 -13   3   1         80.99        103.11         5.33 o                         
 -12   3   1        530.47        611.66        11.20 o                         
 -11   3   1          3.74          2.80         2.29 o                         
 -10   3   1          2.73          0.53         1.78 o                         
  -9   3   1        253.83        298.27         6.99 o                         
  -8   3   1         82.45         71.54         4.61 o                         
  -7   3   1         17.96         13.61         2.00 o                         
  -6   3   1         20.42         27.93         2.20 o                         
  -5   3   1        745.81        656.73         7.87 o                         
  -4   3   1         28.24         16.08         1.94 o                         
  -3   3   1       1729.84       1502.61        13.91 o                         
  -2   3   1       2489.58       2557.91        16.31 o                         
   0   3   1      10231.36       9591.94        43.10 o                         
   1   3   1        993.76       1057.42         8.03 o                         
   2   3   1       3452.42       3584.78        23.10 o                         
   3   3   1      16040.27      14978.57       120.53 o                         
   4   3   1        809.79        944.27        15.92 o                         
   5   3   1       7573.99       7108.17        41.69 o                         
   6   3   1       1140.35       1233.07        12.13 o                         
   7   3   1       1882.49       1869.38        16.18 o                         
   8   3   1        342.30        315.09         6.44 o                         
   9   3   1          7.00         10.27         2.03 o                         
  10   3   1        453.77        496.14         8.95 o                         
  11   3   1        221.05        226.76         6.49 o                         
  12   3   1         20.51         13.52         2.57 o                         
  13   3   1        887.39        864.66        16.77 o                         
  14   3   1          1.77         -0.10         3.10 o                         
  15   3   1         17.44         38.72         4.74 o                         
  16   3   1         31.64         51.90         6.25 o                         
  17   3   1        110.92         78.46         6.94 o                         
  18   3   1         84.41        102.34         7.87 o                         
  19   3   1        145.24        125.45        10.07 o                         
  20   3   1          0.01          3.93         5.42 o                         
 -20   4   1          5.04         -5.11        14.88 o                         
 -19   4   1         13.51         12.71         8.31 o                         
 -18   4   1         19.96         17.11         8.25 o                         
 -17   4   1         45.59         35.84         5.79 o                         
 -16   4   1         50.85         54.60         5.76 o                         
 -15   4   1         81.19         66.76         6.68 o                         
 -14   4   1        110.30        120.57         8.62 o                         
 -13   4   1         35.51         25.71         3.65 o                         
 -12   4   1         48.70         83.95         6.59 o                         
 -11   4   1         29.39         32.91         3.41 o                         
 -10   4   1          0.49          8.61         2.29 o                         
  -9   4   1        315.13        304.38         7.40 o                         
  -8   4   1         98.60         96.75         3.72 o                         
  -7   4   1       2750.16       2982.83        26.22 o                         
  -6   4   1        983.05        975.91        13.67 o                         
  -5   4   1       4791.93       4944.10        36.05 o                         
  -3   4   1        467.32        461.58         6.74 o                         
  -2   4   1          0.64          1.84         1.77 o                         
  -1   4   1        544.70        695.14         6.36 o                         
   0   4   1        609.90        647.27         6.69 o                         
   1   4   1       5491.83       5801.32        31.70 o                         
   2   4   1        567.28        615.23         6.97 o                         
   3   4   1       7458.11       7655.96        49.40 o                         
   4   4   1        289.02        270.70         5.54 o                         
   5   4   1        424.07        407.32         8.73 o                         
   6   4   1       1121.07       1014.52        12.63 o                         
   7   4   1          1.96          3.63         2.90 o                         
   8   4   1         67.16         41.53         2.94 o                         
   9   4   1        971.06        981.51        12.82 o                         
  10   4   1         19.67          4.37         1.92 o                         
  11   4   1       1415.93       1302.89        15.94 o                         
  12   4   1          0.06          5.29         2.41 o                         
  13   4   1         93.47        103.22         5.61 o                         
  14   4   1         47.74         33.89         6.95 o                         
  15   4   1        101.64        121.41        11.56 o                         
  16   4   1         11.53          0.83         3.99 o                         
  17   4   1        109.61        100.65         7.51 o                         
  18   4   1          3.30          5.88         4.00 o                         
  19   4   1          9.82         14.72         6.17 o                         
  20   4   1         28.64         30.87         7.04 o                         
 -19   5   1         27.27         41.12         9.79 o                         
 -18   5   1          1.02         -0.21         9.13 o                         
 -17   5   1        123.86        135.74         9.85 o                         
 -16   5   1          0.20         -1.21         6.21 o                         
 -15   5   1          0.30          8.55         4.93 o                         
 -14   5   1         22.64          6.46         5.05 o                         
 -13   5   1        117.96        131.24         7.82 o                         
 -12   5   1         51.39         59.73         6.11 o                         
 -11   5   1          9.46          7.35         3.33 o                         
 -10   5   1         62.55         54.47         4.49 o                         
  -9   5   1          5.72         17.72         3.04 o                         
  -8   5   1         71.45         74.73         4.77 o                         
  -7   5   1        173.82        165.97         6.12 o                         
  -6   5   1        131.96         97.56         5.09 o                         
  -5   5   1       6943.02       7129.46        60.14 o                         
  -4   5   1         17.59          7.98         1.42 o                         
  -3   5   1        755.61        798.46         8.63 o                         
  -2   5   1        997.87        984.50         9.48 o                         
  -1   5   1       4167.89       4134.00        22.57 o                         
   0   5   1       2380.81       2262.90        16.60 o                         
   1   5   1       1055.79       1028.87        10.16 o                         
   2   5   1        217.83        214.95         4.44 o                         
   3   5   1         22.54          8.88         2.00 o                         
   4   5   1        179.67        175.92         4.32 o                         
   5   5   1       4812.85       5199.40        31.35 o                         
   6   5   1        461.31        337.89         5.71 o                         
   7   5   1        166.58        258.89         5.38 o                         
   8   5   1        178.03        155.97         5.86 o                         
   9   5   1        500.70        540.12         8.78 o                         
  10   5   1         53.95         34.95         3.06 o                         
  11   5   1         23.12         26.84         3.25 o                         
  12   5   1          0.92         -2.01         2.01 o                         
  13   5   1         15.69         12.10         5.22 o                         
  14   5   1          8.80         12.79         4.24 o                         
  15   5   1          4.81          3.36         4.00 o                         
  16   5   1         12.68          7.59         4.02 o                         
  17   5   1        105.51        111.71        10.55 o                         
  18   5   1          4.32          3.20         7.49 o                         
  19   5   1         15.19         23.24         9.09 o                         
 -19   6   1          4.75         12.53        10.25 o                         
 -18   6   1          1.00         -4.38         6.89 o                         
 -17   6   1          3.03         -4.26         4.26 o                         
 -16   6   1         21.90         19.10         5.44 o                         
 -15   6   1        271.08        276.79        14.57 o                         
 -14   6   1         30.60         37.40         6.08 o                         
 -13   6   1        249.01        264.67        10.60 o                         
 -12   6   1         41.21         62.97         8.04 o                         
 -11   6   1         30.55         47.09         5.00 o                         
 -10   6   1        442.22        569.78        13.01 o                         
  -9   6   1        237.85        225.75         8.84 o                         
  -8   6   1        478.68        408.15         9.97 o                         
  -7   6   1       2794.62       2823.65        27.01 o                         
  -6   6   1          1.36          5.64         2.41 o                         
  -5   6   1         30.79         35.74         3.40 o                         
  -4   6   1         78.28         90.24         3.31 o                         
  -3   6   1       4072.81       4497.87        28.23 o                         
  -2   6   1       1612.68       1643.59        13.59 o                         
  -1   6   1          5.24          7.86         1.78 o                         
   0   6   1         81.51         78.14         3.64 o                         
   1   6   1       2705.12       2944.92        22.93 o                         
   2   6   1       1516.81       1588.64        14.15 o                         
   3   6   1       2787.91       2665.17        19.26 o                         
   4   6   1        137.78        166.16         4.75 o                         
   5   6   1       1092.53        990.72        10.75 o                         
   6   6   1        163.42        180.02         4.27 o                         
   7   6   1        810.02        831.89        12.72 o                         
   8   6   1        186.60        235.36         7.08 o                         
   9   6   1          7.60          5.55         2.46 o                         
  10   6   1         45.62         16.95         3.55 o                         
  11   6   1        633.20        632.81        15.65 o                         
  12   6   1          1.33          7.74         3.31 o                         
  13   6   1         46.69         90.08         6.90 o                         
  14   6   1          7.81          0.98         4.33 o                         
  15   6   1         67.50        103.73        13.30 o                         
  16   6   1         36.06         44.54         5.67 o                         
  17   6   1         23.36         22.56         3.97 o                         
  18   6   1          0.00         -6.78         6.78 o                         
  19   6   1         21.85         24.64        13.61 o                         
 -18   7   1          2.58         -5.54         6.77 o                         
 -17   7   1          5.17         14.55         8.04 o                         
 -16   7   1          5.39         -1.84         3.97 o                         
 -15   7   1         48.09         42.97         5.63 o                         
 -14   7   1         15.17         15.28         4.30 o                         
 -13   7   1         67.03         76.86         6.46 o                         
 -12   7   1         57.56         78.75         6.37 o                         
 -11   7   1        704.28        773.42        15.45 o                         
 -10   7   1        102.11         93.11         6.57 o                         
  -9   7   1       1712.42       1842.95        24.77 o                         
  -8   7   1        236.49        181.92         8.55 o                         
  -7   7   1        417.29        465.11        12.09 o                         
  -6   7   1          0.91          3.64         2.80 o                         
  -5   7   1       1170.84       1130.94        17.95 o                         
  -4   7   1          1.67          0.69         1.70 o                         
  -3   7   1       4088.02       3833.07        26.08 o                         
  -2   7   1         46.52         71.67         3.44 o                         
  -1   7   1        408.20        358.97         7.22 o                         
   0   7   1        277.04        254.14         6.17 o                         
   1   7   1       3075.04       3268.37        24.52 o                         
   2   7   1         93.07         68.16         3.72 o                         
   3   7   1          9.18         18.96         2.67 o                         
   4   7   1       1341.07       1239.20        12.51 o                         
   5   7   1        174.75        190.89         4.89 o                         
   6   7   1          6.55          9.15         2.32 o                         
   7   7   1       1287.72       1346.15        18.69 o                         
   8   7   1        409.06        319.14        10.01 o                         
   9   7   1       2212.62       2175.76        26.82 o                         
  10   7   1         49.22         49.32         4.53 o                         
  11   7   1        315.19        319.96         9.70 o                         
  12   7   1          8.26         12.91         3.57 o                         
  13   7   1        131.93        144.99         7.25 o                         
  14   7   1          0.29          9.89         4.09 o                         
  15   7   1        273.87        277.51        12.94 o                         
  16   7   1          6.04         -3.66         3.66 o                         
  17   7   1         19.47         20.82         7.61 o                         
  18   7   1          0.28         -1.94        11.62 o                         
 -17   8   1          2.88         -6.90         6.90 o                         
 -16   8   1          0.66         -3.34         5.93 o                         
 -15   8   1         25.23         34.88         6.64 o                         
 -14   8   1          0.01         -3.94         3.94 o                         
 -13   8   1         45.91         43.08         5.52 o                         
 -12   8   1         40.45         50.74         5.19 o                         
 -11   8   1        271.39        283.71        10.41 o                         
 -10   8   1        104.35         65.73         6.36 o                         
  -9   8   1         74.22        101.82         7.51 o                         
  -8   8   1        491.36        574.90        14.97 o                         
  -7   8   1        969.11        998.14        21.82 o                         
  -6   8   1          0.05          0.51         3.30 o                         
  -5   8   1       1313.67       1298.99        18.18 o                         
  -4   8   1        287.85        316.80         6.51 o                         
  -3   8   1        228.18        188.30         5.08 o                         
  -2   8   1        158.14        163.69         5.42 o                         
  -1   8   1       2558.65       2567.91        23.99 o                         
   0   8   1         73.75         90.50         4.82 o                         
   1   8   1         30.72         41.63         3.56 o                         
   2   8   1         34.12         36.23         2.97 o                         
   3   8   1        144.34        122.95         5.48 o                         
   4   8   1        288.83        334.61         8.07 o                         
   5   8   1       5144.63       5108.37        35.39 o                         
   6   8   1          3.72          6.08         2.61 o                         
   7   8   1          0.89          2.92         3.36 o                         
   8   8   1         10.92          2.96         3.84 o                         
   9   8   1         55.31         55.19         6.72 o                         
  10   8   1          0.77         -2.12         3.30 o                         
  11   8   1        610.00        587.04        13.57 o                         
  12   8   1          1.26         -3.14         3.14 o                         
  13   8   1         13.28          2.38         3.60 o                         
  14   8   1         60.27         76.71         6.75 o                         
  15   8   1          9.20          4.53         3.87 o                         
  16   8   1          1.24         -4.22         7.32 o                         
  17   8   1          0.36         -4.37         8.97 o                         
 -16   9   1          2.34         -8.03         8.03 o                         
 -15   9   1         15.88          7.78         7.85 o                         
 -14   9   1         24.80         20.89         6.90 o                         
 -13   9   1         11.50          5.83         4.20 o                         
 -12   9   1          1.10         -3.56         6.25 o                         
 -11   9   1        256.70        254.43        11.63 o                         
 -10   9   1         53.19         48.98         6.40 o                         
  -9   9   1        209.20        223.77        10.26 o                         
  -8   9   1          1.06          0.37         3.37 o                         
  -7   9   1         25.67         21.66         4.48 o                         
  -6   9   1        122.94        108.50         7.70 o                         
  -5   9   1        384.07        393.85        12.81 o                         
  -4   9   1         97.24        109.29         5.34 o                         
  -3   9   1         94.28        101.76         5.75 o                         
  -2   9   1          2.12          7.63         2.61 o                         
  -1   9   1       2358.90       2330.10        43.29 o                         
   0   9   1         96.27        173.51         6.88 o                         
   1   9   1       4439.12       4195.27        38.09 o                         
   2   9   1        336.07        326.54         8.98 o                         
   3   9   1       1577.65       1573.26        18.80 o                         
   4   9   1          0.03          1.52         2.24 o                         
   5   9   1       1367.77       1264.49        15.94 o                         
   6   9   1         79.13         68.97         8.06 o                         
   7   9   1         75.01         76.22         6.89 o                         
   8   9   1          0.41          4.73         3.51 o                         
   9   9   1         11.36          6.39         4.20 o                         
  10   9   1         50.51         32.01         6.14 o                         
  11   9   1         60.64         44.17         5.24 o                         
  12   9   1         26.83         22.23         4.81 o                         
  13   9   1         10.52          9.83         4.53 o                         
  14   9   1          0.98         -4.55         4.55 o                         
  15   9   1         47.68         51.47         6.81 o                         
  16   9   1          0.04         -6.90         6.90 o                         
 -14  10   1          9.03         17.16         9.97 o                         
 -13  10   1          5.06          6.61         5.85 o                         
 -12  10   1          3.66          6.75        10.35 o                         
 -11  10   1         18.59         15.94         5.06 o                         
 -10  10   1         32.10         30.19         5.47 o                         
  -9  10   1          1.79          1.85         4.04 o                         
  -8  10   1          7.74         -2.99         3.72 o                         
  -7  10   1         37.14         35.03         5.36 o                         
  -6  10   1         10.79         15.17         6.31 o                         
  -5  10   1       1089.80       1073.09        23.99 o                         
  -4  10   1         38.28         36.72         4.84 o                         
  -3  10   1       1100.51        970.62        14.91 o                         
  -2  10   1          0.04         -1.81         2.31 o                         
  -1  10   1        157.59        130.11         6.10 o                         
   0  10   1          0.62         -3.08         3.28 o                         
   1  10   1        256.33        215.89         7.27 o                         
   2  10   1          2.71         -2.08         3.14 o                         
   3  10   1        806.17        767.02        15.14 o                         
   4  10   1          0.66         -3.38         3.38 o                         
   5  10   1        292.87        290.82         7.73 o                         
   6  10   1         44.59         57.36         6.01 o                         
   7  10   1        393.79        374.30        13.11 o                         
   8  10   1         13.05         15.56         4.22 o                         
   9  10   1        429.50        468.29        26.01 o                         
  10  10   1          3.22          7.41         4.33 o                         
  11  10   1        115.35        129.45         8.81 o                         
  12  10   1          2.00         20.37         8.93 o                         
  13  10   1          0.13         -4.63         4.63 o                         
  14  10   1          4.77          8.39         7.80 o                         
 -12  11   1         13.45         -2.25         5.81 o                         
 -11  11   1         85.14        106.30        11.45 o                         
 -10  11   1         20.60         -4.66         5.72 o                         
  -9  11   1         23.53         10.07         9.29 o                         
  -8  11   1          0.05         -3.58         3.58 o                         
  -7  11   1          8.00          5.10         6.75 o                         
  -6  11   1          3.48         -5.01         5.01 o                         
  -5  11   1        109.37        103.76        15.93 o                         
  -4  11   1          6.44          0.48         3.66 o                         
  -3  11   1        134.34        156.24        18.94 o                         
  -2  11   1          0.42          1.61         3.68 o                         
  -1  11   1        453.83        456.39        11.78 o                         
   0  11   1         33.37         17.23         3.27 o                         
   1  11   1        138.94        126.81         5.97 o                         
   2  11   1          8.77          6.52         2.72 o                         
   3  11   1          6.37         -1.44         3.96 o                         
   4  11   1          0.32         -1.80         2.62 o                         
   5  11   1        265.07        258.32         8.81 o                         
   6  11   1         43.98         44.12         8.05 o                         
   7  11   1        309.05        335.16        13.88 o                         
   8  11   1         16.29          7.61         7.88 o                         
   9  11   1         27.19         30.61         6.86 o                         
  10  11   1         17.13          3.59         6.80 o                         
  11  11   1          1.01         -0.02         5.41 o                         
  12  11   1         10.62          8.19         6.32 o                         
  -9  12   1         11.26          5.08        19.58 o                         
  -8  12   1          0.12         -3.33         7.82 o                         
  -7  12   1         93.43        108.66        12.90 o                         
  -6  12   1         14.83         25.37        17.77 o                         
  -5  12   1          0.04          0.40         6.40 o                         
  -4  12   1         21.42         19.06         7.03 o                         
  -3  12   1          2.70         -2.05         3.52 o                         
  -2  12   1         27.08         38.89         6.81 o                         
  -1  12   1         18.24          6.61         6.60 o                         
   0  12   1         12.38         15.75         4.42 o                         
   1  12   1         17.94         16.53         3.03 o                         
   2  12   1          1.15         -2.09         6.21 o                         
   3  12   1         70.19         64.93         4.89 o                         
   4  12   1          6.52         -2.42         4.44 o                         
   5  12   1          1.23         -0.59        10.00 o                         
   6  12   1          8.35          0.60        10.03 o                         
   7  12   1         55.27         46.38         7.00 o                         
   8  12   1         13.00         18.87         6.90 o                         
   9  12   1          4.60         -1.34        11.72 o                         
  -6  13   1          0.17         -5.71         5.71 o                         
  -5  13   1          6.89          3.68        10.21 o                         
  -4  13   1          4.93          1.14        16.80 o                         
  -3  13   1          1.58         -4.24         8.40 o                         
  -2  13   1          0.01          6.03        23.57 o                         
  -1  13   1         40.20         28.84        13.14 o                         
   0  13   1          0.03         -1.84         3.82 o                         
   1  13   1         16.26          0.79         4.26 o                         
   2  13   1          2.18         -2.18         4.33 o                         
   3  13   1          0.75         12.34         6.18 o                         
   4  13   1         20.63          4.56         5.56 o                         
   5  13   1         31.31         20.56         6.90 o                         
   6  13   1          0.79         -4.18         6.01 o                         
 -21   0   2         10.82         -1.72         8.84 o                         
 -20   0   2         20.73         20.46        11.37 o                         
 -19   0   2          1.00         -5.19        12.33 o                         
 -18   0   2          0.59          0.58         5.00 o                         
 -17   0   2         37.34         47.05        11.52 o                         
 -16   0   2         56.27         47.90         8.77 o                         
 -15   0   2         29.54         30.98         5.48 o                         
 -14   0   2         76.67         50.99         6.12 o                         
 -13   0   2         38.27         31.43         4.89 o                         
 -12   0   2        592.66        409.94        12.31 o                         
 -11   0   2        129.56        153.35         7.70 o                         
 -10   0   2        597.66        562.82        13.32 o                         
  -9   0   2       1289.54       1710.24        24.06 o                         
  -8   0   2       1137.77       1288.37        20.03 o                         
  -7   0   2        970.58        774.90        13.71 o                         
  -6   0   2       5098.92       5989.90        53.55 o                         
  -5   0   2          0.75          4.54         2.44 o                         
  -4   0   2      13686.96      11533.12       138.60 o                         
  -2   0   2        672.28        627.96         9.66 o                         
   2   0   2       6787.62       5715.13        61.53 o                         
   3   0   2       1318.12       1347.23        12.09 o                         
   5   0   2        878.03        841.67        11.25 o                         
   7   0   2       2306.51       2478.27        27.04 o                         
   8   0   2       6099.24       5833.04        52.81 o                         
   9   0   2       1363.45       1490.96        20.50 o                         
  10   0   2        521.69        565.52        15.27 o                         
  11   0   2        291.29        374.55         9.69 o                         
  12   0   2        380.66        372.99         9.96 o                         
  13   0   2         23.53         26.70         9.20 o                         
  14   0   2        289.59        266.42        10.41 o                         
  15   0   2          6.54         18.30         5.40 o                         
  16   0   2         94.67        105.49        10.96 o                         
  17   0   2        250.67        213.85        12.39 o                         
  18   0   2         75.25         61.08         8.23 o                         
  19   0   2          0.05         -4.49         4.49 o                         
  20   0   2          2.43          7.04         5.82 o                         
  21   0   2          1.38         -6.52         6.60 o                         
 -21   1   2          0.65         -5.43         5.43 o                         
 -20   1   2          1.20          4.48         6.89 o                         
 -19   1   2          9.26          4.41         4.65 o                         
 -18   1   2          4.61          7.69         6.54 o                         
 -17   1   2         63.11         44.84         5.88 o                         
 -16   1   2        190.43        190.14         7.36 o                         
 -15   1   2          0.02         -2.55         2.55 o                         
 -14   1   2          6.51         12.24         2.76 o                         
 -13   1   2         31.65         28.33         3.26 o                         
 -12   1   2          9.57         19.62         2.82 o                         
 -11   1   2        182.48        149.30         5.28 o                         
 -10   1   2        371.39        276.01         7.78 o                         
  -9   1   2       2460.78       2540.19        20.98 o                         
  -8   1   2       1241.99       1254.84        12.96 o                         
  -7   1   2       1334.75       1383.70        13.08 o                         
  -6   1   2       9664.96       9450.63        55.97 o                         
  -5   1   2        906.99       1088.22        10.11 o                         
  -3   1   2       2270.91       2417.75        16.11 o                         
  -1   1   2         87.05         63.89         2.52 o                         
   0   1   2        135.03        139.01         2.21 o                         
   1   1   2        211.10        198.95         2.29 o                         
   3   1   2        242.62        346.14         4.41 o                         
   5   1   2        398.68        346.77         4.32 o                         
   6   1   2        171.35        173.40         3.60 o                         
   7   1   2         15.32          4.32         1.36 o                         
   8   1   2      12403.96      12574.81        68.49 o                         
   9   1   2        796.35        847.63         9.91 o                         
  10   1   2       5904.67       5780.38        37.00 o                         
  11   1   2        380.84        395.17         7.28 o                         
  12   1   2        358.03        411.90         7.60 o                         
  13   1   2          3.83         -0.10         1.93 o                         
  14   1   2        543.01        578.22        10.22 o                         
  15   1   2        116.47        125.49         6.12 o                         
  16   1   2        221.05        224.76         7.97 o                         
  17   1   2          0.66         -3.95         3.95 o                         
  18   1   2          3.86         -4.24         4.24 o                         
  19   1   2          8.76         12.98         4.56 o                         
  20   1   2          0.66          6.57         4.65 o                         
  21   1   2          0.01         -6.21         6.21 o                         
 -21   2   2          0.73          3.71         8.27 o                         
 -20   2   2          1.43         -7.61         8.75 o                         
 -19   2   2         14.82         19.30         6.54 o                         
 -18   2   2         19.25         10.24         5.92 o                         
 -17   2   2         21.34         26.39         5.00 o                         
 -16   2   2         57.98         26.02         4.66 o                         
 -15   2   2         56.14         66.43         5.05 o                         
 -14   2   2        115.14         65.84         5.10 o                         
 -13   2   2         10.61          6.66         2.38 o                         
 -12   2   2        226.13        259.43         6.78 o                         
 -11   2   2          4.10          4.11         1.95 o                         
 -10   2   2       4383.72       4541.46        34.20 o                         
  -9   2   2        352.16        434.99         8.47 o                         
  -8   2   2        514.08        460.46         7.43 o                         
  -7   2   2       4740.42       5407.83        36.34 o                         
  -6   2   2        390.59        445.86         6.72 o                         
  -5   2   2        166.29        165.30         3.62 o                         
  -3   2   2       2487.86       2727.45        22.07 o                         
  -2   2   2        546.41        548.33         6.96 o                         
  -1   2   2       1190.82       1097.33         8.72 o                         
   1   2   2         45.01         61.84         1.80 o                         
   3   2   2       1063.39       1085.65         9.18 o                         
   4   2   2       5605.37       5351.78        31.37 o                         
   5   2   2        112.66         66.58         2.25 o                         
   6   2   2       2436.06       2069.18        17.80 o                         
   7   2   2        127.91        139.62         4.32 o                         
   8   2   2       1654.56       1436.22        14.28 o                         
   9   2   2        106.87        123.78         4.37 o                         
  10   2   2        513.11        518.72         8.10 o                         
  11   2   2        394.28        380.79         6.80 o                         
  12   2   2       1416.86       1405.02        14.35 o                         
  13   2   2        158.26        149.22         5.82 o                         
  14   2   2       1562.44       1622.88        20.15 o                         
  15   2   2         52.34         45.97         4.34 o                         
  16   2   2         22.86         23.14         5.01 o                         
  17   2   2         18.43         22.27         4.62 o                         
  18   2   2        216.90        188.03         9.94 o                         
  19   2   2         12.18          6.29         6.21 o                         
  20   2   2         23.19         34.08        10.22 o                         
  21   2   2          0.50         -5.70         7.77 o                         
 -20   3   2          2.37         11.31         7.95 o                         
 -19   3   2          0.00         -1.40         7.14 o                         
 -18   3   2         20.34         24.25         6.46 o                         
 -17   3   2         21.11         25.07         5.94 o                         
 -16   3   2          3.15         -3.21         3.21 o                         
 -15   3   2          0.03         -3.11         3.11 o                         
 -14   3   2        229.50        223.26         7.63 o                         
 -13   3   2          1.97         -2.24         2.24 o                         
 -12   3   2        280.88        305.61         7.19 o                         
 -11   3   2        121.97         85.52         4.22 o                         
 -10   3   2         18.70         77.17         3.82 o                         
  -9   3   2        468.84        429.75         7.59 o                         
  -8   3   2       2040.16       1778.18        15.73 o                         
  -7   3   2        102.97         97.15         3.14 o                         
  -6   3   2      10555.64      10176.64        62.70 o                         
  -5   3   2       3321.40       3070.07        24.60 o                         
  -4   3   2       6578.97       6498.70        44.73 o                         
  -3   3   2       3711.02       4000.26        28.26 o                         
  -1   3   2       7294.42       6673.59        38.87 o                         
   0   3   2          5.52          5.88         1.49 o                         
   1   3   2       4787.01       4615.45        26.49 o                         
   2   3   2       6196.89       6311.87        41.31 o                         
   3   3   2        249.26        220.05         4.34 o                         
   4   3   2         79.81         32.53         2.10 o                         
   5   3   2        129.17        133.06         3.52 o                         
   6   3   2        930.20       1185.92        11.54 o                         
   7   3   2       1670.86       1674.67        14.90 o                         
   8   3   2          0.35          1.45         1.34 o                         
   9   3   2          5.15          4.19         1.68 o                         
  10   3   2       1281.25       1305.10        15.07 o                         
  11   3   2        176.15        159.45         6.72 o                         
  12   3   2        308.24        326.34         7.67 o                         
  13   3   2         36.22         91.24         5.34 o                         
  14   3   2         65.38         53.06         5.36 o                         
  15   3   2         59.57         46.55         6.32 o                         
  16   3   2        236.85        186.37        11.70 o                         
  17   3   2          6.49          6.18         3.95 o                         
  18   3   2         54.60         70.79         9.04 o                         
  19   3   2         17.92         12.30         5.17 o                         
  20   3   2         15.23         11.45         7.08 o                         
 -20   4   2          5.97         -1.82         7.72 o                         
 -19   4   2         10.38         25.52         9.02 o                         
 -18   4   2        167.08        195.00        12.32 o                         
 -17   4   2        101.42         92.71        24.04 o                         
 -16   4   2          0.00         -1.59         5.62 o                         
 -15   4   2         21.65         25.03         6.20 o                         
 -14   4   2        476.21        491.35        16.26 o                         
 -13   4   2         20.55         19.44         4.34 o                         
 -12   4   2        339.54        408.68        13.83 o                         
 -11   4   2          2.92          2.88         3.06 o                         
 -10   4   2          0.64         -2.30         2.30 o                         
  -9   4   2         73.74         90.09         5.64 o                         
  -8   4   2       1285.95       1502.14        17.65 o                         
  -7   4   2          0.06          0.22         2.19 o                         
  -6   4   2       1828.69       1939.54        19.57 o                         
  -5   4   2        241.64        258.48         6.25 o                         
  -4   4   2       6135.64       6845.58        45.40 o                         
  -3   4   2        105.16         67.93         3.66 o                         
  -2   4   2         92.87        106.37         2.95 o                         
  -1   4   2         69.38         70.31         2.09 o                         
   0   4   2        360.89        427.72         5.86 o                         
   1   4   2       2668.69       2489.50        16.78 o                         
   2   4   2       7418.63       7155.35        36.71 o                         
   3   4   2       1059.27        995.60        11.35 o                         
   4   4   2      20258.28      19320.44       127.16 o                         
   5   4   2        706.59        791.87         9.80 o                         
   6   4   2        857.97        935.41         9.99 o                         
   7   4   2       1080.26       1122.98        12.66 o                         
   8   4   2        948.50        915.03        11.13 o                         
   9   4   2         20.11         24.64         2.72 o                         
  10   4   2        789.44        682.46        11.07 o                         
  11   4   2        308.57        277.45         7.03 o                         
  12   4   2        282.44        281.50         7.68 o                         
  13   4   2          0.52         -2.74         2.74 o                         
  14   4   2         38.40         13.08         4.20 o                         
  15   4   2         90.78         92.65         9.74 o                         
  16   4   2         21.90         21.92         5.17 o                         
  17   4   2         22.53         26.00         4.39 o                         
  18   4   2         32.48         34.07         6.80 o                         
  19   4   2          0.03         -4.35         5.16 o                         
  20   4   2          8.67         14.96         6.27 o                         
 -19   5   2         19.23         35.90         8.88 o                         
 -18   5   2         11.15         18.55        12.37 o                         
 -17   5   2          8.93          3.09         5.53 o                         
 -16   5   2          9.16         27.87        12.18 o                         
 -15   5   2         17.39         24.25         5.41 o                         
 -14   5   2         13.76         10.33         4.03 o                         
 -13   5   2        185.24        198.23         9.46 o                         
 -12   5   2          0.12         -2.76         2.76 o                         
 -11   5   2        124.46        128.27         7.38 o                         
 -10   5   2         62.67         87.07         5.16 o                         
  -9   5   2          8.97         30.99         3.30 o                         
  -8   5   2        981.88       1138.50        15.87 o                         
  -7   5   2          0.97          0.48         1.87 o                         
  -6   5   2       5397.89       5279.19        42.59 o                         
  -5   5   2       7291.08       7612.57        55.55 o                         
  -4   5   2       5718.06       6030.76        42.72 o                         
  -3   5   2        496.67        600.21         6.83 o                         
  -2   5   2        235.78        281.65         4.44 o                         
  -1   5   2          8.26          2.63         1.06 o                         
   0   5   2          3.90         12.54         1.58 o                         
   1   5   2        389.14        336.42         5.55 o                         
   2   5   2        219.26        250.70         4.89 o                         
   3   5   2        691.87        766.60         8.50 o                         
   4   5   2       1392.82       1173.35        14.57 o                         
   5   5   2        122.38        150.34         4.88 o                         
   6   5   2       3234.87       3295.77        26.49 o                         
   7   5   2        161.92        173.77         4.82 o                         
   8   5   2          1.02         16.51         2.05 o                         
   9   5   2        388.12        392.50         7.33 o                         
  10   5   2         54.92        100.75         4.35 o                         
  11   5   2        163.38        227.11         9.49 o                         
  12   5   2         24.26         38.08         3.88 o                         
  13   5   2         40.54         27.27         3.75 o                         
  14   5   2         46.44         47.95         4.72 o                         
  15   5   2         16.33         20.29         3.84 o                         
  16   5   2         15.04         13.73         3.25 o                         
  17   5   2         28.03         30.94        10.88 o                         
  18   5   2          2.53          0.56         6.31 o                         
  19   5   2          9.53          8.54         8.41 o                         
 -19   6   2          8.17         -8.83         8.83 o                         
 -18   6   2          0.01        -10.06        10.64 o                         
 -17   6   2          0.05          1.14         5.05 o                         
 -16   6   2         41.62         33.91         6.46 o                         
 -15   6   2         64.87         69.30         7.71 o                         
 -14   6   2         62.02         70.38         6.51 o                         
 -13   6   2          2.23          4.69         3.79 o                         
 -12   6   2        234.91        252.48        13.01 o                         
 -11   6   2          1.50          6.53         3.50 o                         
 -10   6   2        361.86        346.90        12.30 o                         
  -9   6   2          0.07          5.47         3.42 o                         
  -8   6   2         61.71         61.01         4.85 o                         
  -7   6   2        330.51        309.24         8.46 o                         
  -6   6   2        615.18        551.17        10.80 o                         
  -5   6   2        225.41        261.48         6.91 o                         
  -4   6   2       4104.28       4003.01        31.02 o                         
  -3   6   2        318.92        277.77         4.90 o                         
  -2   6   2       1876.54       2421.50        17.83 o                         
  -1   6   2          4.39          4.13         1.46 o                         
   0   6   2       5439.26       6060.01        41.94 o                         
   1   6   2          7.90         10.15         1.77 o                         
   2   6   2         44.04         47.96         2.98 o                         
   3   6   2        768.44        720.51         8.83 o                         
   4   6   2        252.64        338.04         6.21 o                         
   5   6   2        584.96        617.02         8.90 o                         
   6   6   2        734.47        834.27        10.15 o                         
   7   6   2       1045.71       1018.19         9.96 o                         
   8   6   2        901.72        995.36        12.12 o                         
   9   6   2        237.78        226.56         5.93 o                         
  10   6   2        181.71        150.40         9.28 o                         
  11   6   2         41.99         47.28         3.49 o                         
  12   6   2        107.32         98.50         4.59 o                         
  13   6   2          0.36         -0.10         2.47 o                         
  14   6   2         98.65         97.07         4.75 o                         
  15   6   2          5.67          6.35         2.36 o                         
  16   6   2          0.00          9.72         7.02 o                         
  17   6   2          0.49         14.91        21.69 o                         
  18   6   2        107.01        116.29        14.22 o                         
  19   6   2          0.94         -5.46         7.89 o                         
 -18   7   2          5.55         -0.96         6.55 o                         
 -17   7   2          4.50         -5.11         9.28 o                         
 -16   7   2         24.83         21.87         6.30 o                         
 -15   7   2         68.47         55.98         7.28 o                         
 -14   7   2          0.25         -1.81         4.32 o                         
 -13   7   2          0.02         -3.56         3.56 o                         
 -12   7   2          0.55         -2.18         4.18 o                         
 -11   7   2         16.62          8.07         4.18 o                         
 -10   7   2         55.04         46.61         5.83 o                         
  -9   7   2          4.08          7.88         3.41 o                         
  -8   7   2          1.66         11.85         3.57 o                         
  -7   7   2          0.18          6.32         2.91 o                         
  -6   7   2       1273.58       1325.58        17.14 o                         
  -5   7   2          0.55          7.58         2.72 o                         
  -4   7   2        309.81        374.35         6.88 o                         
  -3   7   2        440.68        450.14         8.98 o                         
  -2   7   2       2076.72       2298.38        30.76 o                         
  -1   7   2         30.31         43.74         3.15 o                         
   0   7   2       1210.97       1115.31        12.00 o                         
   1   7   2        301.04        285.11         6.83 o                         
   2   7   2         99.23        138.33         5.03 o                         
   3   7   2        212.35        221.89         5.71 o                         
   4   7   2        572.91        598.77         8.61 o                         
   5   7   2        366.90        419.28         7.07 o                         
   6   7   2       1322.47       1171.31        12.81 o                         
   7   7   2        524.84        523.11         9.69 o                         
   8   7   2        350.15        340.20        10.30 o                         
   9   7   2        120.77         89.14         6.17 o                         
  10   7   2         97.26        121.43         6.27 o                         
  11   7   2          0.10         -2.92         2.92 o                         
  12   7   2          8.96          3.21         4.14 o                         
  13   7   2         27.46         25.99         4.39 o                         
  14   7   2        333.32        318.42        10.07 o                         
  15   7   2          3.04         -2.54         3.13 o                         
  16   7   2         61.90         62.09        11.20 o                         
  17   7   2         21.42         26.24         8.38 o                         
  18   7   2          9.59         -3.66         8.20 o                         
 -17   8   2          9.72         17.34         8.35 o                         
 -16   8   2          3.95         -1.69         5.50 o                         
 -15   8   2          0.77         -0.33         6.32 o                         
 -14   8   2         12.35         13.84         6.67 o                         
 -13   8   2         69.88         67.73         7.64 o                         
 -12   8   2         38.01         34.61         5.43 o                         
 -11   8   2          0.96         -0.40         6.07 o                         
 -10   8   2         83.77         90.67         7.23 o                         
  -9   8   2          7.19          8.60         8.16 o                         
  -8   8   2        171.09        175.59        10.13 o                         
  -7   8   2        336.89        384.11        11.95 o                         
  -6   8   2        457.88        510.31        12.77 o                         
  -5   8   2         21.67         20.40         3.71 o                         
  -4   8   2        111.58        130.23         4.98 o                         
  -3   8   2        405.24        419.61         7.41 o                         
  -2   8   2        512.22        550.28        12.70 o                         
  -1   8   2         24.03         31.45         2.93 o                         
   0   8   2        470.15        506.28        10.31 o                         
   1   8   2          4.85         17.86         2.44 o                         
   2   8   2         36.33         27.02         2.81 o                         
   3   8   2         57.39         39.03         3.18 o                         
   4   8   2       3309.52       3168.54        29.20 o                         
   5   8   2         15.33         21.08         2.76 o                         
   6   8   2       2494.10       2429.54        24.71 o                         
   7   8   2         28.36         33.43         5.09 o                         
   8   8   2        534.64        580.61        13.55 o                         
   9   8   2          2.60          2.71         3.29 o                         
  10   8   2        171.03        197.52         8.96 o                         
  11   8   2         46.20         46.12         5.09 o                         
  12   8   2         10.73         13.78         4.05 o                         
  13   8   2          0.75          0.68         3.91 o                         
  14   8   2         30.08         27.23         5.18 o                         
  15   8   2          4.32         21.08         8.80 o                         
  16   8   2          8.52         13.58         8.16 o                         
  17   8   2          7.44         14.64        15.38 o                         
 -15   9   2          0.40         -2.65         7.99 o                         
 -14   9   2          0.93         -5.77         5.77 o                         
 -13   9   2          1.67          1.21         9.67 o                         
 -12   9   2         18.96         28.26         4.84 o                         
 -11   9   2         48.51         44.53         5.40 o                         
 -10   9   2          3.86         12.53         3.69 o                         
  -9   9   2         60.20         63.06         6.62 o                         
  -8   9   2          1.07          0.14         3.65 o                         
  -7   9   2        101.57        108.40         7.85 o                         
  -6   9   2        183.80        212.78        11.01 o                         
  -5   9   2         56.37         28.33         4.24 o                         
  -4   9   2        284.94        261.16         9.04 o                         
  -3   9   2        157.46        133.72         8.06 o                         
  -2   9   2        136.24        149.59         9.30 o                         
  -1   9   2         12.44         16.33         3.86 o                         
   0   9   2          0.08         -1.14         3.16 o                         
   1   9   2        145.84        139.38         6.09 o                         
   2   9   2       1352.54       1306.66        16.08 o                         
   3   9   2         26.89         41.67         4.16 o                         
   4   9   2         44.43         45.60         4.16 o                         
   5   9   2         43.42         45.51         4.23 o                         
   6   9   2        242.35        218.17         6.22 o                         
   7   9   2         42.79         37.11         7.02 o                         
   8   9   2        111.26        110.77         7.51 o                         
   9   9   2        245.02        256.08        15.06 o                         
  10   9   2         32.47         48.28         5.79 o                         
  11   9   2         24.06         33.67         5.37 o                         
  12   9   2         50.57         71.63         6.47 o                         
  13   9   2          2.66         -0.33         3.92 o                         
  14   9   2          7.22         -3.77         9.13 o                         
  15   9   2          0.11          2.33         3.79 o                         
 -14  10   2          3.52          0.73         6.28 o                         
 -13  10   2         12.58          8.35         8.33 o                         
 -12  10   2          8.14         13.86         8.99 o                         
 -11  10   2          7.28         12.42         5.44 o                         
 -10  10   2          2.00          0.66         5.49 o                         
  -9  10   2         41.73         74.52        11.54 o                         
  -8  10   2        465.46        472.13        15.56 o                         
  -7  10   2          0.03          4.34         3.89 o                         
  -6  10   2         64.42         51.86         8.83 o                         
  -5  10   2          2.31          1.51         5.04 o                         
  -4  10   2         10.66         14.52         7.42 o                         
  -3  10   2         40.44         31.24         4.52 o                         
  -2  10   2         98.53         84.23         6.98 o                         
  -1  10   2         20.17         21.95         2.81 o                         
   0  10   2        237.25        233.90         7.28 o                         
   1  10   2          5.35         18.00         4.81 o                         
   2  10   2          4.06          1.67         2.24 o                         
   3  10   2         79.41        103.68         5.62 o                         
   4  10   2         17.74         11.14         2.73 o                         
   5  10   2          1.24          1.32         2.17 o                         
   6  10   2          1.04          1.76         2.69 o                         
   7  10   2         17.85         27.48         5.00 o                         
   8  10   2        148.82        137.64         9.07 o                         
   9  10   2         36.09         45.61         5.86 o                         
  10  10   2          4.46          9.43         4.85 o                         
  11  10   2          3.60          3.00         4.01 o                         
  12  10   2         44.30         32.14         7.22 o                         
  13  10   2         17.39         21.96         8.07 o                         
  14  10   2          5.71         -4.00         6.71 o                         
 -12  11   2         15.49         15.31         8.90 o                         
 -11  11   2          8.90          2.78         6.03 o                         
 -10  11   2          2.98          0.28         4.64 o                         
  -9  11   2         52.13         57.67         8.94 o                         
  -8  11   2        202.39        221.55        17.09 o                         
  -7  11   2         81.38         90.03        13.30 o                         
  -6  11   2         87.23         55.37         9.62 o                         
  -5  11   2         26.19         56.14        11.96 o                         
  -4  11   2          9.45          0.96         6.55 o                         
  -3  11   2         14.32         20.64         4.39 o                         
  -2  11   2        415.15        410.48        21.35 o                         
  -1  11   2         32.28         33.27         5.03 o                         
   0  11   2        151.84        128.55         5.74 o                         
   1  11   2          0.44         -1.84         2.69 o                         
   2  11   2         22.47         10.70         4.75 o                         
   3  11   2          0.96          5.48         2.76 o                         
   4  11   2          0.17         -2.06         2.35 o                         
   5  11   2         70.37         67.54         4.54 o                         
   6  11   2          6.25         -4.32         4.78 o                         
   7  11   2         88.80         97.96         8.11 o                         
   8  11   2          1.44         -4.91         4.91 o                         
   9  11   2          0.01         -6.73         8.14 o                         
  10  11   2          0.02         -1.27         6.65 o                         
  11  11   2          5.47         -0.89         6.44 o                         
  12  11   2         38.83         45.77         8.02 o                         
  -9  12   2         39.10         27.90        11.24 o                         
  -8  12   2          4.17         -7.07         7.07 o                         
  -7  12   2          0.03         -5.31         9.31 o                         
  -6  12   2         40.63         46.10         8.64 o                         
  -5  12   2          5.04          6.90         7.84 o                         
  -4  12   2         13.14          3.85         6.77 o                         
  -3  12   2          3.15          7.38         5.29 o                         
  -2  12   2          4.14         -4.33         4.33 o                         
  -1  12   2         10.33          1.35        10.46 o                         
   0  12   2          0.89          2.55         3.43 o                         
   1  12   2          2.10         -3.24         3.24 o                         
   2  12   2          8.54         -0.73         2.64 o                         
   3  12   2          5.00         -2.55         2.55 o                         
   4  12   2         35.84         41.00         4.67 o                         
   5  12   2          0.00         -4.13         4.13 o                         
   6  12   2          8.27          5.39         4.92 o                         
   7  12   2          7.11          4.97         6.07 o                         
   8  12   2         18.31         38.33         8.47 o                         
   9  12   2          1.64          5.43         7.88 o                         
  -5  13   2          1.32         -0.24        10.88 o                         
  -4  13   2          8.19          7.49        13.16 o                         
  -3  13   2         29.43         19.36        11.68 o                         
  -2  13   2          1.51         -4.90         4.90 o                         
  -1  13   2          0.08         -0.67         8.08 o                         
   0  13   2          3.15        -12.01        18.37 o                         
   1  13   2          4.85         -3.70         3.70 o                         
   2  13   2         56.96         49.39        11.20 o                         
   3  13   2          5.02         -0.92         3.63 o                         
   4  13   2         10.71         -1.56         8.36 o                         
   5  13   2         14.50          6.59         7.20 o                         
 -21   1   3         11.61          9.11         7.06 o                         
 -20   1   3         10.92          6.64         5.85 o                         
 -19   1   3          1.34         -2.36         6.64 o                         
 -18   1   3          2.89          8.59         4.52 o                         
 -17   1   3         18.92         20.01         4.96 o                         
 -16   1   3          5.23         -1.81         3.55 o                         
 -15   1   3          0.06         -0.15         2.96 o                         
 -14   1   3         16.05          8.22         2.80 o                         
 -13   1   3         15.37         16.70         3.09 o                         
 -12   1   3        150.93        122.54         5.26 o                         
 -11   1   3         46.76         61.53         4.18 o                         
 -10   1   3        427.57        330.94         7.52 o                         
  -9   1   3        234.75        272.93         6.25 o                         
  -8   1   3        284.61        260.69         5.88 o                         
  -7   1   3       2613.83       2900.57        21.80 o                         
  -6   1   3       2004.24       1945.16        17.07 o                         
  -5   1   3      11951.40      12297.76        82.93 o                         
  -4   1   3       2234.65       2068.02        16.38 o                         
  -3   1   3        157.33        169.11         3.90 o                         
  -2   1   3       2026.04       1914.34        16.02 o                         
   0   1   3        527.90        473.22         4.85 o                         
   2   1   3        602.41        462.47         3.90 o                         
   3   1   3        484.54        603.59         6.37 o                         
   4   1   3       5881.58       5883.92        32.66 o                         
   5   1   3       3257.61       3610.24        27.18 o                         
   6   1   3       1346.64       1172.89        10.46 o                         
   7   1   3       5799.81       5598.33        33.17 o                         
   8   1   3       1049.86        909.00         9.67 o                         
   9   1   3       2942.23       2917.37        21.37 o                         
  10   1   3          0.44          3.74         1.64 o                         
  11   1   3        161.93        239.99         5.66 o                         
  12   1   3        137.72        130.96         4.59 o                         
  13   1   3        203.10        137.26         5.28 o                         
  14   1   3        110.65         91.32         5.38 o                         
  15   1   3        151.38        108.13         5.65 o                         
  16   1   3         14.79         18.86         4.18 o                         
  17   1   3          0.54         -2.64         3.26 o                         
  18   1   3          0.45         -2.47         3.88 o                         
  19   1   3          0.01         -3.45         3.45 o                         
  20   1   3          1.06          4.40         7.19 o                         
  21   1   3          0.11          4.94         7.92 o                         
 -21   2   3          0.21         -7.01        13.78 o                         
 -20   2   3          7.48         10.31         8.09 o                         
 -19   2   3         25.96         11.58         6.78 o                         
 -18   2   3         42.17         45.14        14.58 o                         
 -17   2   3         25.79         17.82         5.01 o                         
 -16   2   3          0.06          0.42         3.59 o                         
 -15   2   3         59.37         72.06         5.24 o                         
 -14   2   3          1.18         12.77         4.09 o                         
 -13   2   3        451.38        407.83         8.80 o                         
 -12   2   3        464.04        519.28         9.58 o                         
 -11   2   3          5.23         12.31         2.35 o                         
 -10   2   3        227.63        242.77         6.34 o                         
  -9   2   3        256.02        196.72         5.39 o                         
  -8   2   3         14.36          8.30         2.08 o                         
  -7   2   3       1962.80       1868.83        17.09 o                         
  -6   2   3       1018.61       1157.28        13.24 o                         
  -5   2   3        114.78        107.01         3.51 o                         
  -4   2   3          8.47          2.05         1.46 o                         
  -3   2   3       1816.50       1610.02        15.73 o                         
  -2   2   3       2150.45       1978.28        17.40 o                         
   0   2   3         12.03         22.31         1.46 o                         
   1   2   3        494.23        399.66         4.61 o                         
   2   2   3        253.86        270.31         3.75 o                         
   3   2   3       1824.98       2117.76        16.06 o                         
   4   2   3        687.43        577.62         6.22 o                         
   5   2   3        267.86        351.49         4.57 o                         
   6   2   3       1602.23       1670.17        19.42 o                         
   7   2   3       1580.13       1415.49        13.21 o                         
   8   2   3       1667.25       1698.74        15.57 o                         
   9   2   3       1483.79       1302.63        13.77 o                         
  10   2   3         21.09         37.82         3.00 o                         
  11   2   3         23.91         57.28         4.33 o                         
  12   2   3          5.07          8.37         3.07 o                         
  13   2   3        603.89        650.11        10.32 o                         
  14   2   3         12.07         14.16         3.08 o                         
  15   2   3        310.92        332.26        13.87 o                         
  16   2   3          0.23          0.92         3.09 o                         
  17   2   3          0.02         -2.30         3.42 o                         
  18   2   3          0.77          5.98         5.09 o                         
  19   2   3         30.81         25.58         5.44 o                         
  20   2   3         17.34         28.64         8.20 o                         
  21   2   3          1.96          2.48         8.13 o                         
 -20   3   3          1.16         -7.20         7.20 o                         
 -19   3   3         89.83         78.17         9.14 o                         
 -18   3   3         35.39         61.23        15.82 o                         
 -17   3   3         16.59         11.18         4.47 o                         
 -16   3   3          1.32          1.24         3.84 o                         
 -15   3   3         78.23         66.27         6.26 o                         
 -14   3   3        123.37        128.16         8.28 o                         
 -13   3   3        135.75        114.82         6.11 o                         
 -12   3   3         82.59         78.94         5.01 o                         
 -11   3   3        318.25        338.66         8.06 o                         
 -10   3   3        280.89        347.21         7.71 o                         
  -9   3   3        111.74        174.99         5.77 o                         
  -8   3   3       1313.83       1509.29        18.17 o                         
  -7   3   3        839.11        956.91        12.81 o                         
  -6   3   3        689.11        727.90         9.03 o                         
  -5   3   3        805.22        811.20        10.77 o                         
  -4   3   3          8.20         15.56         3.02 o                         
  -3   3   3         38.51         80.71         3.40 o                         
  -2   3   3       1055.35       1073.09         9.43 o                         
  -1   3   3      10803.86      11347.88        76.36 o                         
   0   3   3        508.62        440.98         5.37 o                         
   2   3   3         43.81         66.44         2.34 o                         
   3   3   3       3555.39       3124.55        22.25 o                         
   4   3   3        438.62        472.74         6.43 o                         
   5   3   3        133.20        251.57         4.79 o                         
   6   3   3        521.69        574.37         6.46 o                         
   7   3   3       1034.22       1079.59        11.63 o                         
   8   3   3          0.82          2.70         1.34 o                         
   9   3   3         58.72         61.28         3.30 o                         
  10   3   3         46.27         36.85         3.05 o                         
  11   3   3        498.67        592.66         9.60 o                         
  12   3   3         69.70         80.55         5.02 o                         
  13   3   3        750.49        776.81        13.54 o                         
  14   3   3         82.14        105.96         6.03 o                         
  15   3   3         20.72         19.28         3.50 o                         
  16   3   3         11.41         14.63         3.85 o                         
  17   3   3        279.32        285.67        10.43 o                         
  18   3   3          7.24          8.19         5.87 o                         
  19   3   3        121.36        149.73        15.48 o                         
  20   3   3          9.93          2.32        13.24 o                         
 -20   4   3          0.53        -10.17        10.53 o                         
 -19   4   3         10.16          9.83         7.42 o                         
 -18   4   3         39.19         39.76         6.86 o                         
 -17   4   3          3.03         14.80         5.48 o                         
 -16   4   3         90.76         89.31        14.02 o                         
 -15   4   3        137.15        138.48        13.44 o                         
 -14   4   3         57.86         59.02         6.29 o                         
 -13   4   3        105.45        110.89         8.18 o                         
 -12   4   3        184.11        133.99         8.72 o                         
 -11   4   3          0.90          2.97         2.61 o                         
 -10   4   3        394.51        456.09        10.12 o                         
  -9   4   3         16.86         36.57         3.95 o                         
  -8   4   3        122.69         99.85         4.88 o                         
  -7   4   3         85.04         72.31         4.53 o                         
  -6   4   3         75.59         65.70         4.01 o                         
  -5   4   3          0.23          2.69         1.64 o                         
  -4   4   3        358.26        383.76         7.04 o                         
  -3   4   3       5536.85       5892.19        42.20 o                         
  -2   4   3        176.98        160.16         2.99 o                         
  -1   4   3       1715.27       1595.53        13.29 o                         
   0   4   3       1430.18       1435.95        11.15 o                         
   1   4   3       4651.49       4768.12        28.77 o                         
   2   4   3        205.70        241.08         5.64 o                         
   3   4   3         63.71         53.09         2.71 o                         
   4   4   3       1461.28       1421.18        13.53 o                         
   5   4   3        763.82        890.14        11.24 o                         
   6   4   3        692.25        621.10         8.72 o                         
   7   4   3        254.33        345.65         5.65 o                         
   8   4   3        396.50        469.73         6.91 o                         
   9   4   3          9.72         41.39         3.26 o                         
  10   4   3        179.61        161.45         5.24 o                         
  11   4   3        296.46        400.18         8.09 o                         
  12   4   3         47.22         38.78         3.46 o                         
  13   4   3        145.98        126.79         5.65 o                         
  14   4   3          0.48         -2.39         2.63 o                         
  15   4   3        274.83        249.76         9.29 o                         
  16   4   3          1.93         -2.33         5.74 o                         
  17   4   3         16.60         26.02         6.20 o                         
  18   4   3         20.10         26.32         5.85 o                         
  19   4   3         14.53         12.70         5.94 o                         
  20   4   3         15.14          6.04         8.41 o                         
 -19   5   3          0.00         15.16         8.15 o                         
 -18   5   3          0.11          9.33         5.30 o                         
 -17   5   3         21.82          9.43         6.74 o                         
 -16   5   3         27.38         22.16         5.90 o                         
 -15   5   3        206.98        233.52        12.50 o                         
 -14   5   3         21.95         29.31         5.29 o                         
 -13   5   3        302.65        309.48        11.23 o                         
 -12   5   3          4.39          3.24         3.11 o                         
 -11   5   3          4.70         10.90         3.57 o                         
 -10   5   3          6.72          3.66         2.55 o                         
  -9   5   3         15.57          6.98         2.32 o                         
  -8   5   3         26.60         22.43         2.88 o                         
  -7   5   3         45.24         37.39         3.49 o                         
  -6   5   3        178.20        169.69         7.17 o                         
  -5   5   3        440.98        564.34        10.55 o                         
  -4   5   3         37.66         57.17         3.79 o                         
  -3   5   3        105.53         75.94         3.88 o                         
  -2   5   3          6.07          2.47         1.23 o                         
  -1   5   3       3225.69       3579.49        21.96 o                         
   0   5   3       1728.48       1571.91        12.77 o                         
   1   5   3         52.73         86.28         3.95 o                         
   2   5   3        589.03        609.12         7.70 o                         
   3   5   3        352.89        268.89         5.38 o                         
   4   5   3        169.05        169.94         5.23 o                         
   5   5   3       1467.37       1264.70        13.78 o                         
   6   5   3        640.00        617.88         9.41 o                         
   7   5   3        158.38        124.65         4.03 o                         
   8   5   3         12.34         11.30         2.01 o                         
   9   5   3       1758.19       1885.32        16.91 o                         
  10   5   3        260.90        290.80         6.55 o                         
  11   5   3        299.48        298.30         6.67 o                         
  12   5   3        140.61        145.77         4.98 o                         
  13   5   3         13.81         15.01         2.30 o                         
  14   5   3         21.58         18.75         2.42 o                         
  15   5   3         15.46         21.72         5.48 o                         
  16   5   3         18.58         19.12         5.36 o                         
  17   5   3         12.80         10.29         7.35 o                         
  18   5   3          2.93         -3.77         4.77 o                         
  19   5   3          0.05         -5.23         5.23 o                         
 -19   6   3         19.13         -1.39        11.39 o                         
 -18   6   3          0.84          1.34         7.26 o                         
 -17   6   3          4.69          2.67         5.22 o                         
 -16   6   3          0.62          2.85         9.47 o                         
 -15   6   3         21.00          4.74         5.76 o                         
 -14   6   3          0.61          5.27         6.22 o                         
 -13   6   3         27.78         61.78         6.19 o                         
 -12   6   3         58.27         73.56         6.89 o                         
 -11   6   3        356.88        459.86        13.71 o                         
 -10   6   3         15.59         36.82         4.75 o                         
  -9   6   3         26.60         33.21         4.12 o                         
  -8   6   3        126.14        109.36         5.99 o                         
  -7   6   3       2594.26       2675.58        28.60 o                         
  -6   6   3        141.47        148.55         6.22 o                         
  -5   6   3         68.42         79.82         4.59 o                         
  -4   6   3        177.95        195.42         6.77 o                         
  -3   6   3       1147.06       1269.37        14.00 o                         
  -2   6   3         59.58         51.97         2.96 o                         
  -1   6   3       6505.03       5809.16        33.28 o                         
   0   6   3       2906.46       2937.93        30.75 o                         
   1   6   3         33.48         46.36         2.80 o                         
   2   6   3        994.93       1101.68        12.07 o                         
   3   6   3        663.68        508.69         8.33 o                         
   4   6   3         21.53         32.95         2.51 o                         
   5   6   3         69.59         88.21         3.67 o                         
   6   6   3         50.62         45.74         3.42 o                         
   7   6   3        503.57        481.91         7.68 o                         
   8   6   3          2.79          7.13         2.09 o                         
   9   6   3         53.97         67.89         3.68 o                         
  10   6   3          0.18         -2.10         2.10 o                         
  11   6   3        320.81        262.40        10.29 o                         
  12   6   3          1.85         -1.13         2.04 o                         
  13   6   3         31.80          1.19         4.63 o                         
  14   6   3          0.00         -1.45         4.66 o                         
  15   6   3         73.19         90.95         7.75 o                         
  16   6   3          4.15         18.88         5.33 o                         
  17   6   3         87.28         95.05         9.49 o                         
  18   6   3          1.07         27.26         9.74 o                         
  19   6   3         57.48         47.47        12.28 o                         
 -18   7   3          2.97         -7.41        10.05 o                         
 -17   7   3          8.00          9.79         8.91 o                         
 -16   7   3          1.18         -4.80         5.49 o                         
 -15   7   3          8.25         10.47         5.57 o                         
 -14   7   3         16.44         30.84         6.25 o                         
 -13   7   3          2.89          3.42         4.76 o                         
 -12   7   3          1.83         -0.34         3.58 o                         
 -11   7   3        315.23        324.90        11.60 o                         
 -10   7   3        103.56         88.77         8.30 o                         
  -9   7   3         19.83         27.02         4.68 o                         
  -8   7   3        124.23        162.10        10.87 o                         
  -7   7   3       1308.52       1247.58        18.92 o                         
  -6   7   3        472.39        500.90        10.69 o                         
  -5   7   3       4197.85       4241.02        36.16 o                         
  -4   7   3         51.55         38.54         3.47 o                         
  -3   7   3        429.45        465.00         9.10 o                         
  -2   7   3          0.33          4.88         2.32 o                         
  -1   7   3          3.10          6.86         1.98 o                         
   0   7   3         29.68         23.43         2.31 o                         
   1   7   3          2.14          7.65         1.84 o                         
   2   7   3         24.59         13.82         2.24 o                         
   3   7   3       3798.31       3887.98        30.70 o                         
   4   7   3        158.12        161.91         5.10 o                         
   5   7   3        833.66        887.37        10.77 o                         
   6   7   3          1.73          1.68         1.78 o                         
   7   7   3        192.84        171.85         5.18 o                         
   8   7   3         77.52         58.06         3.12 o                         
   9   7   3        105.36        126.17         5.61 o                         
  10   7   3        178.09        197.21         7.50 o                         
  11   7   3         34.22         38.26         4.42 o                         
  12   7   3          9.85         14.93         3.00 o                         
  13   7   3        359.08        368.58        11.01 o                         
  14   7   3         47.59         46.82         3.67 o                         
  15   7   3        212.26        304.90        20.26 o                         
  16   7   3         15.28         26.83        12.53 o                         
  17   7   3          0.09          2.17         7.54 o                         
  18   7   3          0.07          4.20        10.65 o                         
 -17   8   3          3.97          0.43         6.67 o                         
 -16   8   3          0.27         -8.13         8.13 o                         
 -15   8   3         68.25         70.16         8.99 o                         
 -14   8   3          0.44         -4.99         5.49 o                         
 -13   8   3          0.61         -4.14         4.14 o                         
 -12   8   3         21.41         24.33         5.39 o                         
 -11   8   3         13.28          5.64         3.96 o                         
 -10   8   3         60.02         67.57         6.96 o                         
  -9   8   3          7.77         11.80         4.87 o                         
  -8   8   3         21.38          7.97         5.27 o                         
  -7   8   3       1933.72       1960.94        33.06 o                         
  -6   8   3        204.70        190.00        15.21 o                         
  -5   8   3         29.85         36.45         5.02 o                         
  -4   8   3         34.46         45.29         6.10 o                         
  -3   8   3         65.20         63.32         4.23 o                         
  -2   8   3         52.53         44.95         4.20 o                         
  -1   8   3       4049.38       3745.62        27.83 o                         
   0   8   3        132.12        129.98         4.57 o                         
   1   8   3        235.87        209.22         5.74 o                         
   2   8   3        780.48        788.67        11.41 o                         
   3   8   3          0.42          4.27         2.22 o                         
   4   8   3         56.22         69.67         5.12 o                         
   5   8   3       1240.03       1082.05        13.78 o                         
   6   8   3         34.00         34.83         3.39 o                         
   7   8   3        441.51        467.09         8.74 o                         
   8   8   3        164.47        181.26         9.71 o                         
   9   8   3       1030.61       1092.02        18.75 o                         
  10   8   3          5.92          3.68         3.34 o                         
  11   8   3        278.30        313.84         9.65 o                         
  12   8   3          7.71          5.28         2.88 o                         
  13   8   3          0.00         -2.78         4.67 o                         
  14   8   3          3.79         -3.44         3.44 o                         
  15   8   3        100.16         96.04        13.28 o                         
  16   8   3          0.65          7.38         7.63 o                         
  17   8   3         10.18         10.40         7.46 o                         
 -15   9   3         18.37         35.52         8.93 o                         
 -14   9   3          0.08         -4.74         4.74 o                         
 -13   9   3         34.27         51.90         6.79 o                         
 -12   9   3         70.09         91.52         7.43 o                         
 -11   9   3         48.57         47.21         6.46 o                         
 -10   9   3         35.81         29.05         5.52 o                         
  -9   9   3         64.71         45.89         5.82 o                         
  -8   9   3        118.00         99.73         7.57 o                         
  -7   9   3         35.72         28.11         8.13 o                         
  -6   9   3          0.00         -4.33         4.33 o                         
  -5   9   3        258.72        279.27        16.36 o                         
  -4   9   3         56.36         67.02         7.34 o                         
  -3   9   3        360.66        357.67        10.18 o                         
  -2   9   3        147.49        184.73         8.42 o                         
  -1   9   3        136.65        129.83         5.77 o                         
   0   9   3         36.17         54.14         3.82 o                         
   1   9   3        550.60        562.30        11.05 o                         
   2   9   3        194.14        180.19         6.35 o                         
   3   9   3       1991.16       1915.76        20.43 o                         
   4   9   3        147.09        150.90         5.98 o                         
   5   9   3       1231.00       1209.12        16.59 o                         
   6   9   3        116.50        104.71         6.67 o                         
   7   9   3         39.77         47.09         3.41 o                         
   8   9   3          0.14          0.41         3.23 o                         
   9   9   3        179.78        189.32         9.68 o                         
  10   9   3         12.84          4.56         4.45 o                         
  11   9   3         66.32         96.10         6.43 o                         
  12   9   3          0.07         -2.21         3.46 o                         
  13   9   3          4.54         -3.67         3.67 o                         
  14   9   3          0.15         -2.05         6.19 o                         
  15   9   3          5.88         -3.46         7.12 o                         
 -14  10   3          0.24         -3.87        12.81 o                         
 -13  10   3         67.41         57.56        10.91 o                         
 -12  10   3         54.99         35.40         6.79 o                         
 -11  10   3          5.21          8.43         5.71 o                         
 -10  10   3          1.07         -2.41         4.04 o                         
  -9  10   3          0.55         -3.34         3.53 o                         
  -8  10   3         13.01          7.61         5.78 o                         
  -7  10   3        180.35        217.11        20.90 o                         
  -6  10   3         93.56         82.65        10.40 o                         
  -5  10   3          9.78          7.71         5.37 o                         
  -4  10   3          0.03         -4.68         4.68 o                         
  -3  10   3         64.98         55.92         8.50 o                         
  -2  10   3          2.07         -2.70         2.70 o                         
  -1  10   3        653.78        692.25        30.00 o                         
   0  10   3         88.07         81.63         4.45 o                         
   1  10   3        873.88        850.90        15.11 o                         
   2  10   3          7.37          3.09         2.44 o                         
   3  10   3          1.34          0.73         2.72 o                         
   4  10   3         35.38         31.59         3.92 o                         
   5  10   3         35.93         34.03         4.12 o                         
   6  10   3         25.59         28.20         4.45 o                         
   7  10   3        706.25        687.66        17.81 o                         
   8  10   3         60.98         70.43         7.18 o                         
   9  10   3        184.25        178.66         9.92 o                         
  10  10   3         18.70         16.05         6.17 o                         
  11  10   3         22.14         10.49         6.17 o                         
  12  10   3         13.38          1.87         5.95 o                         
  13  10   3        120.54        122.45         9.53 o                         
  14  10   3          1.08          2.01         8.26 o                         
 -12  11   3          7.61         17.39         8.54 o                         
 -11  11   3          3.15         -0.07         3.83 o                         
 -10  11   3          3.90         -1.83         5.79 o                         
  -9  11   3         10.09          8.28         6.42 o                         
  -8  11   3         14.75          1.55         7.88 o                         
  -7  11   3        103.24        125.45        11.67 o                         
  -6  11   3          5.22         13.66         8.37 o                         
  -5  11   3        157.48        180.13        13.85 o                         
  -4  11   3          1.81         -3.18         5.44 o                         
  -3  11   3         93.14         77.95        10.74 o                         
  -2  11   3         22.58         14.74         4.96 o                         
  -1  11   3          1.27          0.01         4.42 o                         
   0  11   3         32.25         44.22         7.00 o                         
   1  11   3         48.01         57.32         7.42 o                         
   2  11   3         39.28         41.19         4.14 o                         
   3  11   3        197.34        207.31         7.43 o                         
   4  11   3         11.54          1.37         2.69 o                         
   5  11   3        167.33        180.66        10.07 o                         
   6  11   3          3.16         -3.31         3.55 o                         
   7  11   3         15.10          7.66         5.77 o                         
   8  11   3         73.50         77.79        10.74 o                         
   9  11   3         54.43         42.24         6.61 o                         
  10  11   3          2.93         11.76         8.55 o                         
  11  11   3         76.40         72.38         9.14 o                         
  12  11   3          4.86          6.84         8.73 o                         
  -9  12   3         16.32          0.68        14.48 o                         
  -8  12   3          2.15         -5.99         5.99 o                         
  -7  12   3        147.83        137.73        14.92 o                         
  -6  12   3         26.93         23.93         7.12 o                         
  -5  12   3          3.00         -2.14         8.80 o                         
  -4  12   3          1.26          0.59         5.40 o                         
  -3  12   3        427.32        505.29        20.61 o                         
  -2  12   3         29.55         43.92         7.05 o                         
  -1  12   3         19.40         14.42         5.71 o                         
   0  12   3         10.04         16.27         6.13 o                         
   1  12   3          7.32         -3.79         3.79 o                         
   2  12   3         33.07         19.83         3.42 o                         
   3  12   3         19.83         17.45         3.31 o                         
   4  12   3         14.26          1.45         4.25 o                         
   5  12   3         42.75         43.98         5.28 o                         
   6  12   3          4.48          0.05         4.63 o                         
   7  12   3          7.43          8.54         5.84 o                         
   8  12   3         12.22          7.33        10.52 o                         
   9  12   3          0.95         17.01        10.76 o                         
  -5  13   3          5.32         -6.01         6.01 o                         
  -4  13   3         14.35          4.24         6.61 o                         
  -3  13   3          0.82         -5.08         5.08 o                         
  -2  13   3          3.84         -4.91         7.82 o                         
  -1  13   3          0.71         -4.63         4.63 o                         
   0  13   3          0.01         -3.80         3.80 o                         
   1  13   3        114.95         81.06        10.16 o                         
   2  13   3          6.40         -3.98         5.79 o                         
   3  13   3         47.67         38.75        10.96 o                         
   4  13   3          0.11         -4.55         4.55 o                         
   5  13   3          0.21         -8.46         8.46 o                         
 -21   0   4          3.28         -8.94        13.54 o                         
 -20   0   4         14.40         -3.67         9.55 o                         
 -19   0   4          5.00         11.07        12.45 o                         
 -18   0   4          0.36         10.92         9.15 o                         
 -17   0   4         95.37         89.97        25.99 o                         
 -16   0   4        102.22        106.65        12.70 o                         
 -15   0   4        511.91        437.51        35.72 o                         
 -14   0   4         59.12         80.82         8.78 o                         
 -13   0   4         77.68         40.06         5.93 o                         
 -12   0   4        139.52        109.00         7.86 o                         
 -11   0   4       1633.11       1732.12        27.59 o                         
 -10   0   4        444.08        485.70        20.16 o                         
  -9   0   4       1332.16       1274.16        20.85 o                         
  -8   0   4       5240.93       5856.82        56.66 o                         
  -7   0   4        117.34         75.42         6.83 o                         
  -6   0   4         54.11         61.76         5.61 o                         
  -5   0   4       4396.55       4659.54        51.17 o                         
  -4   0   4       3951.04       4298.51        41.08 o                         
  -3   0   4       3496.15       2898.09        34.58 o                         
  -2   0   4       5575.41       5953.15        62.58 o                         
  -1   0   4        143.25         93.59         3.59 o                         
   0   0   4       4637.73       4766.04        32.34 o                         
   1   0   4       5150.20       5009.43        45.41 o                         
   2   0   4       3927.81       3876.59        47.17 o                         
   6   0   4        779.19        893.59        15.65 o                         
   7   0   4       1419.52       1245.53        14.89 o                         
   8   0   4       5232.64       5224.12        43.53 o                         
   9   0   4        170.69        115.99         5.21 o                         
  10   0   4       2421.75       2251.32        25.10 o                         
  11   0   4        377.05        337.75        10.68 o                         
  12   0   4        495.01        509.29        11.66 o                         
  13   0   4         19.60          9.52         3.42 o                         
  14   0   4         26.85         58.65         5.84 o                         
  15   0   4        568.72        471.98        16.21 o                         
  16   0   4         57.60         56.23         9.61 o                         
  17   0   4         16.65         10.82         5.36 o                         
  18   0   4         28.21         31.46         5.72 o                         
  19   0   4          0.10         -4.83         4.83 o                         
  20   0   4         40.97         42.12        10.38 o                         
  21   0   4          1.33         -6.72         6.72 o                         
 -21   1   4          1.44          4.31         6.91 o                         
 -20   1   4          2.08         -7.60        10.91 o                         
 -19   1   4          0.55        -10.10        10.10 o                         
 -18   1   4         18.68         18.26        10.68 o                         
 -17   1   4          7.29         -1.50         6.80 o                         
 -16   1   4         25.87         18.03         4.08 o                         
 -15   1   4         85.08         92.01         6.37 o                         
 -14   1   4          0.34          4.99         3.24 o                         
 -13   1   4          1.83          7.56         2.60 o                         
 -12   1   4        547.73        544.83        10.15 o                         
 -11   1   4        145.65        201.42         6.06 o                         
 -10   1   4        608.52        422.68         9.49 o                         
  -9   1   4         45.28         36.26         3.09 o                         
  -8   1   4         54.48         81.40         4.13 o                         
  -7   1   4        248.68        272.79         6.73 o                         
  -6   1   4        901.51       1029.89        11.84 o                         
  -5   1   4       1044.90        980.69        10.57 o                         
  -4   1   4       1418.08       1062.62        11.58 o                         
  -3   1   4         30.89         36.94         2.01 o                         
  -2   1   4       4502.88       4046.74        40.60 o                         
  -1   1   4       5655.68       5303.28        32.20 o                         
   1   1   4        961.51        935.08         8.25 o                         
   2   1   4       7641.30       7851.04        60.42 o                         
   3   1   4       3562.23       3545.54        24.62 o                         
   4   1   4        940.70        869.70         8.70 o                         
   5   1   4        749.52        660.26         8.81 o                         
   6   1   4       4401.02       4266.65        25.97 o                         
   7   1   4        836.29        740.05         8.80 o                         
   8   1   4      13863.59      14362.19        76.90 o                         
   9   1   4         18.03         42.32         2.70 o                         
  10   1   4        260.79        265.51         5.32 o                         
  11   1   4          1.23          3.34         1.72 o                         
  12   1   4        135.01        160.76         4.82 o                         
  13   1   4        473.60        580.69         9.61 o                         
  14   1   4        477.94        473.51        10.52 o                         
  15   1   4          4.48          6.51         3.06 o                         
  16   1   4         50.20         51.60         4.57 o                         
  17   1   4         74.92         64.77         5.42 o                         
  18   1   4          1.21         -3.87         3.87 o                         
  19   1   4          0.33         -3.78         3.78 o                         
  20   1   4          5.88         10.08         6.16 o                         
  21   1   4          0.75          0.99         6.48 o                         
 -21   2   4          1.97          6.30         9.63 o                         
 -20   2   4         33.04         48.57        13.62 o                         
 -19   2   4         21.52         18.59         8.26 o                         
 -18   2   4         26.77         26.26         5.88 o                         
 -17   2   4         57.01         45.58         6.67 o                         
 -16   2   4          5.77          0.94         5.27 o                         
 -15   2   4          9.60         -0.28         3.81 o                         
 -14   2   4        319.46        296.90        11.65 o                         
 -13   2   4        178.18        135.59         6.33 o                         
 -12   2   4        418.64        371.94         9.01 o                         
 -11   2   4        268.45        328.53         8.05 o                         
 -10   2   4        907.28       1000.98        13.86 o                         
  -9   2   4        167.48        215.78         6.30 o                         
  -8   2   4       1281.43       1114.28        13.62 o                         
  -7   2   4        817.81        935.74        12.83 o                         
  -6   2   4        627.43        511.11         8.90 o                         
  -5   2   4         28.62         30.30         2.27 o                         
  -4   2   4        279.90        293.81         5.50 o                         
  -3   2   4        350.80        338.68         7.19 o                         
  -2   2   4       1057.07        982.73        10.87 o                         
  -1   2   4        361.32        322.06         4.74 o                         
   0   2   4       7351.33       7444.90        53.20 o                         
   1   2   4       1556.64       1476.31        10.33 o                         
   2   2   4        274.53        198.26         2.87 o                         
   3   2   4        787.53        799.14         7.43 o                         
   4   2   4       1509.45       1338.08        12.21 o                         
   5   2   4          2.07          3.36         2.17 o                         
   6   2   4        900.23        748.88         9.42 o                         
   7   2   4       1109.10       1370.77        17.42 o                         
   8   2   4          7.70         18.03         1.80 o                         
   9   2   4          4.17         10.19         1.65 o                         
  10   2   4        308.84        304.82         6.31 o                         
  11   2   4        281.29        271.67         6.63 o                         
  12   2   4         76.44         95.47         4.85 o                         
  13   2   4         82.78         73.89         5.02 o                         
  14   2   4         17.32         29.97         4.00 o                         
  15   2   4        220.19        236.42         8.85 o                         
  16   2   4          5.26          2.32         3.42 o                         
  17   2   4         13.87         10.75         6.32 o                         
  18   2   4        176.54        183.25        12.85 o                         
  19   2   4          0.06          9.01         4.78 o                         
  20   2   4         13.30         21.75         7.99 o                         
  21   2   4          2.07         15.05         6.70 o                         
 -20   3   4          4.21         -7.23         7.23 o                         
 -19   3   4          0.79          3.17         6.53 o                         
 -18   3   4         56.78         61.96         8.83 o                         
 -17   3   4          0.00         -3.23         3.83 o                         
 -16   3   4         53.55         48.08         6.30 o                         
 -15   3   4          3.70          1.50         3.60 o                         
 -14   3   4        128.63        121.94         8.36 o                         
 -13   3   4          0.13         -0.62         3.05 o                         
 -12   3   4        209.83        270.65         8.28 o                         
 -11   3   4         25.94          5.37         2.57 o                         
 -10   3   4        348.25        447.91         9.78 o                         
  -9   3   4        182.91        137.47         5.34 o                         
  -8   3   4        220.56        252.44         6.87 o                         
  -7   3   4         45.84         60.89         3.22 o                         
  -6   3   4        813.95        890.15        10.67 o                         
  -5   3   4          0.89          9.68         1.48 o                         
  -4   3   4        594.63        667.83         8.72 o                         
  -3   3   4         57.74         70.61         4.04 o                         
  -2   3   4       7086.65       7730.01        52.67 o                         
  -1   3   4        517.38        437.54         7.02 o                         
   0   3   4        808.45        803.44         7.56 o                         
   1   3   4        318.95        336.88         4.49 o                         
   2   3   4        457.39        427.43         5.87 o                         
   3   3   4       1290.15       1308.52        10.88 o                         
   4   3   4       2946.30       2629.99        18.93 o                         
   5   3   4        661.90        578.56         7.19 o                         
   6   3   4       3485.27       3117.25        20.75 o                         
   7   3   4       1186.28       1194.88        10.11 o                         
   8   3   4        145.80        122.82         4.82 o                         
   9   3   4         61.99        106.25         4.86 o                         
  10   3   4        136.69        152.73         4.41 o                         
  11   3   4        109.57        179.46         5.67 o                         
  12   3   4          2.57          3.22         1.98 o                         
  13   3   4        199.19        126.12         7.64 o                         
  14   3   4        229.67        260.22         7.84 o                         
  15   3   4          1.58          1.67         2.41 o                         
  16   3   4         51.22         62.97         7.80 o                         
  17   3   4          2.93         -0.51         3.01 o                         
  18   3   4          6.97          1.09         5.60 o                         
  19   3   4          2.22          6.61         6.73 o                         
  20   3   4         15.49         12.28         6.57 o                         
 -20   4   4          1.09         -8.30         8.30 o                         
 -19   4   4         39.73         29.07        14.74 o                         
 -18   4   4         13.19          7.92         5.67 o                         
 -17   4   4          6.98          8.90         7.01 o                         
 -16   4   4          0.61         -1.13         4.75 o                         
 -15   4   4         34.80         39.18         6.95 o                         
 -14   4   4        140.25        139.75         8.53 o                         
 -13   4   4        104.89        113.27         7.67 o                         
 -12   4   4        104.16        169.71         9.24 o                         
 -11   4   4         71.97         89.75         4.54 o                         
 -10   4   4        543.56        525.42        11.02 o                         
  -9   4   4         13.53         16.24         2.87 o                         
  -8   4   4       3804.02       3670.43        30.03 o                         
  -7   4   4         49.64         46.76         3.43 o                         
  -6   4   4          7.82          2.73         1.92 o                         
  -5   4   4       1481.80       1577.24        16.71 o                         
  -4   4   4        240.68        317.25         7.61 o                         
  -3   4   4       1002.85        954.40         9.59 o                         
  -2   4   4        211.76        130.91         4.11 o                         
  -1   4   4         40.24         23.96         1.98 o                         
   0   4   4       8376.37       8663.35        45.19 o                         
   1   4   4       5208.67       5160.66        32.83 o                         
   2   4   4       8028.68       8650.66        50.29 o                         
   3   4   4        171.90        208.85         4.48 o                         
   4   4   4        342.00        448.74         7.39 o                         
   5   4   4        139.23        127.75         3.89 o                         
   6   4   4         20.33         14.85         2.61 o                         
   7   4   4         89.83         80.69         2.88 o                         
   8   4   4       2274.38       2505.11        18.54 o                         
   9   4   4          4.84         10.01         2.54 o                         
  10   4   4       2833.17       2939.62        22.26 o                         
  11   4   4        176.52        208.79         8.86 o                         
  12   4   4        280.63        357.35        10.39 o                         
  13   4   4         59.25         62.55         6.97 o                         
  14   4   4        417.40        486.13        16.00 o                         
  15   4   4         81.39         97.09         8.96 o                         
  16   4   4         16.56         16.50         5.02 o                         
  17   4   4          0.00         -3.89         4.47 o                         
  18   4   4         19.69         18.55        10.85 o                         
  19   4   4          3.13          7.95         6.47 o                         
  20   4   4         10.22         10.00         7.99 o                         
 -19   5   4          2.73         17.07         8.95 o                         
 -18   5   4         30.60         19.73         6.95 o                         
 -17   5   4          0.40          3.69         6.71 o                         
 -16   5   4         36.20         39.61        10.83 o                         
 -15   5   4         25.56         31.66        10.64 o                         
 -14   5   4          9.70          2.10         3.76 o                         
 -13   5   4          2.92         -0.56         4.60 o                         
 -12   5   4        203.90        188.73         9.84 o                         
 -11   5   4        173.57        154.18        11.43 o                         
 -10   5   4          1.63          0.19         2.53 o                         
  -9   5   4         14.71         49.22         3.97 o                         
  -8   5   4        329.08        353.59         8.29 o                         
  -7   5   4        214.38        197.23         6.68 o                         
  -6   5   4       1594.55       1661.94        18.83 o                         
  -5   5   4        387.79        350.86         7.99 o                         
  -4   5   4         95.88         91.58         4.95 o                         
  -3   5   4          2.06          0.06         1.48 o                         
  -2   5   4       4480.69       4562.77        31.14 o                         
  -1   5   4         21.82         25.64         2.19 o                         
   0   5   4       1035.49        762.07         8.19 o                         
   1   5   4          3.65          1.14         1.22 o                         
   2   5   4       1172.98       1403.59        13.43 o                         
   3   5   4        598.26        632.58        10.21 o                         
   4   5   4       6191.72       5906.65        39.03 o                         
   5   5   4       1040.08       1032.05        12.77 o                         
   6   5   4       2599.88       2478.27        21.22 o                         
   7   5   4          6.04         21.52         2.44 o                         
   8   5   4       1312.69       1303.66        12.35 o                         
   9   5   4        105.00        160.61         4.42 o                         
  10   5   4       1722.96       1588.52        16.00 o                         
  11   5   4          1.29          3.80         2.11 o                         
  12   5   4        317.01        278.82        10.09 o                         
  13   5   4         75.93         82.40         7.73 o                         
  14   5   4         20.84         27.24         5.35 o                         
  15   5   4          0.32         -3.76         3.76 o                         
  16   5   4          9.15         14.64         7.03 o                         
  17   5   4          7.82         16.66         5.27 o                         
  18   5   4          9.10         16.66         5.98 o                         
  19   5   4         16.85         22.56         9.77 o                         
 -19   6   4         15.42         37.34        21.90 o                         
 -18   6   4         32.90         35.22        10.98 o                         
 -17   6   4         14.35         11.34         7.65 o                         
 -16   6   4         34.21         39.19         7.47 o                         
 -15   6   4         87.37        117.61         9.92 o                         
 -14   6   4         20.33         31.45         5.22 o                         
 -13   6   4        142.18        123.46         9.92 o                         
 -12   6   4        160.26        176.40         9.23 o                         
 -11   6   4          0.57         -2.94         2.94 o                         
 -10   6   4         36.95         35.32         5.03 o                         
  -9   6   4         15.55         13.98         3.31 o                         
  -8   6   4        585.02        619.79        14.26 o                         
  -7   6   4        559.06        493.97        12.08 o                         
  -6   6   4        101.64        109.28         6.06 o                         
  -5   6   4          1.55          7.73         2.34 o                         
  -4   6   4        343.94        338.87         7.34 o                         
  -3   6   4         18.76         12.34         2.97 o                         
  -2   6   4        959.35        854.36        10.86 o                         
  -1   6   4        151.57        153.14         4.48 o                         
   0   6   4        969.10        884.06        10.36 o                         
   1   6   4         46.21         63.79         3.14 o                         
   2   6   4        343.67        334.27         6.28 o                         
   3   6   4        192.18        190.84         5.03 o                         
   4   6   4        840.48        891.81        11.44 o                         
   5   6   4          5.12         -0.57         1.68 o                         
   6   6   4        154.28        143.23         5.16 o                         
   7   6   4         14.25          2.38         2.82 o                         
   8   6   4       1874.70       1809.39        17.94 o                         
   9   6   4         33.91         49.81         3.19 o                         
  10   6   4        344.23        316.64         8.32 o                         
  11   6   4         68.10         62.62         3.54 o                         
  12   6   4         14.26         12.82         3.02 o                         
  13   6   4         45.45         54.86         6.13 o                         
  14   6   4         48.71         39.68         5.58 o                         
  15   6   4          8.58         17.72         5.83 o                         
  16   6   4         91.35         85.93         8.22 o                         
  17   6   4          0.45         -3.35         7.58 o                         
  18   6   4         65.51         72.64         9.09 o                         
  19   6   4          0.07         -5.80         5.80 o                         
 -18   7   4          0.08         43.46        19.21 o                         
 -17   7   4          2.28          0.87        10.85 o                         
 -16   7   4         19.98         20.14         6.95 o                         
 -15   7   4          0.00          9.24         5.60 o                         
 -14   7   4        100.11        124.12        10.33 o                         
 -13   7   4         52.11         42.99         6.09 o                         
 -12   7   4        130.88        122.56         8.39 o                         
 -11   7   4         59.12         48.72         5.69 o                         
 -10   7   4        117.48         80.29         6.69 o                         
  -9   7   4         58.65         34.90         5.15 o                         
  -8   7   4        266.20        253.38        11.04 o                         
  -7   7   4         37.45         21.57         4.03 o                         
  -6   7   4         51.30         54.05         4.75 o                         
  -5   7   4        226.06        198.59         6.23 o                         
  -4   7   4        614.52        575.36        13.04 o                         
  -3   7   4        231.89        286.96         9.36 o                         
  -2   7   4       1707.41       1720.32        16.27 o                         
  -1   7   4       1301.73       1355.40        15.69 o                         
   0   7   4        250.68        253.32         5.32 o                         
   1   7   4          3.73          3.62         1.73 o                         
   2   7   4       4425.95       4597.94        31.92 o                         
   3   7   4        123.37        146.11         5.38 o                         
   4   7   4        338.95        354.43         7.20 o                         
   5   7   4         52.38         80.99         3.92 o                         
   6   7   4        108.37        110.24         4.42 o                         
   7   7   4         18.16         16.01         2.92 o                         
   8   7   4        253.23        214.39         6.21 o                         
   9   7   4        270.95        341.13        10.72 o                         
  10   7   4         12.36          0.10         2.35 o                         
  11   7   4        128.31        153.04         5.52 o                         
  12   7   4        425.77        476.60         8.41 o                         
  13   7   4         19.07         15.99         4.56 o                         
  14   7   4        245.33        251.66         9.87 o                         
  15   7   4          5.53          2.87         2.86 o                         
  16   7   4          9.56         -0.64        10.35 o                         
  17   7   4          0.81         -3.25        15.71 o                         
  18   7   4         63.83         32.79        10.75 o                         
 -17   8   4          1.13          0.91         6.49 o                         
 -16   8   4          2.15         -7.06         7.06 o                         
 -15   8   4          0.28         -6.31         6.31 o                         
 -14   8   4         26.45          8.18        10.06 o                         
 -13   8   4         24.67         15.05         5.08 o                         
 -12   8   4         29.05         13.90         5.32 o                         
 -11   8   4         10.69         20.07         4.87 o                         
 -10   8   4        490.80        485.25        13.58 o                         
  -9   8   4          1.06         -4.25         4.99 o                         
  -8   8   4        508.24        504.94        14.15 o                         
  -7   8   4        383.12        413.60        16.52 o                         
  -6   8   4         19.29         22.77         3.37 o                         
  -5   8   4          1.48          5.59         4.19 o                         
  -4   8   4        102.18        123.32         8.92 o                         
  -3   8   4          0.35         -1.56         3.23 o                         
  -2   8   4        100.06         87.84         4.96 o                         
  -1   8   4        111.86        131.29         6.56 o                         
   0   8   4        161.14        207.22         5.58 o                         
   1   8   4          8.76         15.55         2.37 o                         
   2   8   4       2660.42       2637.03        23.35 o                         
   3   8   4        406.66        380.08         8.20 o                         
   4   8   4        739.78        662.16        10.93 o                         
   5   8   4        310.72        302.77         7.64 o                         
   6   8   4          0.37          3.35         2.28 o                         
   7   8   4        176.60        185.85         6.70 o                         
   8   8   4       1918.83       1831.05        18.82 o                         
   9   8   4         10.29         20.87         2.90 o                         
  10   8   4        347.51        334.79        10.74 o                         
  11   8   4         36.50         34.28         4.42 o                         
  12   8   4         40.87         33.88         3.91 o                         
  13   8   4         20.35         28.67         3.71 o                         
  14   8   4        108.90        120.71        12.40 o                         
  15   8   4          3.63         -0.32         6.38 o                         
  16   8   4         31.41         25.53         8.03 o                         
  17   8   4          0.01         -0.89         7.33 o                         
 -15   9   4         30.29         10.22        11.18 o                         
 -14   9   4          3.35         -2.05         6.29 o                         
 -13   9   4         15.27          2.55         7.02 o                         
 -12   9   4         24.88         31.08         5.77 o                         
 -11   9   4         58.22         58.02         6.60 o                         
 -10   9   4         95.07         96.57         9.17 o                         
  -9   9   4          7.86          9.06         3.93 o                         
  -8   9   4         32.76         13.77         3.80 o                         
  -7   9   4         22.83         36.24         7.79 o                         
  -6   9   4          0.57         -2.29         4.92 o                         
  -5   9   4         12.27         12.56         5.31 o                         
  -4   9   4         31.83         22.97         5.46 o                         
  -3   9   4         33.38         24.14         5.68 o                         
  -2   9   4        300.02        290.05        10.29 o                         
  -1   9   4        113.83        110.82        10.25 o                         
   0   9   4        360.04        372.54         9.04 o                         
   1   9   4         51.79         52.76         4.91 o                         
   2   9   4         37.23         50.01         3.90 o                         
   3   9   4         61.64         48.90         3.97 o                         
   4   9   4          3.29          3.31         2.63 o                         
   5   9   4         90.80         88.08         5.38 o                         
   6   9   4        447.84        455.12        10.24 o                         
   7   9   4         24.38         45.03         4.00 o                         
   8   9   4         97.07        103.76         6.41 o                         
   9   9   4          4.64          1.87         4.14 o                         
  10   9   4        166.69        143.05        10.02 o                         
  11   9   4         20.95         14.15         4.07 o                         
  12   9   4        164.66        160.82        11.22 o                         
  13   9   4          1.58         -4.12         4.12 o                         
  14   9   4          0.00         -4.46         6.77 o                         
  15   9   4          0.41         13.62        13.94 o                         
 -14  10   4         23.06         27.91        12.21 o                         
 -13  10   4         11.00         -1.87         7.78 o                         
 -12  10   4         80.21         68.47         7.88 o                         
 -11  10   4         51.42         50.52         9.31 o                         
 -10  10   4          2.56          2.50         6.75 o                         
  -9  10   4          0.94          1.90         5.55 o                         
  -8  10   4          0.03         -4.89         4.89 o                         
  -7  10   4          9.34          9.99         5.83 o                         
  -6  10   4        393.93        418.00        17.67 o                         
  -5  10   4        223.80        219.05        13.71 o                         
  -4  10   4         50.18         68.23        11.42 o                         
  -3  10   4        190.58        208.59        13.35 o                         
  -2  10   4          0.93         -2.74         2.74 o                         
  -1  10   4          4.75          3.74         3.24 o                         
   0  10   4        323.77        299.14        11.58 o                         
   1  10   4         90.48        111.17         5.32 o                         
   2  10   4          1.84          1.57         3.20 o                         
   3  10   4         99.65        106.28         5.63 o                         
   4  10   4        343.54        330.02         9.42 o                         
   5  10   4         12.68         20.36         3.45 o                         
   6  10   4          0.23         -0.15         3.46 o                         
   7  10   4          1.96          3.70         2.41 o                         
   8  10   4          0.10         -3.83         3.83 o                         
   9  10   4          7.78         -0.36         5.79 o                         
  10  10   4         10.76         13.56         4.22 o                         
  11  10   4         19.54          7.36         5.51 o                         
  12  10   4          4.86         -4.70         4.70 o                         
  13  10   4          0.09         -0.82         8.32 o                         
  14  10   4          2.63         -5.98        12.93 o                         
 -12  11   4          2.81         -6.25         6.53 o                         
 -11  11   4         17.04          6.43        11.93 o                         
 -10  11   4         90.93         85.79        10.50 o                         
  -9  11   4         43.19         44.47         8.54 o                         
  -8  11   4         18.36         12.55         6.35 o                         
  -7  11   4        128.04        129.46        11.95 o                         
  -6  11   4          1.08         -5.55         5.55 o                         
  -5  11   4          3.52         -4.98         4.98 o                         
  -4  11   4         48.66         40.68        13.17 o                         
  -3  11   4          4.67         -2.79         5.00 o                         
  -2  11   4         36.90         42.97         7.75 o                         
  -1  11   4         70.47         58.18         6.44 o                         
   0  11   4          1.31         -3.36         3.36 o                         
   1  11   4        170.36        168.54         8.30 o                         
   2  11   4        524.55        548.57        15.57 o                         
   3  11   4          1.27          2.51         3.06 o                         
   4  11   4         33.95         39.74         4.63 o                         
   5  11   4         43.41         53.33         5.54 o                         
   6  11   4         63.57         64.16         7.31 o                         
   7  11   4          0.43         -2.84         4.31 o                         
   8  11   4         31.26         19.26         5.50 o                         
   9  11   4         19.84         15.31         6.74 o                         
  10  11   4         41.27         41.81         6.89 o                         
  11  11   4          1.87          8.16        11.50 o                         
  12  11   4          5.33          0.93         7.22 o                         
  -9  12   4          3.42         -6.77         6.77 o                         
  -8  12   4          0.81         -2.21         7.63 o                         
  -7  12   4          5.44         -7.97         8.94 o                         
  -6  12   4          5.94          5.58         7.02 o                         
  -5  12   4        127.70        130.28        13.47 o                         
  -4  12   4          1.90          5.69         6.19 o                         
  -3  12   4          0.93          5.44         5.48 o                         
  -2  12   4         10.88         10.63         5.99 o                         
  -1  12   4          1.84         -5.03         5.90 o                         
   0  12   4         17.58         10.12         4.33 o                         
   1  12   4          0.03         -3.66         3.66 o                         
   2  12   4         23.28          8.30         7.88 o                         
   3  12   4          0.36         -2.54         2.54 o                         
   4  12   4          1.40         -2.95         4.81 o                         
   5  12   4         27.79         24.43         5.60 o                         
   6  12   4          6.94          1.70        12.07 o                         
   7  12   4          0.00         -4.53         4.53 o                         
   8  12   4         30.94         25.16         7.65 o                         
   9  12   4          0.14         -3.90         7.12 o                         
  -5  13   4          1.20         -9.61         9.61 o                         
  -4  13   4          4.14         -7.49         7.49 o                         
  -3  13   4          6.40          9.93         7.30 o                         
  -2  13   4          4.39         -4.96         4.96 o                         
  -1  13   4          0.02         -5.18         5.18 o                         
   0  13   4         24.61          6.23        15.08 o                         
   1  13   4         10.05         10.62         5.38 o                         
   2  13   4         53.29         83.78        14.82 o                         
   3  13   4          0.34        -11.96        11.96 o                         
   4  13   4          0.77         -3.49         4.45 o                         
   5  13   4          0.02         -4.90         4.90 o                         
 -21   1   5          0.82         -7.14         7.14 o                         
 -20   1   5          4.55          4.34         6.24 o                         
 -19   1   5          0.69         -2.96         6.94 o                         
 -18   1   5         16.98          3.75         8.69 o                         
 -17   1   5         19.20         34.92         7.96 o                         
 -16   1   5          0.69          3.07         4.50 o                         
 -15   1   5         99.58        107.51         7.39 o                         
 -14   1   5         52.74         41.10         4.41 o                         
 -13   1   5        102.60        120.92         6.41 o                         
 -12   1   5        287.67        285.54         8.83 o                         
 -11   1   5         24.44          7.94         2.56 o                         
 -10   1   5         19.99         26.24         3.24 o                         
  -9   1   5        123.20        119.69         5.00 o                         
  -8   1   5        481.42        495.65        12.24 o                         
  -7   1   5         86.69         44.87         3.52 o                         
  -6   1   5         63.57         40.61         3.29 o                         
  -5   1   5       5071.25       4954.52        36.85 o                         
  -4   1   5       1280.02       1349.06        13.73 o                         
  -3   1   5          0.36         -0.14         0.87 o                         
  -2   1   5        107.42         71.53         2.53 o                         
  -1   1   5       5937.10       5668.55        51.50 o                         
   0   1   5        141.83        161.07         3.27 o                         
   1   1   5       2107.85       2284.91        17.24 o                         
   2   1   5        137.88        104.01         2.41 o                         
   3   1   5        247.93        177.39         3.00 o                         
   4   1   5       1081.36        914.16         7.63 o                         
   5   1   5         44.27         54.61         1.95 o                         
   6   1   5         31.28         13.06         1.69 o                         
   7   1   5       4141.49       4399.72        29.72 o                         
   8   1   5         41.32         46.78         2.62 o                         
   9   1   5       1518.48       1679.97        16.28 o                         
  10   1   5        169.05        141.36         4.20 o                         
  11   1   5        122.24        141.79         4.50 o                         
  12   1   5          0.98          1.39         1.72 o                         
  13   1   5        377.54        379.58         8.18 o                         
  14   1   5          6.13          3.33         2.60 o                         
  15   1   5         28.53         20.97         3.54 o                         
  16   1   5         99.15        131.31         6.82 o                         
  17   1   5         16.98          9.78         4.95 o                         
  18   1   5         11.20         15.53         3.95 o                         
  19   1   5          0.00          0.78         4.46 o                         
  20   1   5          4.50          4.23         4.59 o                         
  21   1   5          1.72         -5.64         5.64 o                         
 -20   2   5         17.71         13.35         9.79 o                         
 -19   2   5         19.26         13.17        23.81 o                         
 -18   2   5          0.78          6.72         7.06 o                         
 -17   2   5          3.85          5.24         4.03 o                         
 -16   2   5          8.68         16.15         4.89 o                         
 -15   2   5          4.29          5.36         4.42 o                         
 -14   2   5          1.23          3.51         2.87 o                         
 -13   2   5         11.71         29.21         3.73 o                         
 -12   2   5       1041.08       1058.36        16.10 o                         
 -11   2   5          1.36         -0.30         2.88 o                         
 -10   2   5        154.13        155.44         5.83 o                         
  -9   2   5        714.15        941.18        13.20 o                         
  -8   2   5        416.56        450.77         8.30 o                         
  -7   2   5          0.10          9.19         2.11 o                         
  -6   2   5          2.84         -0.61         1.59 o                         
  -5   2   5         58.77        114.36         3.96 o                         
  -4   2   5        211.59        145.44         4.75 o                         
  -3   2   5       2979.78       2699.32        21.64 o                         
  -2   2   5       1506.23       1409.02        14.29 o                         
  -1   2   5        198.00        208.56         3.89 o                         
   0   2   5          0.80          3.73         0.83 o                         
   1   2   5        479.26        490.43         5.48 o                         
   2   2   5        462.43        423.99         5.42 o                         
   3   2   5       7979.76       7812.19        38.47 o                         
   4   2   5       1426.81       1345.99        12.25 o                         
   5   2   5        226.95        196.91         4.54 o                         
   6   2   5         13.02         30.60         2.30 o                         
   7   2   5         32.99         35.76         2.53 o                         
   8   2   5        105.22        102.56         4.26 o                         
   9   2   5         58.34         21.20         2.51 o                         
  10   2   5          2.12         -1.22         1.22 o                         
  11   2   5        124.74         98.46         3.97 o                         
  12   2   5         74.68         98.28         4.43 o                         
  13   2   5        388.33        422.04         9.79 o                         
  14   2   5         21.46         46.30         4.49 o                         
  15   2   5         33.23         32.00         4.24 o                         
  16   2   5          1.58          4.39         4.61 o                         
  17   2   5         66.37         65.34         6.41 o                         
  18   2   5         15.16         27.54         7.74 o                         
  19   2   5         86.72         81.12        11.13 o                         
  20   2   5          0.62          2.18         5.94 o                         
 -20   3   5          0.50         -0.52         8.72 o                         
 -19   3   5         14.42          1.07         8.55 o                         
 -18   3   5          0.81         -4.72         4.82 o                         
 -17   3   5         14.51         10.23         4.51 o                         
 -16   3   5         10.33          8.21         4.45 o                         
 -15   3   5        202.36        240.92        13.21 o                         
 -14   3   5        173.32        178.25         8.48 o                         
 -13   3   5         64.59         79.58         6.70 o                         
 -12   3   5         68.27         55.11         4.60 o                         
 -11   3   5         71.06         59.04         4.48 o                         
 -10   3   5        180.88        139.45         6.06 o                         
  -9   3   5          1.21          3.04         2.02 o                         
  -8   3   5         31.07         24.13         2.74 o                         
  -7   3   5       1992.85       2089.36        19.58 o                         
  -6   3   5        349.80        404.03         7.41 o                         
  -5   3   5       1448.13       1352.45        14.35 o                         
  -4   3   5       1704.79       1780.51        19.61 o                         
  -3   3   5      15506.21      15121.06        87.60 o                         
  -2   3   5       3187.12       3233.53        22.34 o                         
  -1   3   5       2712.89       2894.88        23.82 o                         
   0   3   5       1369.64       1319.48        11.91 o                         
   1   3   5       2141.26       2028.36        14.30 o                         
   2   3   5        860.09        804.76         8.45 o                         
   3   3   5        577.19        734.51         7.84 o                         
   4   3   5        180.24        196.79         4.10 o                         
   5   3   5          3.02          5.62         1.45 o                         
   6   3   5          1.01          2.95         1.39 o                         
   7   3   5          3.68          1.76         1.55 o                         
   8   3   5         76.10         66.21         3.83 o                         
   9   3   5        438.50        357.68         8.26 o                         
  10   3   5        480.32        560.55        11.03 o                         
  11   3   5        221.79        176.36         6.21 o                         
  12   3   5          1.72         -2.85         2.99 o                         
  13   3   5          0.03          4.46         3.66 o                         
  14   3   5        176.36        200.74         9.66 o                         
  15   3   5         54.50         49.01         6.28 o                         
  16   3   5         62.14         92.41         9.65 o                         
  17   3   5        193.97        235.23        14.81 o                         
  18   3   5         75.43         94.16        10.07 o                         
  19   3   5         39.60         52.26         8.38 o                         
  20   3   5         10.11          1.64         6.93 o                         
 -20   4   5          4.37        -11.36        11.36 o                         
 -19   4   5          2.23         10.39         9.13 o                         
 -18   4   5          2.24         -7.04         7.04 o                         
 -17   4   5          0.52         -5.39         5.39 o                         
 -16   4   5         15.51         21.86         6.78 o                         
 -15   4   5         64.83         77.47         6.51 o                         
 -14   4   5         86.69         68.21         5.49 o                         
 -13   4   5         16.57         28.14         4.40 o                         
 -12   4   5         38.89         28.78         3.69 o                         
 -11   4   5         37.89         74.01         4.47 o                         
 -10   4   5         76.65         70.37         4.03 o                         
  -9   4   5        397.02        303.02         7.59 o                         
  -8   4   5         30.34         30.00         2.32 o                         
  -7   4   5        347.49        265.78         7.34 o                         
  -6   4   5        562.23        549.73        12.46 o                         
  -5   4   5         15.33         27.63         2.80 o                         
  -4   4   5       1162.26       1118.27        11.12 o                         
  -3   4   5       2763.77       2963.85        19.68 o                         
  -2   4   5         83.29         86.28         3.61 o                         
  -1   4   5       1126.55       1326.30        15.33 o                         
   0   4   5        111.40         95.78         2.29 o                         
   1   4   5       3340.17       3434.54        21.57 o                         
   2   4   5          1.57          7.21         1.27 o                         
   3   4   5       3457.16       3257.41        23.63 o                         
   4   4   5         74.68         74.77         3.28 o                         
   5   4   5          3.32          4.42         1.39 o                         
   6   4   5          9.77         10.47         2.02 o                         
   7   4   5        250.39        261.83         4.43 o                         
   8   4   5          0.51          5.94         1.87 o                         
   9   4   5        581.01        709.55        12.12 o                         
  10   4   5         92.11         80.16         5.02 o                         
  11   4   5          0.02          3.30         2.87 o                         
  12   4   5         77.00         65.10         5.63 o                         
  13   4   5        170.80        236.26        10.10 o                         
  14   4   5          0.10          4.17         4.47 o                         
  15   4   5        129.06        165.65        11.02 o                         
  16   4   5         20.67         23.67         5.69 o                         
  17   4   5          9.74          8.68         5.04 o                         
  18   4   5          9.81          6.61         5.65 o                         
  19   4   5         12.40         21.46         8.24 o                         
  20   4   5          0.40          8.67         6.36 o                         
 -19   5   5         55.73         54.44        16.22 o                         
 -18   5   5          2.77         -2.66         9.14 o                         
 -17   5   5          4.64          3.30        11.76 o                         
 -16   5   5         35.95         42.56         7.49 o                         
 -15   5   5         14.18         22.41         8.49 o                         
 -14   5   5          0.02          3.01         3.78 o                         
 -13   5   5         10.52         12.61         4.05 o                         
 -12   5   5        119.20        120.09         7.96 o                         
 -11   5   5        509.41        617.41        14.91 o                         
 -10   5   5        824.40        853.68        16.09 o                         
  -9   5   5        236.45        257.51         7.56 o                         
  -8   5   5          3.17          3.73         2.39 o                         
  -7   5   5         79.89         69.33         4.52 o                         
  -6   5   5        117.10        140.33         5.75 o                         
  -5   5   5         12.75         -1.13         1.55 o                         
  -4   5   5        892.68        922.84         9.73 o                         
  -3   5   5        123.57        124.65         4.52 o                         
  -2   5   5        660.99        671.02        10.36 o                         
  -1   5   5       1904.64       2158.09        18.54 o                         
   0   5   5        472.05        472.95         5.11 o                         
   1   5   5       3295.96       3511.98        22.38 o                         
   2   5   5         20.76         26.80         2.39 o                         
   3   5   5        106.90        153.67         4.80 o                         
   4   5   5         11.74          7.06         1.86 o                         
   5   5   5        749.53        695.02         9.89 o                         
   6   5   5        296.21        287.32         6.28 o                         
   7   5   5        494.01        447.31         7.89 o                         
   8   5   5          9.57          8.71         1.54 o                         
   9   5   5        937.26       1013.76        12.63 o                         
  10   5   5         59.79         72.76         5.30 o                         
  11   5   5         97.84        137.81         7.01 o                         
  12   5   5         18.94         21.06         4.27 o                         
  13   5   5        236.71        227.12        12.66 o                         
  14   5   5          0.16         -2.09         3.53 o                         
  15   5   5          5.58         18.09         5.24 o                         
  16   5   5          6.50         -1.21         4.09 o                         
  17   5   5          8.67          5.36         5.51 o                         
  18   5   5          2.61         15.25         6.49 o                         
  19   5   5          4.09          0.70         9.62 o                         
 -18   6   5          1.30         -7.93         7.93 o                         
 -17   6   5          4.72         -1.43         6.16 o                         
 -16   6   5         66.42         54.01         8.39 o                         
 -15   6   5        173.72        196.67        17.09 o                         
 -14   6   5        130.69        124.20        12.16 o                         
 -13   6   5         78.59         54.08        14.74 o                         
 -12   6   5          1.18          0.99         3.89 o                         
 -11   6   5         16.86          6.41         4.73 o                         
 -10   6   5          2.31          1.48         3.52 o                         
  -9   6   5         91.84        111.48         7.08 o                         
  -8   6   5         20.20         17.94         3.13 o                         
  -7   6   5        281.27        305.22         8.60 o                         
  -6   6   5         32.95         32.53         3.42 o                         
  -5   6   5        506.28        470.42         9.93 o                         
  -4   6   5        210.77        194.19         8.17 o                         
  -3   6   5        341.27        414.01         8.48 o                         
  -2   6   5         19.21         28.67         2.90 o                         
  -1   6   5        199.79        202.77         6.39 o                         
   0   6   5       1287.81       1339.06        10.52 o                         
   1   6   5        611.91        602.39         8.16 o                         
   2   6   5          3.61          5.14         1.55 o                         
   3   6   5         30.72         30.88         2.67 o                         
   4   6   5          5.70          7.34         2.13 o                         
   5   6   5       1081.11       1093.81        13.58 o                         
   6   6   5          3.19          3.34         1.98 o                         
   7   6   5       1643.05       1697.06        17.91 o                         
   8   6   5        138.85        161.42         5.17 o                         
   9   6   5         21.83         30.13         2.75 o                         
  10   6   5          5.57          0.39         1.72 o                         
  11   6   5         24.46         10.99         3.58 o                         
  12   6   5        258.29        293.29        13.16 o                         
  13   6   5          9.51          0.72         3.49 o                         
  14   6   5          9.46         -2.19         5.30 o                         
  15   6   5          5.87          3.49         4.50 o                         
  16   6   5         12.67          5.73         4.65 o                         
  17   6   5          9.86         19.29         5.25 o                         
  18   6   5         18.92         13.63         8.25 o                         
 -18   7   5         26.87         17.69        30.57 o                         
 -17   7   5          8.06         25.60        16.92 o                         
 -16   7   5         25.16         14.13         9.14 o                         
 -15   7   5          0.31         -2.19         7.85 o                         
 -14   7   5         42.50         20.50         6.39 o                         
 -13   7   5         23.05         16.22         4.71 o                         
 -12   7   5         12.17         16.79         5.33 o                         
 -11   7   5         41.25         29.95         5.89 o                         
 -10   7   5         16.71         17.27         4.76 o                         
  -9   7   5        183.49        194.98        10.77 o                         
  -8   7   5          0.85         -2.81         2.81 o                         
  -7   7   5         52.50         54.07         5.44 o                         
  -6   7   5          0.24         -2.12         2.14 o                         
  -5   7   5         83.72         88.89         7.19 o                         
  -4   7   5        111.98         82.22         6.23 o                         
  -3   7   5        611.90        605.77        13.22 o                         
  -2   7   5         13.23          4.69         2.23 o                         
  -1   7   5       2314.32       2117.60        21.73 o                         
   0   7   5        286.61        262.57         6.44 o                         
   1   7   5       1262.74       1152.43        12.42 o                         
   2   7   5        265.59        263.02         6.02 o                         
   3   7   5          4.53          5.17         2.00 o                         
   4   7   5          2.70          3.53         1.98 o                         
   5   7   5        364.11        345.33         9.56 o                         
   6   7   5         91.51         97.24         4.81 o                         
   7   7   5          7.62         -0.65         2.28 o                         
   8   7   5         42.08         33.10         3.78 o                         
   9   7   5         44.11         70.17         5.06 o                         
  10   7   5          1.56          5.74         2.06 o                         
  11   7   5        208.37        219.43         9.00 o                         
  12   7   5          5.53         11.55         3.66 o                         
  13   7   5        157.19        128.32         8.05 o                         
  14   7   5          1.53         14.62         3.98 o                         
  15   7   5         18.50         19.30         5.41 o                         
  16   7   5         17.27         30.34         4.73 o                         
  17   7   5         15.87         10.09         5.27 o                         
  18   7   5         10.52         26.40        10.18 o                         
 -17   8   5          0.25         -4.30        10.19 o                         
 -16   8   5          0.85         -2.52        10.29 o                         
 -15   8   5          5.79         -1.37         6.15 o                         
 -14   8   5          4.63         -2.56         6.17 o                         
 -13   8   5         65.65         83.16        10.64 o                         
 -12   8   5         17.14          6.01         4.63 o                         
 -11   8   5         82.17         98.18         8.81 o                         
 -10   8   5         54.00         56.26         6.10 o                         
  -9   8   5        112.44         95.39         8.15 o                         
  -8   8   5        358.34        363.91        12.22 o                         
  -7   8   5          6.02          3.82         2.07 o                         
  -6   8   5         11.54         11.19         5.46 o                         
  -5   8   5         22.47         14.81         4.67 o                         
  -4   8   5         54.65         52.51         7.14 o                         
  -3   8   5        139.06        105.24         7.13 o                         
  -2   8   5         49.87         54.55         3.73 o                         
  -1   8   5       1018.67       1000.26        13.71 o                         
   0   8   5         18.50         17.83         2.99 o                         
   1   8   5        260.00        220.62         7.72 o                         
   2   8   5          1.88          0.51         2.01 o                         
   3   8   5       1018.87        980.16        13.84 o                         
   4   8   5         35.89         37.07         3.27 o                         
   5   8   5         11.37         20.51         2.91 o                         
   6   8   5        550.14        524.90        12.29 o                         
   7   8   5          0.49          2.57         2.51 o                         
   8   8   5          1.79          6.99         2.50 o                         
   9   8   5        570.30        541.36         8.95 o                         
  10   8   5         61.89         80.17         3.67 o                         
  11   8   5          0.48         -2.15         2.45 o                         
  12   8   5         14.66         21.97         3.24 o                         
  13   8   5        108.98        122.05        13.53 o                         
  14   8   5          2.72         12.34         7.26 o                         
  15   8   5        120.87        130.77        21.41 o                         
  16   8   5         17.96         22.81        11.44 o                         
  17   8   5          1.73         -8.29         8.29 o                         
 -15   9   5         16.54         10.95         7.14 o                         
 -14   9   5          0.60         -5.33         5.33 o                         
 -13   9   5          8.98         14.48         5.48 o                         
 -12   9   5          7.23          8.66         5.06 o                         
 -11   9   5         12.27         14.31         5.34 o                         
 -10   9   5          4.73          4.46         4.12 o                         
  -9   9   5        262.06        263.27        13.33 o                         
  -8   9   5         44.63         48.22         8.99 o                         
  -7   9   5         62.63         45.79        14.26 o                         
  -6   9   5          1.02         -5.01         5.01 o                         
  -5   9   5         17.15         14.36         6.77 o                         
  -4   9   5         31.64         37.02        12.57 o                         
  -3   9   5         66.10         61.40         7.10 o                         
  -2   9   5        152.78        189.07        12.73 o                         
  -1   9   5        159.23        153.18         8.01 o                         
   0   9   5         37.80         40.70         3.90 o                         
   1   9   5        903.21        862.81        12.04 o                         
   2   9   5        216.83        245.41         7.19 o                         
   3   9   5        413.10        450.03         9.68 o                         
   4   9   5         10.27          6.16         3.01 o                         
   5   9   5       1655.61       1686.97        21.18 o                         
   6   9   5          6.49         11.89         3.13 o                         
   7   9   5        526.20        525.54        11.03 o                         
   8   9   5         21.59         22.63         3.53 o                         
   9   9   5        397.97        381.56        12.51 o                         
  10   9   5         46.82         37.85         5.48 o                         
  11   9   5         13.96          9.35         4.22 o                         
  12   9   5          9.81         11.12         4.10 o                         
  13   9   5         13.23         -5.94         6.00 o                         
  14   9   5          0.17         -4.12         8.09 o                         
  15   9   5         16.77          4.55         6.75 o                         
 -14  10   5          0.00         -4.13         6.61 o                         
 -13  10   5         31.51         42.63         6.45 o                         
 -12  10   5          4.38         -0.10         4.46 o                         
 -11  10   5         78.93         76.52         8.90 o                         
 -10  10   5         29.06         27.22         7.57 o                         
  -9  10   5        209.29        195.46        14.52 o                         
  -8  10   5        289.14        286.15        20.34 o                         
  -7  10   5         33.45         45.52        11.48 o                         
  -6  10   5         21.78         21.05         8.23 o                         
  -5  10   5         45.67         28.38         6.22 o                         
  -4  10   5          8.19          3.77        14.09 o                         
  -3  10   5          1.83          9.59         4.85 o                         
  -2  10   5          0.87         -0.49         4.26 o                         
  -1  10   5         51.82         55.53         5.37 o                         
   0  10   5        202.02        193.77         8.28 o                         
   1  10   5         63.25         73.15         5.40 o                         
   2  10   5         39.50         32.01         3.24 o                         
   3  10   5        320.41        320.42         8.26 o                         
   4  10   5        492.29        490.57        11.67 o                         
   5  10   5          0.02          5.60         2.67 o                         
   6  10   5          2.99         -2.42         2.42 o                         
   7  10   5         30.40         39.74         4.05 o                         
   8  10   5          3.62          0.78         2.52 o                         
   9  10   5        126.76        128.36         9.19 o                         
  10  10   5          9.44         11.69         4.94 o                         
  11  10   5        104.13        115.98         7.82 o                         
  12  10   5         10.11         15.79         5.16 o                         
  13  10   5         96.84         93.63         7.23 o                         
  14  10   5          0.48         -6.72         8.79 o                         
 -12  11   5          0.73         -3.29         8.82 o                         
 -11  11   5          7.51          8.21         8.61 o                         
 -10  11   5          0.08         -2.97         7.90 o                         
  -9  11   5         25.10         20.59         9.16 o                         
  -8  11   5         28.84         31.72         9.42 o                         
  -7  11   5         17.45          6.34         7.53 o                         
  -6  11   5         24.52         29.68         8.41 o                         
  -5  11   5         40.98         48.19         9.33 o                         
  -4  11   5          9.73         11.12         5.84 o                         
  -3  11   5         74.75         63.33         9.83 o                         
  -2  11   5         39.26         37.48         7.82 o                         
  -1  11   5        176.22        184.39        11.06 o                         
   0  11   5         12.02         10.87         4.11 o                         
   1  11   5         68.22         75.69         6.01 o                         
   2  11   5          2.69          2.90         1.60 o                         
   3  11   5         39.76         25.31         2.99 o                         
   4  11   5          4.62          1.92         2.32 o                         
   5  11   5          0.46          1.15         2.48 o                         
   6  11   5          7.93         13.42         3.46 o                         
   7  11   5        181.40        168.08         6.53 o                         
   8  11   5          0.06          9.84         7.96 o                         
   9  11   5         40.12         27.18         6.33 o                         
  10  11   5         22.55         26.31         5.63 o                         
  11  11   5         19.91         23.08         7.19 o                         
  12  11   5          2.22          4.32         7.85 o                         
  -9  12   5          0.81          0.19         8.27 o                         
  -8  12   5          0.00         -3.45         6.26 o                         
  -7  12   5          1.41         12.09         7.61 o                         
  -6  12   5          4.12          5.84        13.11 o                         
  -5  12   5         71.37         81.81        11.96 o                         
  -4  12   5          0.99          0.19         6.00 o                         
  -3  12   5        323.20        366.47        20.02 o                         
  -2  12   5          7.45          5.60         5.51 o                         
  -1  12   5          4.03          8.92         5.73 o                         
   0  12   5          4.22         13.87         4.95 o                         
   1  12   5        111.05         91.24         7.24 o                         
   2  12   5         12.77         16.93         6.11 o                         
   3  12   5         46.57         27.71         3.45 o                         
   4  12   5          1.94         -1.32         4.54 o                         
   5  12   5         28.26         22.06         9.84 o                         
   6  12   5          5.13          3.70         3.50 o                         
   7  12   5          2.53         -0.93         8.62 o                         
   8  12   5          3.02         14.52         7.68 o                         
   9  12   5         41.47         48.47         8.55 o                         
  -5  13   5         21.98         21.57        10.10 o                         
  -4  13   5          4.35         -6.33         6.33 o                         
  -3  13   5          0.03         -0.06         6.12 o                         
  -2  13   5          0.01         -5.67         5.67 o                         
  -1  13   5        132.01        122.27        14.81 o                         
   0  13   5         12.94          6.86         9.32 o                         
   1  13   5         22.86         16.16         5.99 o                         
   2  13   5        148.44        143.87        18.89 o                         
   3  13   5         23.47          2.75         8.07 o                         
   4  13   5          0.58         -6.32         6.66 o                         
   5  13   5         71.53         44.82        10.74 o                         
 -21   0   6          0.03        -10.63        10.63 o                         
 -20   0   6         10.42         -9.89         9.89 o                         
 -19   0   6          8.28         -0.68        16.44 o                         
 -18   0   6          0.26         13.90         8.96 o                         
 -17   0   6         14.46          6.92         8.58 o                         
 -16   0   6         16.55         22.50         9.47 o                         
 -15   0   6         15.04         11.17         5.44 o                         
 -14   0   6        134.85        169.84        11.61 o                         
 -13   0   6        283.89        259.47        16.62 o                         
 -12   0   6        350.37        394.94        23.51 o                         
 -11   0   6         25.21         15.98         4.82 o                         
 -10   0   6        595.90        799.70        23.84 o                         
  -9   0   6        186.93        218.05        10.33 o                         
  -8   0   6       3458.44       3528.98        46.92 o                         
  -7   0   6       1528.18       1695.25        25.26 o                         
  -6   0   6         46.90         59.63         5.25 o                         
  -5   0   6        724.92        667.09        15.73 o                         
  -4   0   6      20705.13      18768.87       302.58 o                         
  -3   0   6        780.08        764.93        16.49 o                         
  -2   0   6        186.68        144.60         7.88 o                         
  -1   0   6       3114.52       2848.82        26.28 o                         
   1   0   6        856.98        747.82        13.74 o                         
   3   0   6       4645.60       4178.30        42.13 o                         
   5   0   6        209.70        232.12         6.21 o                         
   6   0   6        149.96        145.19         6.07 o                         
   7   0   6       4810.14       5149.44        62.58 o                         
   8   0   6      10345.62      10605.90       102.42 o                         
   9   0   6       1163.30       1600.30        22.81 o                         
  10   0   6         46.84         63.67         4.87 o                         
  11   0   6        352.63        292.51         8.57 o                         
  12   0   6        377.82        494.34        13.62 o                         
  13   0   6          4.27          9.47         3.58 o                         
  14   0   6        395.07        511.97        15.92 o                         
  15   0   6        439.16        519.24        16.78 o                         
  16   0   6          8.33         10.37         4.92 o                         
  17   0   6         69.40         89.58         9.00 o                         
  18   0   6         38.77         34.03        13.97 o                         
  19   0   6         25.07         13.70         6.74 o                         
  20   0   6         14.44         12.77         6.66 o                         
  21   0   6          0.14         -1.86        12.89 o                         
 -21   1   6          3.34          8.63         7.00 o                         
 -20   1   6          0.22         -5.46         6.40 o                         
 -19   1   6          0.07         -6.85         6.85 o                         
 -18   1   6         10.99         24.32        10.50 o                         
 -17   1   6         63.24         62.21        12.96 o                         
 -16   1   6         92.34         91.83         7.98 o                         
 -15   1   6        456.91        497.74        15.28 o                         
 -14   1   6          8.46          5.31         3.25 o                         
 -13   1   6        129.74         95.94         6.30 o                         
 -12   1   6        484.53        569.34        12.34 o                         
 -11   1   6          0.03         -0.87         2.80 o                         
 -10   1   6         35.22         24.22         3.82 o                         
  -9   1   6        123.31        123.66         5.72 o                         
  -8   1   6       2930.94       2913.66        26.45 o                         
  -7   1   6        425.69        434.26         8.45 o                         
  -6   1   6        150.44        127.03         4.38 o                         
  -5   1   6        531.43        487.65         8.34 o                         
  -4   1   6          5.88          8.25         1.69 o                         
  -3   1   6        105.38        107.78         3.26 o                         
  -2   1   6       3337.18       3388.92        23.30 o                         
  -1   1   6         20.81         18.63         1.60 o                         
   0   1   6       1200.30       1331.26        12.64 o                         
   1   1   6       2112.99       2095.19        15.56 o                         
   2   1   6      10520.82       9580.93        69.63 o                         
   3   1   6       6833.81       6330.19        40.38 o                         
   4   1   6      13573.55      13210.91       108.12 o                         
   5   1   6        464.78        425.29         6.58 o                         
   6   1   6       6681.49       6797.23        42.34 o                         
   7   1   6        609.02        646.90         8.12 o                         
   8   1   6        352.33        448.94         7.04 o                         
   9   1   6        136.82        116.59         4.34 o                         
  10   1   6        659.87        831.50         9.98 o                         
  11   1   6          3.14         -0.34         1.48 o                         
  12   1   6        288.57        271.20         6.03 o                         
  13   1   6          0.01         -2.05         2.05 o                         
  14   1   6         92.14        123.99         6.03 o                         
  15   1   6        117.34        142.77         7.01 o                         
  16   1   6          2.35          5.25         3.31 o                         
  17   1   6        131.96        147.44        10.32 o                         
  18   1   6         77.75         81.78         6.68 o                         
  19   1   6          7.53          8.78         4.19 o                         
  20   1   6          2.38         16.36         9.61 o                         
  21   1   6          1.54          2.35         5.28 o                         
 -20   2   6         27.84         17.52        17.01 o                         
 -19   2   6         55.59         68.82        14.87 o                         
 -18   2   6         38.73         36.85        13.59 o                         
 -17   2   6         15.68         16.16         7.57 o                         
 -16   2   6          0.88          6.77         4.35 o                         
 -15   2   6         32.65         53.05         6.03 o                         
 -14   2   6         12.19         18.72         4.58 o                         
 -13   2   6        153.17        115.78         6.69 o                         
 -12   2   6        286.00        332.80         9.08 o                         
 -11   2   6          8.09          4.36         2.65 o                         
 -10   2   6        236.96        228.93         9.49 o                         
  -9   2   6         68.69        118.26         5.44 o                         
  -8   2   6        911.64        896.53        13.23 o                         
  -7   2   6        553.81        524.41         9.88 o                         
  -6   2   6        545.33        637.40        10.53 o                         
  -5   2   6        923.06        874.81        11.92 o                         
  -4   2   6       1063.91        974.51        11.69 o                         
  -3   2   6       1758.99       1683.43        16.51 o                         
  -2   2   6        642.84        594.78         7.99 o                         
  -1   2   6       1672.03       1764.73        14.92 o                         
   0   2   6      11547.07      11379.82        69.38 o                         
   1   2   6       1143.58       1109.87         9.63 o                         
   2   2   6       8959.38       8320.88        45.13 o                         
   3   2   6          8.13          5.26         0.89 o                         
   4   2   6        266.39        284.63         5.10 o                         
   5   2   6         89.10        113.39         3.70 o                         
   6   2   6         17.76          6.93         1.47 o                         
   7   2   6        130.16        213.02         4.99 o                         
   8   2   6        267.09        325.98         6.52 o                         
   9   2   6        343.27        480.37         8.70 o                         
  10   2   6          0.48         -2.22         2.22 o                         
  11   2   6         57.37         63.55         4.30 o                         
  12   2   6        116.57        146.60         6.73 o                         
  13   2   6        359.42        370.99        14.57 o                         
  14   2   6          1.69         -2.38         3.06 o                         
  15   2   6         82.16        100.95         8.30 o                         
  16   2   6         11.31          1.86         4.32 o                         
  17   2   6         26.20         37.42         6.62 o                         
  18   2   6          9.77          2.72         4.89 o                         
  19   2   6          8.01         11.47         6.52 o                         
  20   2   6          0.04         -3.08         5.64 o                         
 -20   3   6          0.01         -0.04        14.54 o                         
 -19   3   6         10.78          9.58         6.43 o                         
 -18   3   6         10.66         -5.96         5.96 o                         
 -17   3   6         11.95         -3.29         4.81 o                         
 -16   3   6        141.66        163.45         9.93 o                         
 -15   3   6        263.45        291.90        11.77 o                         
 -14   3   6        222.95        267.80        16.17 o                         
 -13   3   6         28.90         47.53         5.93 o                         
 -12   3   6        158.56        217.49         8.47 o                         
 -11   3   6        786.17        726.51        14.40 o                         
 -10   3   6         80.34         81.02         5.47 o                         
  -9   3   6         29.00         23.46         3.12 o                         
  -8   3   6        590.63        526.22        10.17 o                         
  -7   3   6          1.34          0.98         1.70 o                         
  -6   3   6       3874.51       3847.93        30.65 o                         
  -5   3   6        252.75        237.00         6.35 o                         
  -4   3   6        397.99        368.28         7.48 o                         
  -3   3   6        807.08        822.86        10.85 o                         
  -2   3   6          2.94          5.47         1.45 o                         
  -1   3   6        585.27        589.86         7.58 o                         
   0   3   6       9936.93       9859.62        55.09 o                         
   1   3   6       4026.73       3879.26        26.80 o                         
   2   3   6       2067.41       2406.57        17.24 o                         
   3   3   6        760.41        800.24         9.51 o                         
   4   3   6       1331.79       1345.02        10.54 o                         
   5   3   6        135.33         93.89         2.87 o                         
   6   3   6        982.53       1157.14        12.82 o                         
   7   3   6        262.45        215.04         5.18 o                         
   8   3   6        970.90        917.64        11.66 o                         
   9   3   6        435.17        497.60         9.20 o                         
  10   3   6        556.88        662.68        12.09 o                         
  11   3   6         31.47         75.66         4.70 o                         
  12   3   6         58.25        105.30         8.07 o                         
  13   3   6         11.67         33.81         5.12 o                         
  14   3   6         13.40          8.45         4.05 o                         
  15   3   6        154.79        168.22         9.39 o                         
  16   3   6         32.80         35.55         5.74 o                         
  17   3   6         63.11         55.15        10.81 o                         
  18   3   6         34.01         37.24         7.10 o                         
  19   3   6         13.98         16.00         6.26 o                         
  20   3   6          1.39          2.08         9.56 o                         
 -20   4   6          7.89         -7.86        29.37 o                         
 -19   4   6        125.88        109.79        23.93 o                         
 -18   4   6         87.35         74.66        25.34 o                         
 -17   4   6          2.65          1.25         7.03 o                         
 -16   4   6         27.46         30.25         5.25 o                         
 -15   4   6        124.57        127.25         9.55 o                         
 -14   4   6          1.31          3.03         5.30 o                         
 -13   4   6         31.08         29.42         4.36 o                         
 -12   4   6        162.06        133.15         6.92 o                         
 -11   4   6        668.94        637.35        12.95 o                         
 -10   4   6       1810.99       1865.07        28.81 o                         
  -9   4   6         25.19         33.23         3.38 o                         
  -8   4   6        202.80        148.48         4.91 o                         
  -7   4   6        294.44        291.46         8.04 o                         
  -6   4   6       4558.16       4385.46        35.56 o                         
  -5   4   6       2894.33       3072.80        25.62 o                         
  -4   4   6       6117.52       6623.64        42.96 o                         
  -3   4   6       1495.66       1419.33        11.47 o                         
  -2   4   6        195.58        244.60         5.84 o                         
  -1   4   6       1830.59       1900.46        19.28 o                         
   0   4   6         17.91         16.72         2.09 o                         
   1   4   6         55.51         69.38         2.68 o                         
   2   4   6       1425.43       1498.52        14.53 o                         
   3   4   6          9.03         10.02         1.49 o                         
   4   4   6       4220.94       3987.08        24.48 o                         
   5   4   6       1972.84       1811.93        15.11 o                         
   6   4   6       3454.14       3381.85        24.34 o                         
   7   4   6       2413.10       2512.09        21.89 o                         
   8   4   6        392.94        339.82         7.12 o                         
   9   4   6          1.55          0.38         1.70 o                         
  10   4   6         99.75         95.13         5.06 o                         
  11   4   6        232.32        225.09         8.62 o                         
  12   4   6        556.32        469.57        12.11 o                         
  13   4   6          7.69          9.63         4.79 o                         
  14   4   6        661.27        690.35        18.92 o                         
  15   4   6        119.68        108.71         9.77 o                         
  16   4   6          0.10         -1.14         4.20 o                         
  17   4   6          0.00         -6.66         7.08 o                         
  18   4   6         53.78         58.57         8.87 o                         
  19   4   6          0.20         -2.43         5.86 o                         
  20   4   6          7.71          5.69         8.01 o                         
 -19   5   6          1.51          0.89         8.34 o                         
 -18   5   6         17.77         20.52        10.12 o                         
 -17   5   6          2.11          7.21        11.20 o                         
 -16   5   6         56.97         70.83         9.30 o                         
 -15   5   6         88.88         98.94        10.69 o                         
 -14   5   6        507.47        543.87        17.08 o                         
 -13   5   6         26.99         15.80         4.86 o                         
 -12   5   6         36.47         27.34         6.24 o                         
 -11   5   6         42.29         12.23         7.09 o                         
 -10   5   6        198.66        246.61        18.45 o                         
  -9   5   6        563.33        690.52        12.90 o                         
  -8   5   6        765.92        816.69        15.78 o                         
  -7   5   6        331.50        324.52         8.78 o                         
  -6   5   6        584.09        540.86        12.56 o                         
  -5   5   6         13.47         11.20         1.92 o                         
  -4   5   6          3.45         -0.89         1.43 o                         
  -3   5   6        598.76        585.32         9.70 o                         
  -2   5   6          5.81          3.76         1.83 o                         
  -1   5   6         54.27         57.22         3.71 o                         
   0   5   6       9287.55       8920.48        51.28 o                         
   1   5   6       1154.59       1172.82        11.09 o                         
   2   5   6       3212.44       3318.33        25.54 o                         
   3   5   6        179.08        182.43         4.89 o                         
   4   5   6        215.15        239.55         5.31 o                         
   5   5   6         33.19         45.86         3.06 o                         
   6   5   6          0.71          0.58         1.47 o                         
   7   5   6        217.81        208.45         5.64 o                         
   8   5   6        230.64        206.66         6.29 o                         
   9   5   6         91.04         49.06         3.72 o                         
  10   5   6        192.96        197.59        11.18 o                         
  11   5   6        112.94        144.48         8.86 o                         
  12   5   6         29.79         25.80         4.75 o                         
  13   5   6         20.33         25.13         5.46 o                         
  14   5   6          2.21         -4.01         4.01 o                         
  15   5   6          2.84         -1.46         3.85 o                         
  16   5   6         14.29          6.89         4.94 o                         
  17   5   6          1.49         -0.58         6.94 o                         
  18   5   6         19.41         15.28         6.94 o                         
  19   5   6          0.02         13.15         6.42 o                         
 -18   6   6         51.75         32.70        11.15 o                         
 -17   6   6         86.87         70.71        12.20 o                         
 -16   6   6          6.20          4.98         6.37 o                         
 -15   6   6          1.31          2.10         7.36 o                         
 -14   6   6         17.41         15.04         5.15 o                         
 -13   6   6         31.43         33.18         6.07 o                         
 -12   6   6         22.99         31.79         7.19 o                         
 -11   6   6         79.07         81.78         8.16 o                         
 -10   6   6        532.92        535.93        14.78 o                         
  -9   6   6          5.55          7.81         4.63 o                         
  -8   6   6        752.36        731.54        16.13 o                         
  -7   6   6        239.93        263.27         7.89 o                         
  -6   6   6         60.53         56.25         3.44 o                         
  -5   6   6        162.51        149.11         9.23 o                         
  -4   6   6       2214.80       2344.42        28.28 o                         
  -3   6   6        445.41        432.93         8.82 o                         
  -2   6   6       1815.08       1836.60        20.00 o                         
  -1   6   6         94.76         79.62         4.36 o                         
   0   6   6         84.97         63.44         3.45 o                         
   1   6   6         34.93         30.52         1.98 o                         
   2   6   6        101.24        138.60         3.97 o                         
   3   6   6          1.52         -1.28         1.28 o                         
   4   6   6       3905.44       4107.01        38.17 o                         
   5   6   6         14.41         10.73         2.31 o                         
   6   6   6         79.87         74.95         4.33 o                         
   7   6   6        113.44        145.32         5.28 o                         
   8   6   6         43.66         33.59         3.16 o                         
   9   6   6         24.34         32.82         2.99 o                         
  10   6   6          5.48          6.61         3.20 o                         
  11   6   6         37.38         48.42         5.24 o                         
  12   6   6        114.08        138.13         8.98 o                         
  13   6   6         86.16         70.70         6.93 o                         
  14   6   6         86.28         97.34         8.13 o                         
  15   6   6          8.46         13.85         4.76 o                         
  16   6   6         20.70         32.62         6.08 o                         
  17   6   6          8.54         19.80         6.93 o                         
  18   6   6         12.11         19.21         9.14 o                         
 -17   7   6          0.13         20.05        11.87 o                         
 -16   7   6          0.20         13.37         9.57 o                         
 -15   7   6          9.71         10.63         5.44 o                         
 -14   7   6          9.59          4.62         5.73 o                         
 -13   7   6         40.81         42.44         6.19 o                         
 -12   7   6        216.36        227.32        15.85 o                         
 -11   7   6        297.63        310.10        13.26 o                         
 -10   7   6          0.09          6.86         5.78 o                         
  -9   7   6        130.86        101.15         7.70 o                         
  -8   7   6        584.26        540.47        16.66 o                         
  -7   7   6          0.54         -3.15         4.64 o                         
  -6   7   6        628.76        668.38        18.81 o                         
  -5   7   6        575.02        548.99        14.43 o                         
  -4   7   6         37.58         59.57         6.06 o                         
  -3   7   6          1.25         -0.41         1.98 o                         
  -2   7   6          0.03          0.32         2.14 o                         
  -1   7   6         82.17         77.79         4.11 o                         
   0   7   6        370.53        401.82         7.92 o                         
   1   7   6        444.14        430.51         6.21 o                         
   2   7   6        995.04        965.22        10.62 o                         
   3   7   6        469.75        428.48         7.06 o                         
   4   7   6        229.29        219.83         5.92 o                         
   5   7   6        805.88        777.45        12.22 o                         
   6   7   6        974.99       1079.26        15.28 o                         
   7   7   6         87.16        112.00         6.82 o                         
   8   7   6        350.66        362.35         9.26 o                         
   9   7   6        300.56        328.96         9.26 o                         
  10   7   6         69.48         54.74         3.60 o                         
  11   7   6         13.41          7.03         3.43 o                         
  12   7   6        188.15        194.46         9.92 o                         
  13   7   6         76.06         71.31         7.27 o                         
  14   7   6        111.55        137.77         8.89 o                         
  15   7   6          0.64         -2.53         3.73 o                         
  16   7   6         12.15         10.60         4.64 o                         
  17   7   6          3.79          7.95         4.63 o                         
 -16   8   6         35.07         25.90        10.29 o                         
 -15   8   6         17.23          4.00         6.57 o                         
 -14   8   6          2.39         -1.94         7.75 o                         
 -13   8   6         19.63         -3.41         8.30 o                         
 -12   8   6          0.04         -4.14         4.14 o                         
 -11   8   6          0.04          9.10         4.13 o                         
 -10   8   6        106.14         78.94         9.37 o                         
  -9   8   6        380.55        354.32        10.89 o                         
  -8   8   6        241.12        197.66        10.54 o                         
  -7   8   6         66.10         53.08         8.16 o                         
  -6   8   6          0.59          7.07         4.72 o                         
  -5   8   6         89.50         89.55         9.31 o                         
  -4   8   6        645.23        672.25        20.23 o                         
  -3   8   6         40.24         54.86         5.61 o                         
  -2   8   6       1522.27       1455.16        19.54 o                         
  -1   8   6        587.40        619.74        10.61 o                         
   0   8   6         11.93          3.95         2.25 o                         
   1   8   6        334.49        355.84         5.72 o                         
   2   8   6          0.76          4.63         1.72 o                         
   3   8   6         30.34         24.67         2.72 o                         
   4   8   6         17.18         21.74         3.37 o                         
   5   8   6          9.96          6.61         3.03 o                         
   6   8   6         40.01         40.97         3.93 o                         
   7   8   6         75.51         65.44         4.74 o                         
   8   8   6        501.92        554.83        10.50 o                         
   9   8   6         44.92         46.46         3.68 o                         
  10   8   6        277.08        272.00        10.79 o                         
  11   8   6          3.92          8.51         3.37 o                         
  12   8   6        105.86        113.16        10.23 o                         
  13   8   6         42.62         41.97         5.08 o                         
  14   8   6         90.76        100.28        12.38 o                         
  15   8   6          0.65         13.01         8.05 o                         
  16   8   6          4.24          6.58         8.16 o                         
 -15   9   6          0.02         -6.05         6.05 o                         
 -14   9   6         10.09         17.91         5.68 o                         
 -13   9   6         32.33         30.00         5.54 o                         
 -12   9   6        111.96        105.46         7.28 o                         
 -11   9   6         89.12         82.96         8.57 o                         
 -10   9   6         26.39         23.03         3.95 o                         
  -9   9   6          0.88         -0.44         5.32 o                         
  -8   9   6         52.35         87.01        10.45 o                         
  -7   9   6         12.30         13.40         5.99 o                         
  -6   9   6        161.97        132.38        11.53 o                         
  -5   9   6        120.94        148.56        14.58 o                         
  -4   9   6        160.57        173.16        12.16 o                         
  -3   9   6          0.26         -2.13         4.83 o                         
  -2   9   6         88.89         69.74         7.00 o                         
  -1   9   6        319.82        315.72         8.77 o                         
   0   9   6         76.10         60.19         4.71 o                         
   1   9   6        481.21        467.83        10.41 o                         
   2   9   6       1103.74       1088.03        12.77 o                         
   3   9   6         51.26         40.74         3.18 o                         
   4   9   6        433.25        387.66         7.98 o                         
   5   9   6        755.87        823.35        12.70 o                         
   6   9   6          9.47         22.59         5.00 o                         
   7   9   6         19.26         27.54         3.54 o                         
   8   9   6          4.63          8.84         3.09 o                         
   9   9   6        172.45        191.57         6.53 o                         
  10   9   6         13.77         13.07         2.79 o                         
  11   9   6          6.38          8.35         3.85 o                         
  12   9   6          0.63         -1.55         3.71 o                         
  13   9   6          2.54          6.78         6.46 o                         
  14   9   6          7.49          5.36         6.90 o                         
  15   9   6          0.19         -0.33         7.84 o                         
 -13  10   6          6.66          3.35         4.88 o                         
 -12  10   6         16.10         13.07         4.29 o                         
 -11  10   6          2.26         -5.36         5.36 o                         
 -10  10   6         24.67         24.94         7.66 o                         
  -9  10   6         67.60         81.77        12.46 o                         
  -8  10   6        250.40        261.37        15.66 o                         
  -7  10   6          1.37         -4.59         4.59 o                         
  -6  10   6         49.56         46.81         8.17 o                         
  -5  10   6        254.45        293.86        15.90 o                         
  -4  10   6         25.35         23.67         7.10 o                         
  -3  10   6          4.55          8.86         6.46 o                         
  -2  10   6         85.12         77.19         9.71 o                         
  -1  10   6         36.49         25.43         4.82 o                         
   0  10   6          2.75         -0.48         2.66 o                         
   1  10   6         99.16         71.25         5.91 o                         
   2  10   6          6.81          4.92         2.21 o                         
   3  10   6         95.56        104.61         6.82 o                         
   4  10   6        196.50        213.49         6.89 o                         
   5  10   6          0.08         -1.55         2.98 o                         
   6  10   6         64.73         66.56         4.85 o                         
   7  10   6        102.27        111.34         6.19 o                         
   8  10   6        102.43        102.52         5.25 o                         
   9  10   6          7.03          3.66         4.20 o                         
  10  10   6         31.04         34.62        10.05 o                         
  11  10   6         27.95         31.22         4.89 o                         
  12  10   6         17.32         11.67         7.75 o                         
  13  10   6          3.01         -4.39        13.05 o                         
 -11  11   6          0.19         -4.70         6.89 o                         
 -10  11   6         36.21         25.98         7.35 o                         
  -9  11   6         60.25         62.70         9.58 o                         
  -8  11   6         27.93         28.52         8.16 o                         
  -7  11   6          0.36         -5.26         5.26 o                         
  -6  11   6          0.46         -1.95         7.05 o                         
  -5  11   6          0.27          9.17         6.40 o                         
  -4  11   6        160.54        165.54        18.54 o                         
  -3  11   6        140.91        187.55        15.72 o                         
  -2  11   6         30.21         37.58        11.48 o                         
  -1  11   6         21.51         25.96         6.67 o                         
   0  11   6          1.10          1.59         3.82 o                         
   1  11   6         62.17         53.45         5.57 o                         
   2  11   6        115.85        128.37         7.10 o                         
   3  11   6         48.62         43.52         3.94 o                         
   4  11   6         81.29         71.01         4.46 o                         
   5  11   6         35.32         27.56         3.26 o                         
   6  11   6        104.96        110.27         8.66 o                         
   7  11   6         11.34          5.56         3.59 o                         
   8  11   6         22.35         18.68         4.09 o                         
   9  11   6          0.27         -4.00         4.88 o                         
  10  11   6         22.61         31.55         6.32 o                         
  11  11   6          7.78          8.97         7.54 o                         
  -9  12   6          6.75         -6.36         6.36 o                         
  -8  12   6          3.45         -6.76         6.76 o                         
  -7  12   6          0.27         -6.36         6.36 o                         
  -6  12   6         32.94         41.20         9.43 o                         
  -5  12   6         27.87         25.19         7.94 o                         
  -4  12   6         16.54         10.17        12.41 o                         
  -3  12   6          2.47          5.55         6.20 o                         
  -2  12   6          0.07         -1.72         5.53 o                         
  -1  12   6          9.51         -5.00         7.71 o                         
   0  12   6         32.13         33.29        10.01 o                         
   1  12   6          3.81         -1.93         5.69 o                         
   2  12   6         34.19         32.49         5.33 o                         
   3  12   6        122.02        139.97        12.83 o                         
   4  12   6         55.67         51.22         4.37 o                         
   5  12   6         23.77         11.50         5.74 o                         
   6  12   6         34.62         28.55         5.55 o                         
   7  12   6         45.68         37.20         5.86 o                         
   8  12   6          1.45          4.27         7.62 o                         
   9  12   6          1.46          0.55         7.66 o                         
  -4  13   6          0.46         -6.72         6.72 o                         
  -3  13   6         28.78         24.50         8.49 o                         
  -2  13   6         41.23         42.78         8.85 o                         
  -1  13   6          0.01         -6.74         6.74 o                         
   0  13   6         45.04         33.11         7.49 o                         
   1  13   6         18.23         11.25         7.38 o                         
   2  13   6          2.64         -2.89         7.12 o                         
   3  13   6          0.18         -1.95         4.90 o                         
   4  13   6          0.06          6.12         9.91 o                         
 -20   1   7          0.82         -6.82         6.82 o                         
 -19   1   7         37.33         22.37        11.54 o                         
 -18   1   7         30.11         25.43         7.83 o                         
 -17   1   7          0.06         -0.46         6.04 o                         
 -16   1   7         50.89         41.41         7.90 o                         
 -15   1   7         52.85         86.13         7.58 o                         
 -14   1   7          0.83          3.08         4.13 o                         
 -13   1   7        631.06        820.58        16.35 o                         
 -12   1   7        217.02        230.71         8.50 o                         
 -11   1   7         23.27         41.69         4.00 o                         
 -10   1   7        215.83        234.27         7.53 o                         
  -9   1   7         67.46         44.34         3.84 o                         
  -8   1   7         87.72         60.95         4.18 o                         
  -7   1   7       1135.93       1069.09        13.35 o                         
  -6   1   7        108.14         47.30         3.24 o                         
  -5   1   7       1609.30       1492.75        18.92 o                         
  -4   1   7       1622.73       1486.18        17.10 o                         
  -3   1   7       1644.53       1486.18        13.59 o                         
  -2   1   7       2903.57       2392.25        19.85 o                         
  -1   1   7       3760.60       3798.83        25.33 o                         
   0   1   7         45.17         30.19         1.96 o                         
   1   1   7          2.18          3.62         1.07 o                         
   2   1   7         67.77         51.96         2.12 o                         
   3   1   7        227.92        246.56         5.25 o                         
   4   1   7        394.70        287.67         4.47 o                         
   5   1   7        370.01        434.43         5.35 o                         
   6   1   7         20.13         18.93         1.67 o                         
   7   1   7        197.08        236.28         4.63 o                         
   8   1   7         55.43         52.84         2.97 o                         
   9   1   7        216.64        230.39         6.37 o                         
  10   1   7          5.95          2.35         1.89 o                         
  11   1   7        200.82        196.89         5.62 o                         
  12   1   7         28.87         33.39         3.27 o                         
  13   1   7        357.17        419.20         9.30 o                         
  14   1   7          0.38          1.52         3.72 o                         
  15   1   7         21.21         21.58         3.91 o                         
  16   1   7          0.15         -1.23         2.92 o                         
  17   1   7         18.44         22.36         4.97 o                         
  18   1   7          5.22          7.11         4.06 o                         
  19   1   7          0.18          5.44         5.53 o                         
  20   1   7          0.00          5.32         8.37 o                         
 -20   2   7          5.65         -5.24         8.55 o                         
 -19   2   7         11.05         17.51         8.33 o                         
 -18   2   7         59.91         35.60        10.32 o                         
 -17   2   7         24.02         20.33         8.93 o                         
 -16   2   7        109.68        121.18        12.42 o                         
 -15   2   7        337.28        373.84        12.82 o                         
 -14   2   7         48.89         35.22         5.23 o                         
 -13   2   7          0.10          0.91         2.83 o                         
 -12   2   7        259.14        318.18         9.19 o                         
 -11   2   7         28.57         64.23         4.72 o                         
 -10   2   7         14.23         21.40         3.24 o                         
  -9   2   7        372.70        275.60         8.59 o                         
  -8   2   7        303.53        289.19         7.45 o                         
  -7   2   7         90.84         59.93         4.05 o                         
  -6   2   7       1028.87       1013.97        13.17 o                         
  -5   2   7         60.03         50.58         3.56 o                         
  -4   2   7        266.65        202.38         5.63 o                         
  -3   2   7       1405.17       1395.42        14.08 o                         
  -2   2   7         20.39         22.92         2.08 o                         
  -1   2   7       1857.60       1642.00        14.87 o                         
   0   2   7        570.56        520.62         7.41 o                         
   1   2   7        229.11        208.86         4.17 o                         
   2   2   7        127.46        118.76         2.76 o                         
   3   2   7       3410.67       2913.40        19.17 o                         
   4   2   7        283.37        237.11         3.73 o                         
   5   2   7        566.24        460.07         7.36 o                         
   6   2   7        540.91        487.03         8.10 o                         
   7   2   7       1425.91       1658.78        15.98 o                         
   8   2   7        219.50        202.54         5.44 o                         
   9   2   7       1643.45       1808.77        19.41 o                         
  10   2   7         14.67         14.38         2.91 o                         
  11   2   7          9.85         -1.09         1.99 o                         
  12   2   7          4.45          1.40         2.53 o                         
  13   2   7         82.77         71.68         6.36 o                         
  14   2   7         17.31         11.23         4.01 o                         
  15   2   7          0.01          2.07         3.59 o                         
  16   2   7         41.49         24.68         7.73 o                         
  17   2   7         58.71         46.72         6.46 o                         
  18   2   7          4.93         -3.92         5.37 o                         
  19   2   7         50.99         56.39         8.64 o                         
  20   2   7          2.91          7.94         6.27 o                         
 -20   3   7          0.02          2.07        11.35 o                         
 -19   3   7          1.75         -1.83         6.06 o                         
 -18   3   7          4.35          6.71         5.98 o                         
 -17   3   7         13.61         15.27         6.01 o                         
 -16   3   7          2.58          5.78         4.69 o                         
 -15   3   7         76.22         42.18         8.67 o                         
 -14   3   7        672.42        664.22        17.08 o                         
 -13   3   7         11.11         16.31         4.35 o                         
 -12   3   7        487.36        486.95        12.89 o                         
 -11   3   7        707.61        711.15        16.15 o                         
 -10   3   7         70.23         83.87         5.38 o                         
  -9   3   7         55.47         61.17         4.66 o                         
  -8   3   7        565.34        626.56        11.58 o                         
  -7   3   7        531.05        569.66        11.53 o                         
  -6   3   7          1.41         -0.25         1.45 o                         
  -5   3   7        529.51        571.73         9.59 o                         
  -4   3   7        230.70        208.18         5.91 o                         
  -3   3   7       1574.87       1757.05        18.78 o                         
  -2   3   7        665.41        634.68         8.47 o                         
  -1   3   7       5644.29       5575.54        34.12 o                         
   0   3   7        409.75        365.58         5.35 o                         
   1   3   7       1218.18       1161.36        11.17 o                         
   2   3   7         31.78         35.83         2.16 o                         
   3   3   7       3960.79       4114.48        25.16 o                         
   4   3   7       1563.64       1500.31        15.30 o                         
   5   3   7       7375.14       7517.82        47.11 o                         
   6   3   7        216.31        253.81         5.65 o                         
   7   3   7         31.37         38.89         3.17 o                         
   8   3   7        182.98        186.43         5.49 o                         
   9   3   7         75.74         83.97         4.53 o                         
  10   3   7         32.86         28.37         3.96 o                         
  11   3   7          2.46          2.80         2.37 o                         
  12   3   7         20.33         25.92         4.21 o                         
  13   3   7        144.48        169.53         9.85 o                         
  14   3   7         24.72         19.04         4.32 o                         
  15   3   7         88.88         99.44        11.08 o                         
  16   3   7          0.29         -2.06         3.97 o                         
  17   3   7         10.66         18.57         8.58 o                         
  18   3   7         21.72         19.86         7.70 o                         
  19   3   7          3.57         12.98         8.29 o                         
  20   3   7          3.17         -0.92         7.17 o                         
 -19   4   7         22.79         25.37         9.93 o                         
 -18   4   7         22.68         28.31         7.07 o                         
 -17   4   7         18.54         21.09         6.14 o                         
 -16   4   7          4.24         -0.44         5.01 o                         
 -15   4   7         70.50         66.62         7.03 o                         
 -14   4   7        352.91        352.45        11.92 o                         
 -13   4   7         40.84         16.85         5.19 o                         
 -12   4   7        184.14        152.09         8.06 o                         
 -11   4   7        745.46        886.96        17.53 o                         
 -10   4   7          6.33         19.84         3.16 o                         
  -9   4   7        127.43        169.58         6.19 o                         
  -8   4   7          9.08          3.43         2.15 o                         
  -7   4   7         61.95         69.12         3.73 o                         
  -6   4   7        387.83        416.29         7.56 o                         
  -5   4   7         50.57         34.99         3.87 o                         
  -4   4   7       1066.31        994.63        11.39 o                         
  -3   4   7        736.36        746.19         9.42 o                         
  -2   4   7        167.79        155.11         5.08 o                         
  -1   4   7        142.49        138.51         4.83 o                         
   0   4   7       1679.96       1915.32        17.13 o                         
   1   4   7       5089.93       5833.08        36.64 o                         
   2   4   7         27.59         25.72         1.93 o                         
   3   4   7        365.01        396.83         6.05 o                         
   4   4   7       1510.17       1550.89        13.41 o                         
   5   4   7         38.93         48.94         2.82 o                         
   6   4   7         54.68         53.30         2.74 o                         
   7   4   7         14.59         17.17         2.57 o                         
   8   4   7        198.57        184.82         6.05 o                         
   9   4   7        450.99        427.43         8.69 o                         
  10   4   7          0.05         -2.56         2.81 o                         
  11   4   7         14.21          6.91         2.90 o                         
  12   4   7          8.20         -1.05         3.25 o                         
  13   4   7          1.38         -3.35         3.35 o                         
  14   4   7         42.05         48.96         8.30 o                         
  15   4   7          4.96          3.26         6.56 o                         
  16   4   7          1.69         -4.35         4.35 o                         
  17   4   7         30.87         40.90         7.14 o                         
  18   4   7          1.43         -2.36         6.64 o                         
  19   4   7         30.01         33.31         8.15 o                         
 -19   5   7         51.85         17.91        12.71 o                         
 -18   5   7          9.12         -3.26         8.03 o                         
 -17   5   7          1.00          9.21        11.86 o                         
 -16   5   7         54.88         37.55        10.89 o                         
 -15   5   7        334.69        425.50        24.66 o                         
 -14   5   7        199.96        211.37        13.78 o                         
 -13   5   7         64.06         74.88         8.31 o                         
 -12   5   7         54.24         53.87         7.59 o                         
 -11   5   7        539.23        531.51        19.70 o                         
 -10   5   7         21.00         20.87         4.96 o                         
  -9   5   7        294.13        315.43         9.25 o                         
  -8   5   7         40.36         48.64         4.30 o                         
  -7   5   7       1164.34       1108.33        14.48 o                         
  -6   5   7          5.61          0.75         1.76 o                         
  -5   5   7        748.93        643.39         9.81 o                         
  -4   5   7        302.86        360.63         7.59 o                         
  -3   5   7        763.79        658.03        11.20 o                         
  -2   5   7        194.26        238.76         6.42 o                         
  -1   5   7       1169.04       1486.36        17.65 o                         
   0   5   7        591.46        634.00        11.11 o                         
   1   5   7        244.79        226.17         4.71 o                         
   2   5   7        545.41        599.24         8.04 o                         
   3   5   7       1300.75       1402.87        13.34 o                         
   4   5   7         86.79         95.96         4.03 o                         
   5   5   7        818.22        775.26        10.30 o                         
   6   5   7        373.98        328.68         6.32 o                         
   7   5   7        128.48        133.95         5.70 o                         
   8   5   7         20.54          9.48         2.31 o                         
   9   5   7          4.52         -0.32         1.88 o                         
  10   5   7         47.17         50.91         4.33 o                         
  11   5   7          2.07          5.15         4.20 o                         
  12   5   7         38.70         20.95         4.95 o                         
  13   5   7        121.33        131.78         9.44 o                         
  14   5   7         69.25         53.31         6.88 o                         
  15   5   7         99.54        103.25         9.37 o                         
  16   5   7         20.28         13.31         5.06 o                         
  17   5   7         16.07         10.70         5.42 o                         
  18   5   7          5.42         23.97         5.99 o                         
  19   5   7          1.16          5.94         7.40 o                         
 -18   6   7          0.07          2.06         9.45 o                         
 -17   6   7         25.28         30.08        10.80 o                         
 -16   6   7         47.13         55.28        11.36 o                         
 -15   6   7        177.91        223.76        20.66 o                         
 -14   6   7         73.11         67.04         8.86 o                         
 -13   6   7          9.82          0.29         4.21 o                         
 -12   6   7        640.42        635.21        17.55 o                         
 -11   6   7        471.91        445.02        21.62 o                         
 -10   6   7        115.80        164.28        10.43 o                         
  -9   6   7        448.11        464.47        19.29 o                         
  -8   6   7        946.29       1123.06        17.38 o                         
  -7   6   7        322.55        356.90         8.19 o                         
  -6   6   7        278.79        264.33         6.28 o                         
  -5   6   7        878.47        984.04        20.68 o                         
  -4   6   7         76.19         63.30         6.49 o                         
  -3   6   7          4.98         16.22         3.60 o                         
  -2   6   7        141.74        185.88         6.20 o                         
  -1   6   7         47.02         35.19         3.42 o                         
   0   6   7         12.04          3.50         1.77 o                         
   1   6   7       1245.53       1148.94        10.96 o                         
   2   6   7        567.10        511.69         7.84 o                         
   3   6   7         16.42          5.50         1.63 o                         
   4   6   7        288.81        325.43         6.58 o                         
   5   6   7        180.65        192.71         5.61 o                         
   6   6   7         55.16         47.10         3.30 o                         
   7   6   7        141.77        151.96         4.91 o                         
   8   6   7        308.86        269.09         7.23 o                         
   9   6   7         56.40         71.73         2.89 o                         
  10   6   7         35.12         52.04         4.46 o                         
  11   6   7        281.09        368.21        11.56 o                         
  12   6   7          0.35         -2.67         3.33 o                         
  13   6   7          2.04          8.74         6.27 o                         
  14   6   7         50.49         42.76         6.26 o                         
  15   6   7          4.89          1.67         9.18 o                         
  16   6   7          4.69          2.68         4.52 o                         
  17   6   7          1.42         -4.52         4.52 o                         
  18   6   7          1.32         -5.93         5.93 o                         
 -17   7   7          0.15        -17.16        17.16 o                         
 -16   7   7          0.42         -4.61         8.12 o                         
 -15   7   7         19.37          8.89        10.13 o                         
 -14   7   7         65.19         56.05         9.49 o                         
 -13   7   7        180.97        201.27        11.85 o                         
 -12   7   7        170.19        157.89        10.23 o                         
 -11   7   7        187.41        169.82         9.95 o                         
 -10   7   7         86.78         68.10         5.83 o                         
  -9   7   7         53.04         36.25         4.85 o                         
  -8   7   7          3.64          4.57         3.13 o                         
  -7   7   7        191.41        244.17         7.16 o                         
  -6   7   7        393.10        386.20        16.49 o                         
  -5   7   7        379.20        350.69        11.80 o                         
  -4   7   7        188.46        187.13         6.23 o                         
  -3   7   7        994.64        962.01        13.96 o                         
  -2   7   7        138.85        125.03         5.83 o                         
  -1   7   7        246.95        224.47         6.61 o                         
   0   7   7        339.52        381.35         7.67 o                         
   1   7   7        110.90        102.69         3.18 o                         
   2   7   7       1276.76       1324.61        12.71 o                         
   3   7   7        479.94        530.75         8.23 o                         
   4   7   7         21.59         21.93         2.65 o                         
   5   7   7         65.75         57.18         3.86 o                         
   6   7   7         26.23         21.62         3.00 o                         
   7   7   7         91.53         95.85         5.39 o                         
   8   7   7          8.24          2.33         2.85 o                         
   9   7   7         44.32         31.41         3.36 o                         
  10   7   7        281.45        265.23         9.65 o                         
  11   7   7          6.21          2.20         5.71 o                         
  12   7   7          0.03          7.34         5.51 o                         
  13   7   7        106.32        109.86         9.52 o                         
  14   7   7          0.12          3.85         3.82 o                         
  15   7   7          0.30          4.56         4.56 o                         
  16   7   7          0.61         12.29         9.69 o                         
  17   7   7         12.51         14.63         8.51 o                         
 -16   8   7         35.94         23.33        10.65 o                         
 -15   8   7         24.21         25.56         6.45 o                         
 -14   8   7          0.30          5.11         6.11 o                         
 -13   8   7          0.91         -0.48         6.09 o                         
 -12   8   7          1.24         -3.59         3.59 o                         
 -11   8   7          0.47         -4.25         4.25 o                         
 -10   8   7          0.46          2.18         4.76 o                         
  -9   8   7        551.14        524.32        12.78 o                         
  -8   8   7        117.89         99.54        17.70 o                         
  -7   8   7        627.50        626.72        38.91 o                         
  -6   8   7         98.57        125.72        13.65 o                         
  -5   8   7        135.08        105.65        10.19 o                         
  -4   8   7         46.12         40.79         6.99 o                         
  -3   8   7         41.80         35.01         3.90 o                         
  -2   8   7         14.16         22.53         3.39 o                         
  -1   8   7        438.50        429.25         9.82 o                         
   0   8   7         18.82         11.83         2.63 o                         
   1   8   7         34.53         17.54         3.30 o                         
   2   8   7         10.89         14.85         1.96 o                         
   3   8   7        557.79        549.55         9.09 o                         
   4   8   7        161.74        141.18         5.13 o                         
   5   8   7        191.84        162.41         5.49 o                         
   6   8   7        463.74        530.86        10.02 o                         
   7   8   7        255.75        243.30         8.14 o                         
   8   8   7        354.83        386.72        10.39 o                         
   9   8   7       1010.82       1081.61        14.21 o                         
  10   8   7        207.13        202.46         7.36 o                         
  11   8   7        166.37        171.64        13.42 o                         
  12   8   7         33.27         29.36         8.34 o                         
  13   8   7         42.85         34.77        13.05 o                         
  14   8   7         10.84         13.42        11.79 o                         
  15   8   7         68.30         47.15         8.48 o                         
  16   8   7          0.37          6.77         8.71 o                         
 -15   9   7          2.72          6.46         7.93 o                         
 -14   9   7         13.34         12.13         6.31 o                         
 -13   9   7         74.66         57.64         8.54 o                         
 -12   9   7         29.74         45.92        11.19 o                         
 -11   9   7         28.65         29.16         4.86 o                         
 -10   9   7        117.47        108.77         7.08 o                         
  -9   9   7          6.44          4.07         4.99 o                         
  -8   9   7         62.70         46.30         8.41 o                         
  -7   9   7          9.84         22.06         6.83 o                         
  -6   9   7        168.09        205.50        18.51 o                         
  -5   9   7        376.73        399.41        17.05 o                         
  -4   9   7          3.09         -5.30         5.30 o                         
  -3   9   7        169.32        135.52        11.26 o                         
  -2   9   7         39.82         32.33         4.67 o                         
  -1   9   7          2.29          1.37         3.18 o                         
   0   9   7          0.35          3.36         2.95 o                         
   1   9   7        248.94        239.24         7.84 o                         
   2   9   7         47.63         33.14         2.52 o                         
   3   9   7        749.75        769.56        10.82 o                         
   4   9   7         34.43         28.94         3.06 o                         
   5   9   7        712.26        697.38        12.01 o                         
   6   9   7         64.62         73.20         5.41 o                         
   7   9   7          6.97          1.88         2.54 o                         
   8   9   7         37.66         32.08         4.97 o                         
   9   9   7         67.77         66.92         5.20 o                         
  10   9   7          7.72          7.28         2.56 o                         
  11   9   7         70.18         73.06         3.93 o                         
  12   9   7         33.62         22.01         7.29 o                         
  13   9   7          5.92          2.02         6.41 o                         
  14   9   7          0.30          4.85         8.48 o                         
  15   9   7          0.08         -8.99         8.99 o                         
 -13  10   7          0.28         -5.28         5.28 o                         
 -12  10   7          2.58         -1.56         6.18 o                         
 -11  10   7          0.79          3.62         6.49 o                         
 -10  10   7         25.76         36.09        11.62 o                         
  -9  10   7         79.32         85.19        19.71 o                         
  -8  10   7         46.72         53.87        10.37 o                         
  -7  10   7        100.41        106.96        11.20 o                         
  -6  10   7         56.65         80.33         9.85 o                         
  -5  10   7         94.91         81.43         9.87 o                         
  -4  10   7        198.05        190.09        14.36 o                         
  -3  10   7        137.27        139.16        13.17 o                         
  -2  10   7        137.51        163.73        13.89 o                         
  -1  10   7        151.10        171.18        13.17 o                         
   0  10   7        308.58        318.07        11.19 o                         
   1  10   7        120.77         94.13         6.50 o                         
   2  10   7         29.73         27.67         4.38 o                         
   3  10   7         53.60         59.77         4.43 o                         
   4  10   7         39.81         33.16         3.30 o                         
   5  10   7        225.77        272.11         8.04 o                         
   6  10   7         16.63         15.91         3.18 o                         
   7  10   7        368.22        418.21        12.74 o                         
   8  10   7        150.93        153.65         9.07 o                         
   9  10   7         35.96         46.93         3.93 o                         
  10  10   7          2.41         13.39         4.98 o                         
  11  10   7          0.42          6.90         3.74 o                         
  12  10   7          8.08         12.19         7.67 o                         
  13  10   7          0.01          5.84         7.72 o                         
 -11  11   7          0.03          9.53         8.88 o                         
 -10  11   7          0.47         -2.44         7.07 o                         
  -9  11   7          0.06         -7.64         7.64 o                         
  -8  11   7          0.06         -1.40         6.77 o                         
  -7  11   7          2.40         -4.62         5.52 o                         
  -6  11   7         49.05         49.31         7.79 o                         
  -5  11   7         99.88        103.75        11.36 o                         
  -4  11   7          2.69          6.26         6.18 o                         
  -3  11   7        115.64        150.34        16.24 o                         
  -2  11   7          4.99          4.38         5.62 o                         
  -1  11   7         87.40         96.21        11.02 o                         
   0  11   7         15.05         10.03        11.13 o                         
   1  11   7         56.91         49.94         5.40 o                         
   2  11   7          2.44         -3.69         3.69 o                         
   3  11   7        645.81        595.03        21.02 o                         
   4  11   7         10.02          8.64         3.68 o                         
   5  11   7        114.92        112.18         5.60 o                         
   6  11   7        112.93        120.16         6.74 o                         
   7  11   7         24.66         17.35         4.44 o                         
   8  11   7         47.87         52.43         5.42 o                         
   9  11   7         53.71         46.70         8.26 o                         
  10  11   7          9.52          7.63         8.23 o                         
  11  11   7          6.53          1.42         5.14 o                         
  -8  12   7          0.90         -5.46         8.51 o                         
  -7  12   7         26.14         14.11         7.27 o                         
  -6  12   7         18.07          8.14         8.18 o                         
  -5  12   7          7.96         11.50         7.11 o                         
  -4  12   7         27.40         22.70         8.60 o                         
  -3  12   7          0.05         -3.58         6.35 o                         
  -2  12   7         25.10         29.09         7.25 o                         
  -1  12   7         93.28         91.61        11.55 o                         
   0  12   7         13.39         13.24         6.19 o                         
   1  12   7        425.68        486.78        19.55 o                         
   2  12   7          0.01         -0.38         7.78 o                         
   3  12   7         47.12         49.75         6.04 o                         
   4  12   7          3.72          0.79         2.53 o                         
   5  12   7        100.36        109.79         9.21 o                         
   6  12   7          7.08          1.30         3.86 o                         
   7  12   7         19.97          9.10         4.58 o                         
   8  12   7          1.15         -3.77         6.07 o                         
  -4  13   7        104.06        122.82        13.55 o                         
  -3  13   7         10.60         14.18        13.75 o                         
  -2  13   7          1.05         11.91         7.57 o                         
  -1  13   7          4.14         15.45         7.81 o                         
   0  13   7         20.21         28.15         8.68 o                         
   1  13   7          0.04         -5.36         5.36 o                         
   2  13   7          5.12         -2.95         5.53 o                         
   3  13   7         10.04          2.94        19.58 o                         
   4  13   7          5.04          3.51         6.92 o                         
 -20   0   8         10.96         16.87        17.02 o                         
 -19   0   8         25.65         10.21        14.26 o                         
 -18   0   8         26.67         27.71         9.12 o                         
 -17   0   8         21.85         27.93         9.48 o                         
 -16   0   8          0.30          9.29         7.68 o                         
 -15   0   8        723.97        876.07        29.02 o                         
 -14   0   8         62.64         69.07         8.16 o                         
 -13   0   8        260.67        218.23        15.85 o                         
 -12   0   8         24.95         51.46         7.01 o                         
 -11   0   8          4.24          2.56         3.51 o                         
 -10   0   8       1209.88       1142.74        23.47 o                         
  -9   0   8       1899.64       2074.45        31.98 o                         
  -8   0   8       3442.66       3716.35        45.08 o                         
  -7   0   8          4.32         23.72         4.07 o                         
  -6   0   8       3528.81       3683.13        42.46 o                         
  -5   0   8        839.60        734.10        18.40 o                         
  -4   0   8          0.08          0.30         1.79 o                         
  -3   0   8       2120.43       2082.26        32.14 o                         
  -2   0   8        264.03        251.06         7.09 o                         
  -1   0   8       2882.38       2569.90        26.20 o                         
   0   0   8       1481.80       1468.45        19.26 o                         
   1   0   8        635.92        620.49         9.25 o                         
   2   0   8        275.60        370.12         6.37 o                         
   3   0   8        711.63        691.58        11.99 o                         
   4   0   8          1.71          5.43         1.55 o                         
   5   0   8       3817.43       4173.78        40.32 o                         
   6   0   8       1512.05       1628.39        21.00 o                         
   7   0   8          0.11          1.03         1.95 o                         
   8   0   8       1058.61        914.02        17.29 o                         
   9   0   8         50.01         37.81         4.39 o                         
  10   0   8        161.58        185.62        12.70 o                         
  11   0   8       3490.51       3533.59        46.45 o                         
  12   0   8        378.13        304.69        13.99 o                         
  13   0   8         77.19         73.78         8.99 o                         
  14   0   8        124.38        155.15        14.02 o                         
  15   0   8        532.60        498.28        20.16 o                         
  16   0   8        170.42        207.12        14.20 o                         
  17   0   8          5.48          1.78         4.60 o                         
  18   0   8          1.85          9.11         9.59 o                         
  19   0   8         33.12         37.91         7.69 o                         
  20   0   8         13.74          6.34         6.60 o                         
 -20   1   8          6.17          5.90         6.68 o                         
 -19   1   8          1.65         -1.81         5.69 o                         
 -18   1   8        112.40        132.99        12.38 o                         
 -17   1   8         48.59         42.20         7.65 o                         
 -16   1   8          1.24         -3.78         4.18 o                         
 -15   1   8          1.42          7.53         7.10 o                         
 -14   1   8          1.08          0.22         3.86 o                         
 -13   1   8        226.07        220.84         9.98 o                         
 -12   1   8        991.17       1023.52        16.08 o                         
 -11   1   8        255.22        262.00         8.41 o                         
 -10   1   8        300.58        267.14         7.63 o                         
  -9   1   8          5.45          5.17         2.38 o                         
  -8   1   8         89.60         69.70         4.64 o                         
  -7   1   8         87.00        105.53         4.80 o                         
  -6   1   8        128.62        146.56         5.42 o                         
  -5   1   8       7795.51       7678.79        52.07 o                         
  -4   1   8       3214.98       3459.29        26.57 o                         
  -3   1   8        380.18        356.93         7.45 o                         
  -2   1   8       4900.22       4714.23        31.47 o                         
  -1   1   8        162.18        147.87         3.92 o                         
   0   1   8       1407.65       1337.47        16.90 o                         
   1   1   8         38.62         36.29         2.07 o                         
   2   1   8       1853.51       1862.14        14.22 o                         
   3   1   8        529.30        467.63         7.57 o                         
   4   1   8       1448.16       1611.38        15.09 o                         
   5   1   8        239.11        211.31         4.94 o                         
   6   1   8       3085.51       3114.63        21.43 o                         
   7   1   8        715.84        666.62         8.24 o                         
   8   1   8       1400.67       1518.76        14.43 o                         
   9   1   8         10.77         21.53         4.09 o                         
  10   1   8       2502.93       2274.85        21.96 o                         
  11   1   8         15.65         25.47         3.45 o                         
  12   1   8          0.24          2.59         3.34 o                         
  13   1   8        148.39        154.01         7.22 o                         
  14   1   8         25.38         40.75         4.60 o                         
  15   1   8         13.96         19.99         4.01 o                         
  16   1   8         26.55         29.40         5.28 o                         
  17   1   8          0.34          1.53         3.32 o                         
  18   1   8         21.71         23.15         9.00 o                         
  19   1   8         12.22         18.78         7.66 o                         
  20   1   8          0.62         -7.02         7.02 o                         
 -20   2   8          3.65         -0.07         8.67 o                         
 -19   2   8          5.42         -5.15         6.58 o                         
 -18   2   8          2.29          4.70         9.52 o                         
 -17   2   8         44.00         24.05        16.49 o                         
 -16   2   8        163.02        190.40        12.78 o                         
 -15   2   8        380.05        368.27        13.33 o                         
 -14   2   8        656.44        713.20        16.87 o                         
 -13   2   8          2.07         -1.63         3.82 o                         
 -12   2   8        359.15        335.07         9.86 o                         
 -11   2   8        143.97        158.38         6.77 o                         
 -10   2   8         13.19         19.18         3.10 o                         
  -9   2   8        815.60        747.66        12.31 o                         
  -8   2   8        152.84        101.74         5.11 o                         
  -7   2   8        330.05        282.40         8.03 o                         
  -6   2   8        130.95         87.07         5.22 o                         
  -5   2   8         61.30         44.20         3.25 o                         
  -4   2   8       1407.41       1382.43        16.02 o                         
  -3   2   8         47.15         41.78         3.81 o                         
  -2   2   8       1879.86       1639.47        18.64 o                         
  -1   2   8       3273.83       3441.34        26.00 o                         
   0   2   8      14593.15      14535.65        88.04 o                         
   1   2   8       2650.90       2469.67        19.57 o                         
   2   2   8       2353.21       2188.10        18.66 o                         
   3   2   8       2129.74       1984.89        14.65 o                         
   4   2   8        487.45        423.81         7.72 o                         
   5   2   8         93.58         95.80         2.64 o                         
   6   2   8        430.06        369.78         7.49 o                         
   7   2   8          5.44         24.78         2.32 o                         
   8   2   8        610.85        528.95         8.72 o                         
   9   2   8        418.98        438.37         8.38 o                         
  10   2   8        409.60        449.08        10.25 o                         
  11   2   8        321.41        360.63         8.95 o                         
  12   2   8          5.75          0.79         3.50 o                         
  13   2   8          8.97          2.57         4.08 o                         
  14   2   8          5.43         -2.25         4.52 o                         
  15   2   8          9.04         10.20         5.27 o                         
  16   2   8          8.20          7.01         5.23 o                         
  17   2   8         69.27         63.45         7.90 o                         
  18   2   8          3.28          7.95         4.87 o                         
  19   2   8          7.88         11.24         6.28 o                         
  20   2   8          0.00         11.76         7.62 o                         
 -20   3   8         19.81         24.03         9.83 o                         
 -19   3   8          2.19         -5.70         5.70 o                         
 -18   3   8          2.46         -1.86         5.85 o                         
 -17   3   8          4.31         23.66         6.88 o                         
 -16   3   8          6.43         -1.59         5.20 o                         
 -15   3   8        104.87        107.80        12.41 o                         
 -14   3   8        304.63        285.26        11.92 o                         
 -13   3   8        117.37        150.28         8.93 o                         
 -12   3   8        601.21        600.49        23.35 o                         
 -11   3   8        251.00        327.75         9.61 o                         
 -10   3   8       1494.47       1727.78        22.21 o                         
  -9   3   8        992.47        974.37        21.58 o                         
  -8   3   8        496.67        640.97        12.04 o                         
  -7   3   8        100.49        104.81         5.03 o                         
  -6   3   8        495.55        457.84        14.59 o                         
  -5   3   8        168.90        132.67         5.05 o                         
  -4   3   8      11152.10      10766.19        64.58 o                         
  -3   3   8       1699.25       1440.67        17.05 o                         
  -2   3   8         17.48         45.14         2.67 o                         
  -1   3   8          1.49          0.10         0.93 o                         
   0   3   8        581.42        454.42         6.39 o                         
   1   3   8        771.50        845.71         9.18 o                         
   2   3   8         31.13         17.32         2.18 o                         
   3   3   8        583.41        640.88         8.07 o                         
   4   3   8        780.21        791.05         9.14 o                         
   5   3   8       1168.47       1243.27        10.09 o                         
   6   3   8       2073.34       2006.30        20.99 o                         
   7   3   8         71.91         52.98         3.82 o                         
   8   3   8        155.27         79.61         4.13 o                         
   9   3   8        232.66        192.59         5.92 o                         
  10   3   8         84.80        165.53         6.19 o                         
  11   3   8          6.43          0.71         2.39 o                         
  12   3   8        196.18        198.97         9.73 o                         
  13   3   8        793.89        771.68        19.00 o                         
  14   3   8        122.56        143.17        10.48 o                         
  15   3   8          0.05         -1.53         4.11 o                         
  16   3   8         25.22         20.18         5.65 o                         
  17   3   8          3.67          2.84         6.54 o                         
  18   3   8          0.10         -4.97         4.97 o                         
  19   3   8          1.36         11.06         5.56 o                         
  20   3   8          0.27          6.98         6.80 o                         
 -19   4   8         53.55         35.24         9.84 o                         
 -18   4   8         34.36         22.93         7.01 o                         
 -17   4   8         11.48         20.61         9.31 o                         
 -16   4   8         35.34         32.82         7.99 o                         
 -15   4   8        292.80        300.03        15.10 o                         
 -14   4   8         78.40         87.39         8.11 o                         
 -13   4   8        172.77        165.66        12.72 o                         
 -12   4   8         80.07         84.70         6.69 o                         
 -11   4   8         13.31          5.77         4.14 o                         
 -10   4   8         80.07         97.55         5.68 o                         
  -9   4   8         17.98          3.30         2.05 o                         
  -8   4   8       1191.56       1291.34        15.84 o                         
  -7   4   8       1195.41       1224.13        15.14 o                         
  -6   4   8       2450.57       2459.45        25.61 o                         
  -5   4   8       1250.89       1299.59        16.82 o                         
  -4   4   8      10834.42      10989.80        71.08 o                         
  -3   4   8        575.58        540.74         7.87 o                         
  -2   4   8       1922.71       2372.92        23.89 o                         
  -1   4   8        423.16        555.64         8.38 o                         
   0   4   8      10952.15      11396.46        68.85 o                         
   1   4   8       2293.58       2208.44        19.32 o                         
   2   4   8         22.75         24.59         2.40 o                         
   3   4   8        485.42        446.57         6.52 o                         
   4   4   8         48.90         45.74         2.73 o                         
   5   4   8        115.54        111.47         3.62 o                         
   6   4   8         97.45        126.71         3.64 o                         
   7   4   8        321.78        328.90         7.17 o                         
   8   4   8        553.73        532.07        10.41 o                         
   9   4   8         22.47         12.42         3.97 o                         
  10   4   8        906.03        909.83        13.68 o                         
  11   4   8        724.54        762.76        15.08 o                         
  12   4   8         93.70        122.49         8.57 o                         
  13   4   8         32.55         66.13         6.91 o                         
  14   4   8         61.20         54.04         7.24 o                         
  15   4   8         26.56         23.89         5.62 o                         
  16   4   8        114.56        153.60        11.49 o                         
  17   4   8         14.60         30.11         6.67 o                         
  18   4   8         67.51         66.08         9.23 o                         
  19   4   8          1.43          6.54         7.29 o                         
 -19   5   8          6.72          8.06         8.39 o                         
 -18   5   8          0.05         14.73         7.67 o                         
 -17   5   8          2.45          4.47         9.66 o                         
 -16   5   8        120.39        138.33        16.71 o                         
 -15   5   8        221.71        177.68        17.84 o                         
 -14   5   8        110.82        105.06        12.80 o                         
 -13   5   8         98.09        127.19        12.84 o                         
 -12   5   8        297.62        261.01        11.91 o                         
 -11   5   8          4.64         -3.38         3.38 o                         
 -10   5   8        839.88        743.23        16.49 o                         
  -9   5   8       1779.35       1771.27        23.47 o                         
  -8   5   8        501.45        463.06        10.09 o                         
  -7   5   8        125.60        105.33         7.71 o                         
  -6   5   8          8.50          9.69         1.46 o                         
  -5   5   8        173.74        218.31         4.54 o                         
  -4   5   8       2833.36       2792.19        25.92 o                         
  -3   5   8       2280.28       2524.95        24.12 o                         
  -2   5   8        843.40       1048.08        13.98 o                         
  -1   5   8        182.03        186.27         6.31 o                         
   0   5   8       1881.54       2062.07        19.17 o                         
   1   5   8        352.67        304.00         6.23 o                         
   2   5   8         31.47         53.46         3.53 o                         
   3   5   8          5.49          9.35         1.59 o                         
   4   5   8        736.59        793.22        10.51 o                         
   5   5   8         48.99         45.93         3.14 o                         
   6   5   8       2785.07       2640.85        20.97 o                         
   7   5   8          7.70          5.76         1.46 o                         
   8   5   8        624.50        642.61        11.08 o                         
   9   5   8        511.95        618.88        11.91 o                         
  10   5   8          6.48         -0.75         2.34 o                         
  11   5   8        124.17        116.87        12.44 o                         
  12   5   8        288.80        227.76        11.60 o                         
  13   5   8        298.87        326.76        13.97 o                         
  14   5   8         56.83         40.20         8.02 o                         
  15   5   8          2.49         -1.88         5.41 o                         
  16   5   8         16.68         22.34         7.11 o                         
  17   5   8          0.98          5.98         5.42 o                         
  18   5   8          0.33          2.11         6.49 o                         
  19   5   8          2.13          5.95         6.29 o                         
 -18   6   8          5.00         -7.03        10.15 o                         
 -17   6   8         82.33         91.71        12.22 o                         
 -16   6   8          5.02         10.48        10.64 o                         
 -15   6   8          5.41         12.88         7.00 o                         
 -14   6   8         70.98         75.49        12.07 o                         
 -13   6   8        187.27        208.41        11.38 o                         
 -12   6   8        313.14        317.09        13.65 o                         
 -11   6   8         54.09         49.70         5.64 o                         
 -10   6   8         17.60         25.12         4.23 o                         
  -9   6   8        793.69        725.48        22.65 o                         
  -8   6   8         22.21         20.28         3.51 o                         
  -7   6   8         63.56         65.42         5.20 o                         
  -6   6   8        292.91        321.23         6.66 o                         
  -5   6   8        345.60        349.47         8.55 o                         
  -4   6   8       2123.62       2270.00        23.84 o                         
  -3   6   8       1129.01       1277.01        17.49 o                         
  -2   6   8         52.92         50.30         4.08 o                         
  -1   6   8        137.74        195.56         6.54 o                         
   0   6   8        735.36        610.74        10.58 o                         
   1   6   8        134.44        136.56         3.79 o                         
   2   6   8       2768.93       2567.72        20.69 o                         
   3   6   8       1764.54       1724.17        16.96 o                         
   4   6   8        847.38        725.16        12.60 o                         
   5   6   8        162.25        176.40         5.47 o                         
   6   6   8         32.51         33.81         3.01 o                         
   7   6   8         16.30         29.66         2.69 o                         
   8   6   8        296.53        355.41         7.37 o                         
   9   6   8         62.03         65.19         4.21 o                         
  10   6   8         31.81         18.47         3.48 o                         
  11   6   8        215.03        171.90         9.98 o                         
  12   6   8          5.37          5.74         3.69 o                         
  13   6   8          0.24         -2.19         4.19 o                         
  14   6   8          0.03          4.29         8.50 o                         
  15   6   8          3.39         -0.63         7.47 o                         
  16   6   8          5.02         -1.51         4.55 o                         
  17   6   8          2.53          0.31        11.35 o                         
  18   6   8         13.04         22.72         5.79 o                         
 -17   7   8          0.40         -6.33         6.33 o                         
 -16   7   8          2.66          5.78         6.80 o                         
 -15   7   8          0.42         -1.41         7.87 o                         
 -14   7   8          0.00         -4.54         4.54 o                         
 -13   7   8         15.43         13.49         5.19 o                         
 -12   7   8         40.46         21.70         5.10 o                         
 -11   7   8         28.76          8.09         3.70 o                         
 -10   7   8         18.14         20.65         3.89 o                         
  -9   7   8        165.42        162.32         7.58 o                         
  -8   7   8        356.87        371.67        10.28 o                         
  -7   7   8        442.87        395.02        12.63 o                         
  -6   7   8        428.74        470.60        29.50 o                         
  -5   7   8        494.26        478.06        14.91 o                         
  -4   7   8         25.16         20.48         3.06 o                         
  -3   7   8         11.22         14.12         2.98 o                         
  -2   7   8       1878.32       1832.56        22.71 o                         
  -1   7   8        383.62        387.84         8.66 o                         
   0   7   8        168.44        170.73         5.98 o                         
   1   7   8        499.91        564.50         8.33 o                         
   2   7   8          2.07          0.78         1.32 o                         
   3   7   8         34.89         25.34         2.47 o                         
   4   7   8         22.12         21.24         2.56 o                         
   5   7   8        462.09        495.34         9.27 o                         
   6   7   8        568.76        557.26        10.49 o                         
   7   7   8          0.01          0.07         2.28 o                         
   8   7   8        445.84        447.30         9.93 o                         
   9   7   8        160.82        164.10         5.96 o                         
  10   7   8         75.20         70.51         5.07 o                         
  11   7   8          0.78          2.95         4.60 o                         
  12   7   8        144.29        168.11        10.79 o                         
  13   7   8         34.85         37.63         6.16 o                         
  14   7   8         15.17          6.11         5.35 o                         
  15   7   8          5.72         16.90         5.40 o                         
  16   7   8          0.00          2.94        10.30 o                         
  17   7   8          0.37          3.68        12.41 o                         
 -16   8   8         10.72          4.43         7.65 o                         
 -15   8   8          3.19         -0.21         5.18 o                         
 -14   8   8         16.44         11.33         8.89 o                         
 -13   8   8         20.36          2.16         5.44 o                         
 -12   8   8          0.01         -3.64         3.64 o                         
 -11   8   8          1.85          0.55         2.93 o                         
 -10   8   8          9.68          8.72         3.13 o                         
  -9   8   8        422.65        457.49        19.24 o                         
  -8   8   8        142.32        157.87        15.17 o                         
  -7   8   8         11.27         19.41         7.25 o                         
  -6   8   8         76.51         70.75        11.83 o                         
  -5   8   8         27.14         20.23         7.15 o                         
  -4   8   8        306.64        296.25        14.69 o                         
  -3   8   8        447.30        384.82        10.37 o                         
  -2   8   8        235.03        212.46         7.14 o                         
  -1   8   8          1.80         -0.71         2.57 o                         
   0   8   8          0.82         -2.64         2.64 o                         
   1   8   8          4.62          1.05         2.38 o                         
   2   8   8        185.27        233.73         5.32 o                         
   3   8   8          5.87          2.21         1.63 o                         
   4   8   8        303.29        303.95         7.00 o                         
   5   8   8          1.45          1.57         2.19 o                         
   6   8   8        140.96        170.77         6.95 o                         
   7   8   8         40.77         55.33         4.61 o                         
   8   8   8        123.99        127.67         6.77 o                         
   9   8   8        100.17         93.15         6.99 o                         
  10   8   8         41.96         29.03         2.89 o                         
  11   8   8        150.89        167.19         8.73 o                         
  12   8   8         85.26         77.76         7.40 o                         
  13   8   8         49.05         48.79         6.19 o                         
  14   8   8          0.84         -4.98         6.35 o                         
  15   8   8          0.52          3.22         4.17 o                         
  16   8   8         20.12         19.59         9.66 o                         
 -15   9   8          7.37         -6.81         6.81 o                         
 -14   9   8         16.85         -1.05         8.38 o                         
 -13   9   8         24.91         14.77         5.58 o                         
 -12   9   8          1.28          6.19         6.45 o                         
 -11   9   8         11.74          9.05         3.39 o                         
 -10   9   8          1.20         13.56         7.80 o                         
  -9   9   8         43.82         46.49        10.25 o                         
  -8   9   8          0.01         -1.37         5.07 o                         
  -7   9   8        333.34        337.06        16.99 o                         
  -6   9   8         80.47         62.24        11.25 o                         
  -5   9   8         33.83         29.08         7.51 o                         
  -4   9   8        263.07        236.25        13.44 o                         
  -3   9   8        145.21        152.12         8.11 o                         
  -2   9   8        373.47        356.54        10.69 o                         
  -1   9   8         40.10         54.46         6.02 o                         
   0   9   8         92.74         71.84         6.82 o                         
   1   9   8        481.39        490.61        13.21 o                         
   2   9   8        369.37        392.24         7.09 o                         
   3   9   8        238.93        234.22         6.04 o                         
   4   9   8         12.56          9.62         2.36 o                         
   5   9   8          6.08         18.12         2.81 o                         
   6   9   8          5.50          6.49         2.54 o                         
   7   9   8        125.77        127.98         5.92 o                         
   8   9   8          0.37         -0.53         2.98 o                         
   9   9   8         74.51         52.80         4.28 o                         
  10   9   8          4.28          2.65         2.88 o                         
  11   9   8          0.44          1.63         4.45 o                         
  12   9   8          0.79         -1.63         5.30 o                         
  13   9   8          0.24         -0.69         2.86 o                         
  14   9   8          1.57          8.48         6.40 o                         
  15   9   8         11.23         18.96         7.85 o                         
 -13  10   8          1.93         -8.84         8.84 o                         
 -12  10   8          0.00          4.80         8.48 o                         
 -11  10   8          6.77         -7.12         7.12 o                         
 -10  10   8          8.37          5.96         7.38 o                         
  -9  10   8         31.43         30.94         8.25 o                         
  -8  10   8         86.77         87.09        12.50 o                         
  -7  10   8          0.57         -1.95         7.29 o                         
  -6  10   8          0.43         -0.57         6.94 o                         
  -5  10   8         21.23         16.41         7.02 o                         
  -4  10   8          1.64          3.50         5.13 o                         
  -3  10   8         19.07         13.73         6.03 o                         
  -2  10   8        185.68        206.87        13.36 o                         
  -1  10   8         79.39        102.53         8.63 o                         
   0  10   8         11.45         12.52         3.90 o                         
   1  10   8          3.06          2.49         3.14 o                         
   2  10   8         98.42        106.28         7.13 o                         
   3  10   8          8.25         10.75         2.05 o                         
   4  10   8          0.42          3.54         2.85 o                         
   5  10   8         10.54         10.90         3.38 o                         
   6  10   8         65.17         45.95         4.01 o                         
   7  10   8         12.43         22.34         3.28 o                         
   8  10   8         53.00         64.77         5.00 o                         
   9  10   8         35.44         38.81         3.98 o                         
  10  10   8         18.57         23.58         4.70 o                         
  11  10   8          4.48          1.53         4.33 o                         
  12  10   8          2.90         -8.85         8.85 o                         
  13  10   8          4.53          0.82        11.07 o                         
 -11  11   8          5.55         -6.46         6.46 o                         
 -10  11   8          5.20          0.46         8.44 o                         
  -9  11   8          2.45          1.51         6.27 o                         
  -8  11   8          5.71         -5.60         5.60 o                         
  -7  11   8         31.00         35.53         8.61 o                         
  -6  11   8          1.81         -5.21         5.62 o                         
  -5  11   8          9.23         14.14         6.77 o                         
  -4  11   8         27.01         34.25         8.17 o                         
  -3  11   8          0.27         11.05         7.31 o                         
  -2  11   8          2.51          1.17         5.53 o                         
  -1  11   8          1.88         -4.59         4.59 o                         
   0  11   8         66.32         55.06         6.72 o                         
   1  11   8          1.93          0.21         4.03 o                         
   2  11   8         16.32         18.49         4.53 o                         
   3  11   8          9.30          6.85         3.83 o                         
   4  11   8          0.95          0.55         4.31 o                         
   5  11   8          5.71          1.62         4.52 o                         
   6  11   8        101.82        120.74         6.04 o                         
   7  11   8         14.11         10.87         4.84 o                         
   8  11   8          3.96          5.55         3.54 o                         
   9  11   8          4.40          4.01         2.72 o                         
  10  11   8         11.15         20.17         8.82 o                         
  11  11   8          0.90         -5.57         5.57 o                         
  -8  12   8          1.25         -8.92         8.92 o                         
  -7  12   8         24.51         19.74         7.82 o                         
  -6  12   8          0.29         -6.41         6.41 o                         
  -5  12   8         14.14         18.06         7.78 o                         
  -4  12   8          5.27          2.44         9.40 o                         
  -3  12   8         16.66         13.29         7.29 o                         
  -2  12   8          3.43          2.52         6.18 o                         
  -1  12   8        155.50        157.25        13.61 o                         
   0  12   8        179.37        238.71        16.51 o                         
   1  12   8          3.42          1.94         8.32 o                         
   2  12   8          0.00          8.41         6.17 o                         
   3  12   8         50.26         61.89         9.74 o                         
   4  12   8         25.45         13.70         9.43 o                         
   5  12   8         41.64         40.31         5.60 o                         
   6  12   8         47.56         55.84        11.37 o                         
   7  12   8          1.12         -1.39         4.53 o                         
   8  12   8          1.89          1.47         5.61 o                         
  -3  13   8          1.76          5.12         7.14 o                         
  -2  13   8          2.34          9.70         6.99 o                         
  -1  13   8          7.84         -1.07         6.42 o                         
   0  13   8          6.97          8.37         6.70 o                         
   1  13   8          4.30          6.29         7.58 o                         
   2  13   8         88.90         92.92        14.27 o                         
   3  13   8          0.18          1.10        13.87 o                         
 -20   1   9          0.12          0.61         5.84 o                         
 -19   1   9          2.88         -5.32         8.99 o                         
 -18   1   9         26.59         25.93         8.74 o                         
 -17   1   9          1.59         -4.91         5.18 o                         
 -16   1   9          8.02         12.71         4.76 o                         
 -15   1   9         28.58         19.51         5.75 o                         
 -14   1   9         20.90         29.70         6.06 o                         
 -13   1   9         92.46        146.85         7.80 o                         
 -12   1   9         11.66         22.65         4.00 o                         
 -11   1   9        340.08        364.27         9.35 o                         
 -10   1   9        399.81        404.56         9.47 o                         
  -9   1   9        135.74        105.90         5.56 o                         
  -8   1   9         43.98         37.52         3.65 o                         
  -7   1   9        279.04        240.71         6.94 o                         
  -6   1   9       1711.07       1741.99        19.59 o                         
  -5   1   9        106.06         81.31         4.64 o                         
  -4   1   9       1077.35        983.61        16.62 o                         
  -3   1   9         96.22         93.62         4.24 o                         
  -2   1   9         17.26          6.11         1.47 o                         
  -1   1   9        434.54        476.47         8.11 o                         
   0   1   9          2.41          0.57         1.20 o                         
   1   1   9         85.15         68.12         4.15 o                         
   2   1   9        755.04        604.60         7.47 o                         
   3   1   9         37.50         47.91         3.06 o                         
   4   1   9        344.39        301.06         5.86 o                         
   5   1   9       1362.35       1302.05        14.40 o                         
   6   1   9        415.99        314.50         5.00 o                         
   7   1   9          3.94          0.77         1.20 o                         
   8   1   9        221.68        151.84         4.19 o                         
   9   1   9        311.86        297.70         6.22 o                         
  10   1   9          0.01          6.19         2.19 o                         
  11   1   9        188.48        189.35         5.88 o                         
  12   1   9        274.43        246.90         7.77 o                         
  13   1   9        107.24         82.62         5.79 o                         
  14   1   9          3.79          0.08         2.77 o                         
  15   1   9          0.65         -1.97         3.24 o                         
  16   1   9          2.35         11.29         3.82 o                         
  17   1   9         36.86         36.34         6.18 o                         
  18   1   9          4.10          0.01         4.72 o                         
  19   1   9          0.09         -1.24         8.23 o                         
  20   1   9         12.50          5.02         7.36 o                         
 -20   2   9          2.55         -0.14         8.20 o                         
 -19   2   9         17.44          8.49         8.18 o                         
 -18   2   9         65.37         45.70         9.41 o                         
 -17   2   9          9.55          6.35         5.22 o                         
 -16   2   9         71.13         82.61         9.13 o                         
 -15   2   9         12.45          8.95         5.88 o                         
 -14   2   9          8.91          6.77         3.79 o                         
 -13   2   9         45.25         52.24         5.78 o                         
 -12   2   9         20.72          9.09         2.93 o                         
 -11   2   9         14.21          2.77         2.49 o                         
 -10   2   9        514.19        585.30        12.02 o                         
  -9   2   9         38.07         25.44         3.30 o                         
  -8   2   9        665.64        649.22        12.13 o                         
  -7   2   9        889.99        916.22        13.59 o                         
  -6   2   9       3613.43       3676.10        34.01 o                         
  -5   2   9        301.40        320.04         7.89 o                         
  -4   2   9        300.38        233.04         6.51 o                         
  -3   2   9          6.06          7.11         1.64 o                         
  -2   2   9        117.31         96.27         3.93 o                         
  -1   2   9        143.18        128.09         4.15 o                         
   0   2   9          1.39          2.73         1.17 o                         
   1   2   9        563.30        557.47         7.96 o                         
   2   2   9        396.75        337.08         5.92 o                         
   3   2   9        787.53        651.24         7.74 o                         
   4   2   9       1844.08       1597.36        15.68 o                         
   5   2   9        540.04        571.63         7.88 o                         
   6   2   9        901.34        843.94        11.52 o                         
   7   2   9        238.65        233.68         6.33 o                         
   8   2   9        232.96        270.13         6.75 o                         
   9   2   9         77.23         81.54         4.82 o                         
  10   2   9        124.82         93.35         5.46 o                         
  11   2   9         49.53         29.15         3.78 o                         
  12   2   9        119.66         68.45         7.12 o                         
  13   2   9         42.01         43.47         5.85 o                         
  14   2   9          0.43          1.57         3.86 o                         
  15   2   9         17.59          0.71         3.91 o                         
  16   2   9          0.24          0.70         4.64 o                         
  17   2   9         37.65         36.30         6.81 o                         
  18   2   9          6.20          0.56         4.94 o                         
  19   2   9          5.44         -4.26         5.41 o                         
  20   2   9          0.00         -3.35         5.57 o                         
 -20   3   9          0.01         -1.90         7.79 o                         
 -19   3   9         44.05         39.77         7.62 o                         
 -17   3   9          0.97          0.86         4.99 o                         
 -16   3   9          4.84          5.40         4.89 o                         
 -15   3   9         30.63         52.02         8.97 o                         
 -14   3   9         12.44         -0.59         4.09 o                         
 -13   3   9         10.87          9.91         4.02 o                         
 -12   3   9         14.40         34.74         4.95 o                         
 -11   3   9         11.25         12.68         3.50 o                         
 -10   3   9        423.06        491.83        16.04 o                         
  -9   3   9         39.18         40.86         4.07 o                         
  -8   3   9          7.53          7.83         2.52 o                         
  -7   3   9        541.50        536.78        10.27 o                         
  -6   3   9          2.03         14.75         2.60 o                         
  -5   3   9        267.76        425.69         8.77 o                         
  -4   3   9        408.11        380.33         8.60 o                         
  -3   3   9         38.40         53.31         3.91 o                         
  -2   3   9        901.26        887.57        11.46 o                         
  -1   3   9       3237.22       3116.44        25.18 o                         
   0   3   9       5630.46       5620.38        46.78 o                         
   1   3   9          8.53          9.80         1.56 o                         
   2   3   9        119.64        135.62         3.51 o                         
   3   3   9       1165.37       1194.19        11.37 o                         
   4   3   9        917.82        995.74        10.15 o                         
   5   3   9       1574.57       1471.00        12.62 o                         
   6   3   9         88.07        106.07         4.66 o                         
   7   3   9        621.31        739.57        11.41 o                         
   8   3   9        241.15        232.95         6.12 o                         
   9   3   9         53.57        113.00         5.45 o                         
  10   3   9          7.42         12.60         2.74 o                         
  11   3   9        190.04        210.21         9.08 o                         
  12   3   9         12.88         19.33         4.73 o                         
  13   3   9          2.48          4.47         3.75 o                         
  14   3   9         39.84         34.41         5.78 o                         
  15   3   9         13.31         13.58         5.17 o                         
  16   3   9          3.09          3.64         4.90 o                         
  17   3   9          0.41         -0.47         4.28 o                         
  18   3   9          6.50          1.03         6.70 o                         
  19   3   9          3.14         -2.51        11.47 o                         
  20   3   9          0.20         -4.71         5.36 o                         
 -19   4   9          8.60         -6.95         6.95 o                         
 -18   4   9         22.94          5.90         9.68 o                         
 -17   4   9          1.51         -0.79         5.17 o                         
 -16   4   9         17.75         11.61         5.32 o                         
 -15   4   9         11.36          8.95         6.62 o                         
 -14   4   9         63.85         59.37         6.44 o                         
 -13   4   9        128.81         98.92         7.12 o                         
 -12   4   9        515.40        581.81        14.14 o                         
 -11   4   9        227.77        217.55        11.42 o                         
 -10   4   9        420.78        534.85        12.75 o                         
  -9   4   9        222.69        181.23         9.31 o                         
  -8   4   9          9.78         -1.13         1.96 o                         
  -7   4   9         56.39         52.98         3.79 o                         
  -6   4   9        396.43        439.69         9.92 o                         
  -5   4   9        913.44        933.64        13.41 o                         
  -4   4   9          1.41         -1.87         1.87 o                         
  -3   4   9       2484.89       2652.88        25.81 o                         
  -2   4   9          0.01          9.39         1.41 o                         
  -1   4   9         12.43         26.34         3.42 o                         
   0   4   9        376.61        418.15         6.58 o                         
   1   4   9          9.29          1.36         1.51 o                         
   2   4   9         11.54         18.74         1.89 o                         
   3   4   9         47.43         44.45         2.67 o                         
   4   4   9         69.34         83.45         3.30 o                         
   5   4   9        457.25        492.75         7.19 o                         
   6   4   9        327.22        288.01         5.58 o                         
   7   4   9         19.81         16.89         2.22 o                         
   8   4   9          5.13         12.19         2.65 o                         
   9   4   9         62.58         75.83         4.54 o                         
  10   4   9          2.60          4.32         3.46 o                         
  11   4   9        171.12        176.80         9.77 o                         
  12   4   9         53.13        104.19         8.13 o                         
  13   4   9         41.99         48.48         5.96 o                         
  14   4   9          0.01         -3.38         4.14 o                         
  15   4   9          4.42         -0.18         4.08 o                         
  16   4   9          9.72         10.35         5.08 o                         
  17   4   9         36.25         40.12         9.70 o                         
  18   4   9          1.51          1.87         5.77 o                         
  19   4   9         10.83         10.67         7.19 o                         
 -19   5   9          4.46         -4.79         8.53 o                         
 -18   5   9         17.83          6.21         8.86 o                         
 -17   5   9          0.07          9.83         7.29 o                         
 -16   5   9         59.02         64.51        10.50 o                         
 -15   5   9        249.34        294.37        18.63 o                         
 -14   5   9        187.59        160.96         7.19 o                         
 -13   5   9        116.66        132.07         8.72 o                         
 -12   5   9          1.71          2.26         3.52 o                         
 -11   5   9         78.93         85.44         5.97 o                         
 -10   5   9         91.36         60.45         6.11 o                         
  -9   5   9        219.77        285.51        21.63 o                         
  -8   5   9         74.71         68.59         3.51 o                         
  -7   5   9       1815.67       1996.69        22.91 o                         
  -6   5   9       1215.48       1249.54        15.06 o                         
  -5   5   9         38.33         59.16         3.50 o                         
  -4   5   9        301.31        270.00         7.92 o                         
  -3   5   9        298.65        373.60         8.28 o                         
  -2   5   9        248.18        255.20         7.87 o                         
  -1   5   9       3644.18       3992.02        35.10 o                         
   0   5   9       1281.82       1454.73        15.61 o                         
   1   5   9        901.48        820.37        10.58 o                         
   2   5   9          3.10          2.46         1.50 o                         
   3   5   9        526.04        617.74        11.15 o                         
   4   5   9          0.99          1.85         1.45 o                         
   5   5   9          8.81         12.67         1.90 o                         
   6   5   9         52.17         38.05         2.89 o                         
   7   5   9         12.39         25.83         2.41 o                         
   8   5   9         20.87         10.80         2.57 o                         
   9   5   9         97.49        104.05         5.58 o                         
  10   5   9         64.74         57.83         4.60 o                         
  11   5   9         18.15         22.61         6.25 o                         
  12   5   9          7.85          8.30         4.63 o                         
  13   5   9         54.30         71.69         7.36 o                         
  14   5   9          0.06         -3.65         3.65 o                         
  15   5   9         65.03         68.56         7.52 o                         
  16   5   9          3.64         11.90         5.27 o                         
  17   5   9          7.70          9.33         8.61 o                         
  18   5   9          0.05         13.44         6.28 o                         
  19   5   9          7.07          2.43         6.08 o                         
 -18   6   9         22.70         32.61        15.44 o                         
 -17   6   9         33.56         33.63        15.98 o                         
 -16   6   9         13.09         14.82         9.52 o                         
 -15   6   9         44.54         18.77         7.91 o                         
 -14   6   9         39.79         34.04         6.23 o                         
 -13   6   9          8.38         14.92         5.13 o                         
 -12   6   9         33.93         19.49         5.08 o                         
 -11   6   9        477.49        534.56        14.32 o                         
 -10   6   9        656.46        524.57        13.47 o                         
  -9   6   9        674.79        727.19        16.59 o                         
  -8   6   9        328.25        376.69        10.20 o                         
  -7   6   9          3.53          1.17         2.00 o                         
  -6   6   9        130.13        146.89         4.93 o                         
  -5   6   9       3484.30       3523.03        41.14 o                         
  -4   6   9       1883.82       2023.34        25.58 o                         
  -3   6   9        857.63        768.50        13.32 o                         
  -2   6   9        527.61        577.06        12.63 o                         
  -1   6   9         89.24        123.63         5.87 o                         
   0   6   9        413.04        421.63         9.45 o                         
   1   6   9       2949.02       3020.44        23.94 o                         
   2   6   9       2605.42       2682.94        24.17 o                         
   3   6   9         51.11         39.51         2.84 o                         
   4   6   9        546.12        665.08         9.85 o                         
   5   6   9          5.94          4.54         1.85 o                         
   6   6   9         49.69         55.03         3.69 o                         
   7   6   9         37.98         29.09         2.84 o                         
   8   6   9         51.06         83.09         3.91 o                         
   9   6   9         14.32         18.36         3.53 o                         
  10   6   9         12.26         22.98         3.73 o                         
  11   6   9          3.46          8.21         3.37 o                         
  12   6   9         65.29         55.86         9.03 o                         
  13   6   9         37.10         36.25         9.63 o                         
  14   6   9          4.93          8.02         4.84 o                         
  15   6   9          9.78         14.93         8.11 o                         
  16   6   9          0.25          2.94         4.86 o                         
  17   6   9          2.13          2.56         6.17 o                         
  18   6   9         21.09         36.78         7.00 o                         
 -17   7   9          0.00         -5.34         6.94 o                         
 -16   7   9          2.01          0.39        10.81 o                         
 -15   7   9         34.49         29.21         8.14 o                         
 -14   7   9        130.34        128.21        20.13 o                         
 -13   7   9        114.27         99.36         8.50 o                         
 -12   7   9         68.16         78.24         7.17 o                         
 -11   7   9          1.33         -0.33         3.21 o                         
 -10   7   9        207.75        193.72        11.55 o                         
  -9   7   9        156.63        148.87         7.23 o                         
  -8   7   9        152.94        167.17        10.04 o                         
  -7   7   9        853.05        793.37        28.55 o                         
  -6   7   9        108.62        131.08        14.09 o                         
  -5   7   9        318.26        347.86        10.09 o                         
  -4   7   9         88.20        119.02         5.97 o                         
  -3   7   9          5.94         19.34         3.43 o                         
  -2   7   9        221.85        212.02         8.10 o                         
  -1   7   9       1650.82       1877.76        20.06 o                         
   0   7   9        237.01        197.81         6.47 o                         
   1   7   9        623.36        620.94         8.76 o                         
   2   7   9         20.97         42.96         3.42 o                         
   3   7   9        113.22         73.17         3.88 o                         
   4   7   9         52.75         51.96         3.54 o                         
   5   7   9        323.69        313.96         8.97 o                         
   6   7   9        286.53        319.86         8.04 o                         
   7   7   9        539.02        543.42        11.85 o                         
   8   7   9         35.96          6.83         2.72 o                         
   9   7   9          6.90         11.06         2.55 o                         
  10   7   9        135.50        150.63         7.44 o                         
  11   7   9          9.09          4.29         3.24 o                         
  12   7   9         19.61         34.02         5.80 o                         
  13   7   9         25.33         26.79        10.24 o                         
  14   7   9          0.55         -3.16         5.34 o                         
  15   7   9          8.08          3.88         4.54 o                         
  16   7   9          9.21         12.50         5.40 o                         
  17   7   9          9.21          8.02         5.71 o                         
 -16   8   9          2.38         -6.42        13.15 o                         
 -15   8   9          0.71         -5.95         5.95 o                         
 -14   8   9         16.52         23.00         5.82 o                         
 -13   8   9         69.51         59.88         6.74 o                         
 -12   8   9         11.59          3.41         4.03 o                         
 -11   8   9         83.35         92.10         9.34 o                         
 -10   8   9        198.94        228.32        14.62 o                         
  -9   8   9        152.60        146.47         8.29 o                         
  -8   8   9          7.49         -4.43        11.60 o                         
  -7   8   9         94.92         70.28        10.96 o                         
  -6   8   9         43.33         43.60        21.87 o                         
  -5   8   9       1060.86       1037.70        31.49 o                         
  -4   8   9        693.15        635.90        15.29 o                         
  -3   8   9        975.39        941.84        16.90 o                         
  -2   8   9         47.70         43.35         4.26 o                         
  -1   8   9        759.36        828.08        14.39 o                         
   0   8   9        106.49         96.56         6.33 o                         
   1   8   9       1044.03       1002.26        15.95 o                         
   2   8   9        106.98        102.63         3.95 o                         
   3   8   9        146.22        143.36         5.64 o                         
   4   8   9         56.77         50.56         3.76 o                         
   5   8   9         21.08         20.46         2.92 o                         
   6   8   9          8.60         15.05         3.09 o                         
   7   8   9        346.34        361.90        16.97 o                         
   8   8   9         24.24         11.24         3.34 o                         
   9   8   9        166.98        162.02         7.26 o                         
  10   8   9        161.30        186.48        12.70 o                         
  11   8   9         99.08         99.25         6.68 o                         
  12   8   9          5.11          5.83         4.25 o                         
  13   8   9          7.56         -4.08         4.08 o                         
  14   8   9          0.01          0.42         4.35 o                         
  15   8   9         15.91          3.10        11.92 o                         
  16   8   9         14.67         24.62         8.61 o                         
 -15   9   9         18.53         23.94        12.25 o                         
 -14   9   9          7.48         10.19         6.74 o                         
 -13   9   9          7.23          7.33         5.09 o                         
 -12   9   9         20.94         14.05         5.27 o                         
 -11   9   9          3.56          1.77         9.21 o                         
 -10   9   9         84.53         57.15        11.55 o                         
  -9   9   9        137.72        138.91        20.26 o                         
  -8   9   9         91.77         62.08        10.95 o                         
  -7   9   9        170.24        210.43        21.66 o                         
  -6   9   9         94.63         94.54        12.62 o                         
  -5   9   9        132.77        114.36        13.96 o                         
  -4   9   9        182.01        173.69        13.26 o                         
  -3   9   9         64.10         80.93         8.92 o                         
  -2   9   9        148.64        174.91         8.89 o                         
  -1   9   9        440.22        376.31        11.98 o                         
   0   9   9        588.01        645.33        14.50 o                         
   1   9   9        318.21        283.22         9.55 o                         
   2   9   9        357.36        388.45        11.22 o                         
   3   9   9          0.19          6.97         2.89 o                         
   4   9   9         62.41         71.16         4.77 o                         
   5   9   9        115.98        116.72         5.50 o                         
   6   9   9        178.80        179.87         7.85 o                         
   7   9   9        226.69        244.14         7.43 o                         
   8   9   9         78.76         86.91         6.73 o                         
   9   9   9          4.93          7.79         3.77 o                         
  10   9   9        118.58        141.11         7.02 o                         
  11   9   9         90.42         96.81         9.16 o                         
  12   9   9         63.08         73.88         7.84 o                         
  13   9   9          5.89         12.20         4.81 o                         
  14   9   9          0.46          3.75         4.43 o                         
  15   9   9         93.04        114.07        15.82 o                         
 -13  10   9         37.73         39.09        10.95 o                         
 -12  10   9          6.36          7.57         6.76 o                         
 -11  10   9          1.20         -2.54         8.79 o                         
 -10  10   9         12.06         -1.02         6.13 o                         
  -9  10   9         10.37         15.60         6.74 o                         
  -8  10   9        105.80        121.30        12.76 o                         
  -7  10   9          9.92         10.19         6.93 o                         
  -6  10   9          6.77         22.43         7.42 o                         
  -5  10   9        105.74         93.34        11.98 o                         
  -4  10   9        216.67        242.25        21.84 o                         
  -3  10   9         81.10        112.88        12.02 o                         
  -2  10   9          8.97         11.55         4.57 o                         
  -1  10   9          0.99          0.88         4.88 o                         
   0  10   9         73.75         71.19         7.32 o                         
   1  10   9         24.79         34.72         5.41 o                         
   2  10   9         30.72         17.65         4.54 o                         
   3  10   9         75.08         74.87         4.44 o                         
   4  10   9        104.66         91.67         5.87 o                         
   5  10   9        284.68        294.60         8.10 o                         
   6  10   9         17.29         24.73         3.83 o                         
   7  10   9        478.45        457.79        11.21 o                         
   8  10   9        307.18        347.60        11.96 o                         
   9  10   9        229.09        205.83        11.08 o                         
  10  10   9         29.23         28.93         3.65 o                         
  11  10   9        297.50        277.51         8.20 o                         
  12  10   9         16.73         46.41        10.83 o                         
  13  10   9         35.54         21.53        12.13 o                         
 -11  11   9         26.03         29.74         9.14 o                         
 -10  11   9          1.00          5.25         8.72 o                         
  -9  11   9          9.46          3.52         8.93 o                         
  -8  11   9         29.72         33.95         8.37 o                         
  -7  11   9          0.03         -6.34         6.34 o                         
  -6  11   9         33.29         11.39         7.62 o                         
  -5  11   9         10.61          4.41         9.38 o                         
  -4  11   9        201.56        248.64        21.13 o                         
  -3  11   9          4.62         12.49         8.56 o                         
  -2  11   9         18.22         12.73         6.79 o                         
  -1  11   9        233.14        227.94        15.12 o                         
   0  11   9        147.72        150.98        11.60 o                         
   1  11   9        303.55        360.25        15.28 o                         
   2  11   9        182.53        186.98        25.83 o                         
   3  11   9          4.29          6.14         4.33 o                         
   4  11   9         59.66         47.33         4.04 o                         
   5  11   9          8.03          6.82         3.33 o                         
   6  11   9         32.67         34.88         4.73 o                         
   7  11   9        100.78         83.07         6.40 o                         
   8  11   9          1.39         -3.24         3.24 o                         
   9  11   9        117.33        125.97         6.61 o                         
  10  11   9         10.33         17.01         5.50 o                         
  11  11   9         39.54         60.01        11.35 o                         
  -8  12   9          0.01         -6.35         8.29 o                         
  -7  12   9         14.92          4.10         7.15 o                         
  -6  12   9         10.64         13.51         6.65 o                         
  -5  12   9         26.78         38.00        17.79 o                         
  -4  12   9         20.86         18.42         7.93 o                         
  -3  12   9         88.72         71.80        11.06 o                         
  -2  12   9         89.20         87.22        11.39 o                         
  -1  12   9          0.02         -0.10         6.11 o                         
   0  12   9          5.04          2.83         9.06 o                         
   1  12   9         11.54          4.32         6.11 o                         
   2  12   9          0.92          7.43         5.30 o                         
   3  12   9         23.63         20.82         6.47 o                         
   4  12   9        109.28        118.64        11.63 o                         
   5  12   9         60.15         52.03         6.95 o                         
   6  12   9          6.69         -4.06         4.06 o                         
   7  12   9         90.65         76.54         9.35 o                         
   8  12   9          0.62         -4.29         4.29 o                         
  -2  13   9         26.25         34.59         9.41 o                         
  -1  13   9         89.13        103.12        12.74 o                         
   0  13   9         86.26         84.51        11.11 o                         
   1  13   9          0.76         -6.17         6.17 o                         
   2  13   9         15.96         49.98        16.03 o                         
 -20   0  10          8.85          6.10        11.84 o                         
 -19   0  10         51.38         62.30        12.64 o                         
 -18   0  10         44.79         46.39        11.06 o                         
 -17   0  10        141.86        156.61        23.58 o                         
 -16   0  10        550.70        549.85        34.57 o                         
 -15   0  10          8.19          8.97         7.73 o                         
 -14   0  10         40.66         42.42         7.78 o                         
 -13   0  10          7.25         11.74         5.83 o                         
 -12   0  10         51.48         21.24         6.49 o                         
 -11   0  10        348.11        391.31        14.61 o                         
 -10   0  10       1085.38       1219.28        25.27 o                         
  -9   0  10       6573.38       7398.90        77.24 o                         
  -8   0  10       1830.02       1673.04        39.82 o                         
  -7   0  10        871.57        914.13        22.93 o                         
  -6   0  10       5468.12       6894.98        81.92 o                         
  -5   0  10        206.60        182.52         8.85 o                         
  -4   0  10        204.23        187.88         7.51 o                         
  -3   0  10         10.78         22.40         3.04 o                         
  -2   0  10       6977.54       6386.02        66.07 o                         
  -1   0  10       2810.16       3150.52        32.75 o                         
   0   0  10      18755.83      18188.27       145.16 o                         
   1   0  10       2782.46       2796.80        39.78 o                         
   2   0  10         80.81        124.82         4.53 o                         
   3   0  10       2007.38       1718.70        20.85 o                         
   4   0  10       4939.16       4970.79        52.79 o                         
   5   0  10       1984.27       1662.98        23.58 o                         
   6   0  10       9542.93       9582.26        72.61 o                         
   7   0  10       9371.46       9113.28       127.81 o                         
   8   0  10       1108.12       1371.31        20.72 o                         
   9   0  10       1347.32       1465.32        32.92 o                         
  10   0  10         39.09         36.08         4.69 o                         
  11   0  10         14.20         14.06         4.36 o                         
  12   0  10        202.07        164.09        11.21 o                         
  13   0  10         30.78         43.36        12.57 o                         
  14   0  10         50.92         73.27        18.13 o                         
  15   0  10        418.15        558.00        20.51 o                         
  16   0  10        144.01        185.35        31.18 o                         
  17   0  10         45.26         92.92        12.45 o                         
  18   0  10          9.19          7.71         4.51 o                         
  19   0  10          2.48         -3.13         8.48 o                         
  20   0  10         63.20         57.48         8.52 o                         
 -20   1  10          2.73          1.11        11.78 o                         
 -19   1  10         18.58         -0.76         6.79 o                         
 -18   1  10          9.74          4.02         6.07 o                         
 -17   1  10          7.41          4.51         6.05 o                         
 -16   1  10         60.56         69.60        11.90 o                         
 -15   1  10          7.83         13.49         5.45 o                         
 -14   1  10        523.81        568.03        18.72 o                         
 -13   1  10        857.80        920.52        18.52 o                         
 -12   1  10         23.22         20.84         3.78 o                         
 -11   1  10         33.85         16.57         3.47 o                         
 -10   1  10        316.97        396.70         9.65 o                         
  -9   1  10         17.62         16.52         3.02 o                         
  -8   1  10       1408.81       1182.36        15.78 o                         
  -7   1  10        389.58        342.72         8.48 o                         
  -6   1  10       1480.57       1335.79        18.66 o                         
  -5   1  10       2550.29       2354.07        22.34 o                         
  -4   1  10       9921.39      10192.17        62.63 o                         
  -3   1  10       7297.18       7437.26        50.46 o                         
  -2   1  10       1438.42       1246.47        13.81 o                         
  -1   1  10       5788.22       5713.25        39.63 o                         
   0   1  10       3670.17       4020.34        28.03 o                         
   1   1  10       2425.07       2436.61        18.61 o                         
   2   1  10       1854.60       1832.28        15.59 o                         
   3   1  10        207.97        200.04         5.50 o                         
   4   1  10       4224.92       3962.79        32.60 o                         
   5   1  10        145.01        131.36         4.40 o                         
   6   1  10        651.70        728.08         8.14 o                         
   7   1  10       1501.03       1457.32        12.37 o                         
   8   1  10         90.22         82.54         3.49 o                         
   9   1  10        950.09        987.06        12.19 o                         
  10   1  10       4449.00       4517.24        35.02 o                         
  11   1  10       1171.84       1204.29        14.71 o                         
  12   1  10          5.61          2.57         2.57 o                         
  13   1  10          0.16          0.92         2.46 o                         
  14   1  10        298.52        293.40         9.70 o                         
  15   1  10         42.85         33.22         4.36 o                         
  16   1  10         24.55         15.93         5.47 o                         
  17   1  10         74.92         68.93         9.87 o                         
  18   1  10         14.95         23.66         5.51 o                         
  19   1  10         10.02          9.33         8.86 o                         
  20   1  10          5.02         -0.78         4.64 o                         
 -20   2  10          3.19         10.78        12.91 o                         
 -19   2  10          1.43         -5.55         7.29 o                         
 -18   2  10          2.97         -4.63        11.07 o                         
 -17   2  10          0.19          0.80         5.46 o                         
 -16   2  10        101.52         91.10         9.98 o                         
 -15   2  10        222.35        250.71        12.27 o                         
 -14   2  10        123.80        126.99         9.36 o                         
 -13   2  10        113.89        126.26         8.23 o                         
 -12   2  10        200.89        171.43         9.10 o                         
 -11   2  10        335.83        299.51         8.74 o                         
 -10   2  10        581.66        561.18        11.31 o                         
  -9   2  10        671.69        751.83        14.75 o                         
  -8   2  10       3379.87       3690.10        36.72 o                         
  -7   2  10         31.89         17.55         3.07 o                         
  -6   2  10        586.40        708.60        13.07 o                         
  -5   2  10          6.90          6.07         2.17 o                         
  -4   2  10        161.14        221.68         6.11 o                         
  -3   2  10       2280.20       2395.08        21.41 o                         
  -2   2  10       7032.20       8020.09        53.48 o                         
  -1   2  10      10849.14      10559.84        82.40 o                         
   0   2  10       4814.75       4994.65        35.17 o                         
   1   2  10       4338.91       4199.91        30.29 o                         
   2   2  10         75.43         67.00         3.48 o                         
   3   2  10         39.82         55.02         2.23 o                         
   4   2  10       9277.42       9169.06        59.86 o                         
   5   2  10        196.00        191.46         4.91 o                         
   6   2  10       5748.85       5600.27        43.27 o                         
   7   2  10       3656.72       3739.99        39.47 o                         
   8   2  10         15.61         10.92         2.15 o                         
   9   2  10          6.44          8.42         2.29 o                         
  10   2  10          7.45         12.44         2.79 o                         
  11   2  10        101.75        103.13         6.13 o                         
  12   2  10        229.02        230.70        10.19 o                         
  13   2  10          5.68         10.04         4.29 o                         
  14   2  10          3.56         13.49         4.68 o                         
  15   2  10         81.10         76.55        10.73 o                         
  16   2  10         11.98         13.69         5.23 o                         
  17   2  10          6.98         -0.55         4.76 o                         
  18   2  10          3.10          2.19         5.73 o                         
  19   2  10          0.16         -4.90         4.90 o                         
  20   2  10         11.28         17.44         6.28 o                         
 -19   3  10          8.65          3.03        10.95 o                         
 -18   3  10         22.43         16.73         6.79 o                         
 -17   3  10         15.23         14.97         8.26 o                         
 -16   3  10         35.64         25.01         6.34 o                         
 -15   3  10         26.10         20.11         6.13 o                         
 -14   3  10          8.83         -4.63         4.96 o                         
 -13   3  10        137.00        132.90         8.67 o                         
 -12   3  10         35.43         37.65         5.15 o                         
 -11   3  10       1682.39       1683.20        26.70 o                         
 -10   3  10       1619.42       1422.52        19.86 o                         
  -9   3  10         47.93         51.72         5.08 o                         
  -8   3  10        835.04       1052.87        17.05 o                         
  -7   3  10       2060.67       2212.03        26.23 o                         
  -6   3  10       2420.73       2450.49        24.20 o                         
  -5   3  10       1358.33       1485.65        17.55 o                         
  -4   3  10       2512.51       2421.62        25.21 o                         
  -3   3  10       2483.72       2856.45        25.35 o                         
  -2   3  10       1728.29       1733.11        17.76 o                         
  -1   3  10       1027.75       1143.84        13.35 o                         
   0   3  10       6393.31       6705.00        44.58 o                         
   1   3  10       5011.26       5281.98        34.17 o                         
   2   3  10       7914.06       8478.20        49.91 o                         
   3   3  10       3393.53       3341.28        23.45 o                         
   4   3  10       2268.26       2435.18        19.49 o                         
   5   3  10        932.25        936.61        11.06 o                         
   6   3  10        999.20       1064.72        15.87 o                         
   7   3  10        379.12        343.29         7.52 o                         
   8   3  10        350.02        333.13         8.44 o                         
   9   3  10       1605.43       1570.80        19.63 o                         
  10   3  10        599.68        480.11        10.75 o                         
  11   3  10         38.38         43.15         5.20 o                         
  12   3  10         44.83         48.70         6.26 o                         
  13   3  10          6.52         15.73         4.58 o                         
  14   3  10          0.00         -3.50         3.50 o                         
  15   3  10         13.69         19.09         5.52 o                         
  16   3  10          1.48         -4.07         4.07 o                         
  17   3  10         39.21         46.14         7.29 o                         
  18   3  10         11.49          4.64         5.53 o                         
  19   3  10          0.00          2.93        13.61 o                         
 -19   4  10         16.67         -3.29         9.25 o                         
 -18   4  10          2.20         -5.33         5.33 o                         
 -17   4  10          1.26         -5.18         5.18 o                         
 -16   4  10         61.50         54.73         8.69 o                         
 -15   4  10        125.37        117.34         8.84 o                         
 -14   4  10        161.16        153.70        11.86 o                         
 -13   4  10          6.54         -2.74         3.80 o                         
 -12   4  10         54.68         49.14         6.99 o                         
 -11   4  10       1109.01       1063.62        19.34 o                         
 -10   4  10          8.86          4.25         4.05 o                         
  -9   4  10          0.36          1.01         2.52 o                         
  -8   4  10       1056.26       1094.57        15.05 o                         
  -7   4  10       1537.86       1586.57        20.89 o                         
  -6   4  10         38.13         29.29         3.44 o                         
  -5   4  10        193.37        225.15         6.88 o                         
  -4   4  10       2069.92       1731.27        19.70 o                         
  -3   4  10        645.41        562.33        11.09 o                         
  -2   4  10       6540.10       6488.30        41.37 o                         
  -1   4  10       4282.99       4342.28        30.02 o                         
   0   4  10       1209.48       1217.18        12.57 o                         
   1   4  10        367.56        343.28         6.33 o                         
   2   4  10        527.30        409.59         7.10 o                         
   3   4  10       2234.85       2462.11        21.02 o                         
   4   4  10       1176.91       1428.73        18.09 o                         
   5   4  10         52.76         68.26         3.11 o                         
   6   4  10        416.27        464.81         6.72 o                         
   7   4  10        363.11        328.63         9.66 o                         
   8   4  10        430.59        371.60         8.73 o                         
   9   4  10        862.27        881.98        15.27 o                         
  10   4  10         78.45         94.77         6.68 o                         
  11   4  10        200.17        208.85         9.27 o                         
  12   4  10        284.55        303.98        11.74 o                         
  13   4  10          8.12         11.59         4.32 o                         
  14   4  10          0.03         -3.34         3.34 o                         
  15   4  10         60.99         49.59         8.75 o                         
  16   4  10          1.19         -1.66         5.97 o                         
  17   4  10          4.47         15.74         5.44 o                         
  18   4  10         61.30         71.76         8.70 o                         
  19   4  10          0.38          7.87         6.38 o                         
 -18   5  10         36.23         33.88        10.07 o                         
 -17   5  10          0.39          8.39         9.98 o                         
 -16   5  10         19.66          8.25         5.58 o                         
 -15   5  10          3.51         -3.42         5.73 o                         
 -14   5  10          2.33         -0.03         2.84 o                         
 -13   5  10         19.85         18.29         3.57 o                         
 -12   5  10          8.52         22.48         3.82 o                         
 -11   5  10       1013.30       1162.26        18.84 o                         
 -10   5  10        286.76        329.23         9.04 o                         
  -9   5  10        102.64         97.70         5.63 o                         
  -8   5  10          1.95         -2.24         2.24 o                         
  -7   5  10          0.14          0.04         1.96 o                         
  -6   5  10        825.02        799.80        11.07 o                         
  -5   5  10        435.74        398.29         8.28 o                         
  -4   5  10        458.72        583.34         8.86 o                         
  -3   5  10        346.62        354.23         8.73 o                         
  -2   5  10        928.01        927.04        24.79 o                         
  -1   5  10         56.19         48.70         3.01 o                         
   0   5  10        448.76        473.27         8.63 o                         
   1   5  10         31.50         22.76         2.38 o                         
   2   5  10       2504.38       2385.80        21.11 o                         
   3   5  10        258.75        222.03         6.77 o                         
   4   5  10       1054.25       1024.70        12.29 o                         
   5   5  10       1036.56       1039.18        12.29 o                         
   6   5  10         78.16         76.75         4.00 o                         
   7   5  10         12.94          9.78         1.97 o                         
   8   5  10         82.61         98.42         4.76 o                         
   9   5  10        776.23        797.24        14.42 o                         
  10   5  10          0.32          0.71         2.42 o                         
  11   5  10         35.32         45.85         5.36 o                         
  12   5  10         46.37         95.24         8.48 o                         
  13   5  10         50.93         32.05         5.57 o                         
  14   5  10          5.71         10.05         4.91 o                         
  15   5  10         14.01         30.40         5.81 o                         
  16   5  10          0.03         -5.22         7.99 o                         
  17   5  10          3.21          4.37         6.78 o                         
  18   5  10          4.01          2.06         5.60 o                         
 -18   6  10          2.86          6.88         9.21 o                         
 -17   6  10          4.90          9.06         9.84 o                         
 -16   6  10          0.00         -6.06         6.06 o                         
 -15   6  10         10.84          3.96         6.88 o                         
 -14   6  10          1.19         -4.38         4.38 o                         
 -13   6  10        299.11        294.82        13.09 o                         
 -12   6  10          4.25          8.84         4.46 o                         
 -11   6  10          4.73          2.33         3.55 o                         
 -10   6  10         12.35         29.07         4.49 o                         
  -9   6  10          1.40         -3.15         3.15 o                         
  -8   6  10        508.09        474.75        18.21 o                         
  -7   6  10         23.73         11.90         3.31 o                         
  -6   6  10        115.22         75.30         3.18 o                         
  -5   6  10          0.83          2.77         2.34 o                         
  -4   6  10        116.68        114.16         5.98 o                         
  -3   6  10         15.88         21.33         3.30 o                         
  -2   6  10          0.32          2.18         2.53 o                         
  -1   6  10       1564.72       1633.61        21.44 o                         
   0   6  10       1264.44       1472.64        23.15 o                         
   1   6  10        718.03        735.33        10.42 o                         
   2   6  10          4.95          2.75         1.82 o                         
   3   6  10          5.35          4.43         1.77 o                         
   4   6  10        217.94        199.81         5.78 o                         
   5   6  10         12.56          7.51         2.02 o                         
   6   6  10         71.19         65.02         4.34 o                         
   7   6  10        108.76         92.59         4.40 o                         
   8   6  10        529.96        485.92        11.41 o                         
   9   6  10          6.30         15.39         3.24 o                         
  10   6  10         36.52         28.63         5.39 o                         
  11   6  10         60.11         33.86         5.70 o                         
  12   6  10          9.75          3.11         3.94 o                         
  13   6  10         97.28         99.07         9.49 o                         
  14   6  10          5.37         -1.24         4.28 o                         
  15   6  10          2.38          2.96         5.51 o                         
  16   6  10          3.49          1.27         6.42 o                         
  17   6  10          0.67         -6.28         6.28 o                         
  18   6  10          7.94         -3.46         9.49 o                         
 -17   7  10          0.92        -11.36        11.36 o                         
 -16   7  10          6.06         -2.99         7.12 o                         
 -15   7  10         14.43         -4.49         6.23 o                         
 -14   7  10          0.36         -5.11         5.62 o                         
 -13   7  10         25.02         21.61         5.52 o                         
 -12   7  10         13.63         15.96         5.63 o                         
 -11   7  10         27.81         25.75         4.75 o                         
 -10   7  10          1.23         -3.50         4.67 o                         
  -9   7  10         33.47         30.52         4.44 o                         
  -8   7  10         15.07          8.61         2.20 o                         
  -7   7  10        474.73        484.83        22.64 o                         
  -6   7  10        221.04        219.32        15.28 o                         
  -5   7  10        128.49        117.10         6.44 o                         
  -4   7  10         17.98         25.52         3.68 o                         
  -3   7  10          0.14         -2.58         2.58 o                         
  -2   7  10         75.48         69.37         5.46 o                         
  -1   7  10         15.58         20.01         3.56 o                         
   0   7  10        291.20        335.53         8.24 o                         
   1   7  10          3.65          7.13         2.68 o                         
   2   7  10        137.06        165.15         8.71 o                         
   3   7  10        220.14        234.02         6.51 o                         
   4   7  10          5.77          0.78         1.96 o                         
   5   7  10         27.69         21.11         3.05 o                         
   6   7  10        499.88        493.76        10.10 o                         
   7   7  10        443.49        462.99        10.31 o                         
   8   7  10          0.61          4.82         2.58 o                         
   9   7  10         79.60         79.09         6.77 o                         
  10   7  10        202.90        158.06         9.72 o                         
  11   7  10         49.06         71.80         8.05 o                         
  12   7  10         91.16         56.84         6.89 o                         
  13   7  10          5.89          6.97         3.85 o                         
  14   7  10         24.99         40.02         6.49 o                         
  15   7  10          8.64          6.21         4.63 o                         
  16   7  10          2.81         -4.36         4.36 o                         
  17   7  10          0.50        -10.05        10.05 o                         
 -16   8  10         19.83         18.38         9.44 o                         
 -15   8  10          3.13         -6.26         6.26 o                         
 -14   8  10          9.60         10.47         6.70 o                         
 -13   8  10          0.48         -6.37         6.37 o                         
 -12   8  10          0.41         -4.61         4.61 o                         
 -11   8  10         76.43         69.08         8.13 o                         
 -10   8  10          0.28          2.73         3.59 o                         
  -9   8  10         31.14         46.89        10.36 o                         
  -8   8  10        130.57        104.66        16.92 o                         
  -7   8  10        409.86        438.48        24.36 o                         
  -6   8  10         33.04         35.34         8.76 o                         
  -5   8  10        458.41        441.82        11.64 o                         
  -4   8  10          0.00          2.47         5.37 o                         
  -3   8  10        616.84        617.64        16.18 o                         
  -2   8  10        633.29        644.34        13.91 o                         
  -1   8  10        424.21        404.63         9.92 o                         
   0   8  10        372.36        327.83         9.42 o                         
   1   8  10        111.04        122.95         7.36 o                         
   2   8  10         14.54          6.62         2.06 o                         
   3   8  10        132.54        148.69         5.41 o                         
   4   8  10          4.68          6.78         2.59 o                         
   5   8  10         81.92         88.18         6.12 o                         
   6   8  10         29.06         36.34         4.12 o                         
   7   8  10        316.36        314.52         9.21 o                         
   8   8  10         17.11          8.59         3.42 o                         
   9   8  10          6.16          8.36         3.05 o                         
  10   8  10          4.96         -3.13         3.13 o                         
  11   8  10         31.10         30.10         7.00 o                         
  12   8  10         10.75         11.57         5.24 o                         
  13   8  10         12.35         13.99         5.02 o                         
  14   8  10          1.28          2.90         4.84 o                         
  15   8  10          3.16         -2.95        11.21 o                         
  16   8  10         22.34          8.35        11.38 o                         
 -14   9  10         37.33         35.43         8.02 o                         
 -13   9  10          7.45         -5.46         5.46 o                         
 -12   9  10         15.82          9.15         3.64 o                         
 -11   9  10         11.57          0.47        14.02 o                         
 -10   9  10          2.82          2.29         7.25 o                         
  -9   9  10          0.24          5.33         7.10 o                         
  -8   9  10          0.08          3.56         7.01 o                         
  -7   9  10         21.17         14.10         8.18 o                         
  -6   9  10          9.10         14.49         5.92 o                         
  -5   9  10          8.60          3.73         4.92 o                         
  -4   9  10         96.17        131.85         8.01 o                         
  -3   9  10         82.67         81.96         7.71 o                         
  -2   9  10        101.28        101.38         7.47 o                         
  -1   9  10         46.89         30.69         5.30 o                         
   0   9  10        141.09        130.54         8.26 o                         
   1   9  10          1.78          0.71         4.26 o                         
   2   9  10         62.74         46.22         4.73 o                         
   3   9  10         98.23         89.02         6.03 o                         
   4   9  10        104.19        122.00         6.42 o                         
   5   9  10          0.08          1.28         2.31 o                         
   6   9  10        296.11        272.64         8.06 o                         
   7   9  10         31.53         39.58         5.00 o                         
   8   9  10         29.43         21.00         3.73 o                         
   9   9  10          7.08         13.73         3.65 o                         
  10   9  10          1.97         11.12         2.25 o                         
  11   9  10          0.01         -0.54         5.08 o                         
  12   9  10          3.89         -0.36         9.37 o                         
  13   9  10          1.31          0.50         5.86 o                         
  14   9  10          0.14          1.10         4.64 o                         
 -13  10  10          0.77          1.32         6.89 o                         
 -12  10  10          0.04         -1.29         6.29 o                         
 -11  10  10          6.06          7.28         7.45 o                         
 -10  10  10         24.22         20.89         7.55 o                         
  -9  10  10          0.18          0.14         6.39 o                         
  -8  10  10          2.34         -0.25         6.52 o                         
  -7  10  10         16.63         22.22         7.22 o                         
  -6  10  10          0.11         -5.35         6.80 o                         
  -5  10  10        102.31         99.47        11.24 o                         
  -4  10  10         63.60         80.43         9.82 o                         
  -3  10  10         67.57         61.54        10.28 o                         
  -2  10  10        113.13        131.95        16.95 o                         
  -1  10  10          0.54         -4.67         4.75 o                         
   0  10  10         23.25         28.90         5.90 o                         
   1  10  10          0.37         -3.76         3.76 o                         
   2  10  10          0.53         -2.21         4.13 o                         
   3  10  10         11.97          8.61         3.91 o                         
   4  10  10          4.28          1.87         2.90 o                         
   5  10  10         66.56         68.91         5.07 o                         
   6  10  10         12.44         16.09         3.36 o                         
   7  10  10         47.03         39.72         4.37 o                         
   8  10  10         17.75         12.55         4.38 o                         
   9  10  10         11.69         16.84         6.62 o                         
  10  10  10          0.11         -0.88         2.74 o                         
  11  10  10          0.96          8.69        10.26 o                         
  12  10  10         42.81         32.03         8.06 o                         
  13  10  10         10.87         11.88         9.37 o                         
 -10  11  10          0.21         21.60         8.71 o                         
  -9  11  10          6.80         -6.22         6.52 o                         
  -8  11  10          0.61         -5.93         5.93 o                         
  -7  11  10          0.31          7.74         7.16 o                         
  -6  11  10         20.61         22.25         7.68 o                         
  -5  11  10         16.50         15.37         8.14 o                         
  -4  11  10          1.81         -1.01         5.56 o                         
  -3  11  10        102.82        108.11        13.02 o                         
  -2  11  10         66.01         73.91        10.10 o                         
  -1  11  10          0.23         16.37         5.07 o                         
   0  11  10          1.67          3.46         5.22 o                         
   1  11  10         35.58         28.25         6.26 o                         
   2  11  10         71.29         86.17        10.39 o                         
   3  11  10          0.11          8.13         5.02 o                         
   4  11  10         62.01         54.78         6.80 o                         
   5  11  10         61.83         95.27        11.00 o                         
   6  11  10         48.46         38.08         4.34 o                         
   7  11  10          9.13          2.10         4.37 o                         
   8  11  10        102.65        100.32        11.98 o                         
   9  11  10         29.99         27.31         8.10 o                         
  10  11  10         14.82          9.71         5.31 o                         
  -7  12  10         46.48         80.02        12.40 o                         
  -6  12  10          8.22         11.60         6.74 o                         
  -5  12  10         31.06         20.61         8.13 o                         
  -4  12  10         32.18         32.95         8.97 o                         
  -3  12  10          2.83         18.90        10.38 o                         
  -2  12  10         56.46         62.13        10.24 o                         
  -1  12  10         97.95        147.88        14.09 o                         
   0  12  10         35.74         24.78         7.54 o                         
   1  12  10         19.40         22.52        12.69 o                         
   2  12  10         11.60          7.45         9.24 o                         
   3  12  10          0.53         -6.26         6.26 o                         
   4  12  10        115.96        119.51        10.46 o                         
   5  12  10          6.90          2.95         5.90 o                         
   6  12  10          0.01         -4.06         4.06 o                         
   7  12  10          0.04         -0.30         5.60 o                         
 -20   1  11          5.35         -6.60         6.60 o                         
 -19   1  11          0.24          0.14         7.28 o                         
 -18   1  11         18.07          4.24         6.45 o                         
 -17   1  11         50.93         34.78         8.56 o                         
 -16   1  11         29.22          5.00         6.74 o                         
 -15   1  11         69.23         78.78         8.36 o                         
 -14   1  11         59.66         67.60         7.50 o                         
 -13   1  11          2.29          7.07         4.06 o                         
 -12   1  11          1.37          6.60         3.47 o                         
 -11   1  11        203.44        228.93         8.96 o                         
 -10   1  11        498.20        475.09        10.73 o                         
  -9   1  11          0.54          4.86         2.61 o                         
  -8   1  11        402.58        467.87        10.28 o                         
  -7   1  11        421.62        415.17        11.37 o                         
  -6   1  11         41.66         64.67         5.35 o                         
  -5   1  11       1422.04       1681.20        18.75 o                         
  -4   1  11        249.98        245.78         6.62 o                         
  -3   1  11        119.49        142.46         5.46 o                         
  -2   1  11       1065.82       1297.71        14.61 o                         
  -1   1  11        981.05        927.87        11.67 o                         
   0   1  11        481.82        522.88         7.99 o                         
   1   1  11       6219.48       6332.38        41.29 o                         
   2   1  11       2434.45       2534.38        20.25 o                         
   3   1  11         31.54         11.47         2.45 o                         
   4   1  11       2744.07       2647.86        24.94 o                         
   5   1  11        370.31        385.36         9.51 o                         
   6   1  11       1076.98       1071.89        12.62 o                         
   7   1  11        710.08        725.50         8.29 o                         
   8   1  11        311.03        233.49         4.82 o                         
   9   1  11         34.31         17.39         2.22 o                         
  10   1  11         35.30         57.34         3.60 o                         
  11   1  11          1.42          0.52         2.14 o                         
  12   1  11          6.52         11.76         2.75 o                         
  13   1  11         97.95        152.53         6.17 o                         
  14   1  11          6.53          2.11         4.36 o                         
  15   1  11         48.53         30.55         5.60 o                         
  16   1  11         69.26         79.62         7.94 o                         
  17   1  11          1.40         -4.60         4.60 o                         
  18   1  11          1.78         -4.78         6.28 o                         
  19   1  11          0.82         -4.68         4.68 o                         
  20   1  11         10.24         29.01         6.07 o                         
 -20   2  11          0.01         -6.74        11.05 o                         
 -19   2  11          1.88         -3.61         6.66 o                         
 -18   2  11          1.30          3.39         6.51 o                         
 -17   2  11          3.10          6.25         5.76 o                         
 -16   2  11          0.59         -0.13         4.89 o                         
 -15   2  11         40.08         48.93         9.91 o                         
 -14   2  11         88.43        114.88         9.05 o                         
 -13   2  11        109.67        107.36         8.71 o                         
 -12   2  11        180.24        144.23         8.49 o                         
 -11   2  11        113.40        157.25         7.99 o                         
 -10   2  11         53.78         59.11         4.98 o                         
  -9   2  11        208.72        238.06         8.50 o                         
  -8   2  11          1.56          5.15         2.47 o                         
  -7   2  11        355.66        466.02        11.33 o                         
  -6   2  11        262.43        256.01         8.34 o                         
  -5   2  11        468.87        445.71        12.28 o                         
  -4   2  11        296.72        281.87         7.10 o                         
  -3   2  11        851.68       1024.59        13.27 o                         
  -2   2  11        198.54        217.27         5.82 o                         
  -1   2  11       1436.12       1511.24        19.07 o                         
   0   2  11        604.18        582.63         9.50 o                         
   1   2  11        716.69        653.54         9.62 o                         
   2   2  11        110.90         95.49         4.06 o                         
   3   2  11         18.09         12.91         2.20 o                         
   4   2  11          4.82         22.04         2.60 o                         
   5   2  11        196.25        259.82         7.03 o                         
   6   2  11        815.07        818.84        10.64 o                         
   7   2  11        624.71        639.24         9.20 o                         
   8   2  11       1096.11       1032.95        13.21 o                         
   9   2  11        268.41        318.00         7.77 o                         
  10   2  11        137.62        186.82         7.49 o                         
  11   2  11        395.99        496.75        13.36 o                         
  12   2  11        251.84        358.85        15.41 o                         
  13   2  11         54.37         50.49         6.10 o                         
  14   2  11         18.48         15.69         8.61 o                         
  15   2  11        131.04        136.02         9.82 o                         
  16   2  11         22.24         25.08         5.64 o                         
  17   2  11          0.17         -0.54         6.02 o                         
  18   2  11          0.17         10.01         7.60 o                         
  19   2  11          4.11          8.87         5.55 o                         
  20   2  11          4.76          2.02        10.86 o                         
 -19   3  11          7.07          8.23         9.04 o                         
 -18   3  11          3.58         11.59        12.11 o                         
 -17   3  11         13.29          9.24         6.59 o                         
 -16   3  11         46.23         35.21         6.85 o                         
 -15   3  11        135.28        134.40        10.51 o                         
 -14   3  11          7.94         -4.12         4.24 o                         
 -13   3  11        138.36        143.77        13.34 o                         
 -12   3  11        258.26        247.25        10.58 o                         
 -11   3  11        536.39        570.17        14.83 o                         
 -10   3  11        424.83        455.62        11.58 o                         
  -9   3  11         72.57         65.79         5.42 o                         
  -8   3  11        444.05        416.51        10.31 o                         
  -7   3  11         43.94         53.06         4.93 o                         
  -6   3  11        526.69        572.73        11.06 o                         
  -5   3  11          3.07          9.45         2.81 o                         
  -4   3  11       1276.74       1309.41        20.44 o                         
  -3   3  11        299.60        336.17         7.45 o                         
  -2   3  11        864.93        922.61        12.67 o                         
  -1   3  11        662.03        693.25        10.48 o                         
   0   3  11          3.69          7.32         1.74 o                         
   1   3  11       4453.36       4470.23        35.42 o                         
   2   3  11         60.93         74.18         3.34 o                         
   3   3  11       1492.51       1510.14        13.84 o                         
   4   3  11          6.67         21.42         1.92 o                         
   5   3  11        384.95        316.84         6.90 o                         
   6   3  11        972.00        948.10        12.11 o                         
   7   3  11        305.89        302.41         8.75 o                         
   8   3  11        231.93        254.94         7.30 o                         
   9   3  11          4.50         10.28         2.58 o                         
  10   3  11         45.46         42.34         3.85 o                         
  11   3  11        547.00        527.80        13.37 o                         
  12   3  11         79.33         95.27         7.66 o                         
  13   3  11          8.07          1.99         4.26 o                         
  14   3  11         12.05         18.16         4.83 o                         
  15   3  11         22.30         28.29         5.78 o                         
  16   3  11          6.47          6.26         5.72 o                         
  17   3  11         13.20         11.34         6.45 o                         
  18   3  11          7.49         13.92         6.17 o                         
  19   3  11          3.45         -4.40         6.26 o                         
 -19   4  11          4.12         -3.01        10.32 o                         
 -18   4  11          8.35          0.77         9.33 o                         
 -17   4  11          7.89          8.01         5.45 o                         
 -16   4  11          0.82         -3.86         3.86 o                         
 -15   4  11         32.28         27.18         5.89 o                         
 -14   4  11          0.04         -3.98         3.98 o                         
 -13   4  11         39.22         44.37         6.51 o                         
 -12   4  11         82.04         97.62         7.97 o                         
 -11   4  11          0.02         -0.99         4.24 o                         
 -10   4  11        555.38        440.34        12.61 o                         
  -9   4  11         36.04         34.07         4.42 o                         
  -8   4  11        263.74        307.06         8.56 o                         
  -7   4  11        243.06        285.40         8.78 o                         
  -6   4  11        802.05        780.97        15.52 o                         
  -5   4  11       2187.18       2372.19        23.91 o                         
  -4   4  11       1072.47       1118.95        16.77 o                         
  -3   4  11        268.55        228.12         8.30 o                         
  -2   4  11        128.88        151.99         5.39 o                         
  -1   4  11         29.59         46.09         2.91 o                         
   0   4  11        105.88         88.07         3.76 o                         
   1   4  11       2757.24       2636.63        21.54 o                         
   2   4  11         55.04         61.68         3.49 o                         
   3   4  11       3738.31       3866.06        40.67 o                         
   4   4  11       2388.30       2531.52        20.66 o                         
   5   4  11          4.74          4.21         1.60 o                         
   6   4  11        135.07        140.98         3.87 o                         
   7   4  11          9.08         12.31         3.13 o                         
   8   4  11        628.56        610.57        15.52 o                         
   9   4  11        248.70        220.03         6.66 o                         
  10   4  11         35.17         18.98         3.61 o                         
  11   4  11        150.74        197.00         8.72 o                         
  12   4  11          7.24         15.48         4.26 o                         
  13   4  11         13.11          3.25         4.19 o                         
  14   4  11          8.09          1.03         3.77 o                         
  15   4  11         41.62         50.84         6.83 o                         
  16   4  11         25.83         31.69         6.42 o                         
  17   4  11          3.35         -2.33         6.52 o                         
  18   4  11         24.15         29.55         7.26 o                         
  19   4  11          9.15         19.63         7.17 o                         
 -18   5  11          5.74         -6.98         6.98 o                         
 -17   5  11          3.84          6.68         7.82 o                         
 -16   5  11         61.46         54.53         8.84 o                         
 -15   5  11         17.94          4.13         4.27 o                         
 -14   5  11        252.39        227.13        11.57 o                         
 -13   5  11         14.41          3.35         3.29 o                         
 -12   5  11         63.21         79.67         7.24 o                         
 -11   5  11        763.25        808.97        29.62 o                         
 -10   5  11        181.07        180.99         8.20 o                         
  -9   5  11          3.38         -2.57         2.57 o                         
  -8   5  11         82.82         81.97         6.58 o                         
  -7   5  11         68.16         80.95         5.70 o                         
  -6   5  11         20.73         31.11         3.53 o                         
  -5   5  11         42.48         46.43         3.38 o                         
  -4   5  11       1109.03       1170.33        17.18 o                         
  -3   5  11       4715.11       4979.24        37.61 o                         
  -2   5  11        581.83        535.89         8.45 o                         
  -1   5  11         77.91         88.02         4.22 o                         
   0   5  11       1015.69       1087.77        13.99 o                         
   1   5  11       2068.76       2202.54        21.51 o                         
   2   5  11        505.67        549.71         9.07 o                         
   3   5  11       3575.10       4120.81        30.72 o                         
   4   5  11       2676.57       2800.61        23.25 o                         
   5   5  11        144.03        168.93         4.96 o                         
   6   5  11         12.76          6.03         1.72 o                         
   7   5  11         16.71         13.66         2.44 o                         
   8   5  11         15.65          9.05         3.34 o                         
   9   5  11         38.46         43.40         4.98 o                         
  10   5  11         12.99         17.37         3.77 o                         
  11   5  11        151.56        184.46         7.95 o                         
  12   5  11          8.65         16.71         4.58 o                         
  13   5  11          2.41         -1.78         4.07 o                         
  14   5  11         39.19         48.46         6.67 o                         
  15   5  11         32.11         43.14         7.49 o                         
  16   5  11          7.42          5.22         5.31 o                         
  17   5  11         13.37         17.97         7.50 o                         
  18   5  11          0.00         -5.17         5.17 o                         
 -17   6  11          0.23          6.96        13.12 o                         
 -16   6  11          3.32          8.79         7.16 o                         
 -15   6  11          0.01         -2.81         5.70 o                         
 -14   6  11         38.75         28.79         5.94 o                         
 -13   6  11         41.37         52.73        12.14 o                         
 -12   6  11         50.48         55.76         8.08 o                         
 -11   6  11        421.62        492.46        17.79 o                         
 -10   6  11        662.23        720.31        22.76 o                         
  -9   6  11         68.67         67.94         6.26 o                         
  -8   6  11        141.73         98.36         7.53 o                         
  -7   6  11         62.08         53.90         2.77 o                         
  -6   6  11        710.78        674.56        16.66 o                         
  -5   6  11         66.64         70.26         4.64 o                         
  -4   6  11          0.34          0.12         2.26 o                         
  -3   6  11          5.82         -1.53         2.69 o                         
  -2   6  11       1737.77       1686.79        20.88 o                         
  -1   6  11        211.70        211.02         8.64 o                         
   0   6  11        685.02        700.24        10.58 o                         
   1   6  11        770.98        791.06        11.41 o                         
   2   6  11          4.47         15.75         2.32 o                         
   3   6  11       1520.43       1511.69        16.60 o                         
   4   6  11        241.85        183.15         5.70 o                         
   5   6  11        141.51        167.74         8.24 o                         
   6   6  11          4.25          3.65         2.48 o                         
   7   6  11        869.11        891.26        13.12 o                         
   8   6  11       1181.06       1341.91        20.78 o                         
   9   6  11        809.45        788.14        16.01 o                         
  10   6  11         57.53         90.23         6.78 o                         
  11   6  11        102.10         83.49         7.21 o                         
  12   6  11          0.62         -2.15         8.30 o                         
  13   6  11         98.19         79.12         7.99 o                         
  14   6  11         61.25         48.85        10.15 o                         
  15   6  11          0.53         -3.95         3.95 o                         
  16   6  11          1.81          0.80         4.74 o                         
  17   6  11          0.37         -5.48         5.48 o                         
 -17   7  11          0.91         16.49         9.01 o                         
 -16   7  11          0.49         14.06         7.84 o                         
 -15   7  11          0.54         -2.25         5.59 o                         
 -14   7  11         17.10          2.93         8.32 o                         
 -13   7  11          0.29         -3.29         4.10 o                         
 -12   7  11         17.94         22.49         4.58 o                         
 -11   7  11          0.07         -2.92         2.92 o                         
 -10   7  11         64.89         52.71         7.74 o                         
  -9   7  11        197.50        189.67         7.86 o                         
  -8   7  11        990.94        852.83        14.00 o                         
  -7   7  11        249.98        257.81        17.73 o                         
  -6   7  11         12.11          8.32         3.07 o                         
  -5   7  11         78.72         60.86         5.92 o                         
  -4   7  11        116.44         99.98         6.64 o                         
  -3   7  11       1128.96       1111.05        18.75 o                         
  -2   7  11        607.61        666.26        13.65 o                         
  -1   7  11        401.21        307.03        13.96 o                         
   0   7  11        486.18        510.30        15.21 o                         
   1   7  11       1045.00       1130.15        16.04 o                         
   2   7  11         17.90          6.74         2.49 o                         
   3   7  11       1405.65       1355.61        17.09 o                         
   4   7  11       1180.00       1198.03        15.76 o                         
   5   7  11        772.43        796.37        12.60 o                         
   6   7  11        461.73        470.88        10.50 o                         
   7   7  11         31.25         25.29         3.54 o                         
   8   7  11        106.90        136.93         6.21 o                         
   9   7  11        236.40        212.49        11.73 o                         
  10   7  11        447.35        441.29        20.20 o                         
  11   7  11         54.77         54.41         7.72 o                         
  12   7  11          0.82         -3.00         3.30 o                         
  13   7  11          5.78          8.99         4.47 o                         
  14   7  11         19.73         15.65         5.52 o                         
  15   7  11          0.15         -5.95        12.27 o                         
  16   7  11          3.98          6.37         4.93 o                         
  17   7  11         13.12          8.12         5.72 o                         
 -15   8  11          1.02         -6.00         6.00 o                         
 -14   8  11         25.31         17.74         6.43 o                         
 -13   8  11         24.26          7.23         4.69 o                         
 -12   8  11         69.78         57.13         6.52 o                         
 -11   8  11          0.41          1.20         3.63 o                         
 -10   8  11         95.16        106.94         6.51 o                         
  -9   8  11        185.92        174.72        26.59 o                         
  -8   8  11        133.04        157.50        16.22 o                         
  -7   8  11         39.65         43.70        10.22 o                         
  -6   8  11        825.76        817.78        29.44 o                         
  -5   8  11        795.13        766.97        16.99 o                         
  -4   8  11        206.86        162.59        10.14 o                         
  -3   8  11        285.65        264.84        10.82 o                         
  -2   8  11        141.42        144.54         8.51 o                         
  -1   8  11        151.17        136.60         6.81 o                         
   0   8  11        558.66        544.47        12.65 o                         
   1   8  11        965.33        990.51        17.89 o                         
   2   8  11        262.78        300.33         6.40 o                         
   3   8  11        672.43        666.14        10.71 o                         
   4   8  11         43.75         36.92         3.95 o
[truncated: 446,637 more chars]
