# Supplementary material for: Crystal structures of three 6-aryl-2-(4-chloro­benz­yl)-5-[(1H-indol-3-yl)meth­yl]imidazo[2,1-b][1,3,4]thia­diazo­les
Source: Acta Crystallogr E Crystallogr Commun. 2020 Jan 1;76(Pt 1):18–24. doi: 10.1107/S2056989019016050 (PMC6944076; doi:10.1107/S2056989019016050)
Supplement: Supplementary file 3 [file e-76-00018-IIsup3.hkl]

data_II                                                                         
_shelx_title ' 27cgd'                                                           
_shelx_refln_list_code          4                                               
_shelx_F_calc_maximum      240.05                                               
_exptl_crystal_F_000       976.00                                               
_reflns_d_resolution_high  0.7686                                               
                                                                                
loop_                                                                           
 _space_group_symop_operation_xyz                                               
 'x, y, z'                                                                      
 '-x, y+1/2, -z+1/2'                                                            
 '-x, -y, -z'                                                                   
 'x, -y-1/2, z-1/2'                                                             
                                                                                
_cell_length_a    15.3400                                                       
_cell_length_b    11.1619                                                       
_cell_length_c    15.3850                                                       
_cell_angle_alpha  90.000                                                       
_cell_angle_beta  119.480                                                       
_cell_angle_gamma  90.000                                                       
                                                                                
_shelx_F_squared_multiplier     1.000                                           
                                                                                
loop_                                                                           
 _refln_index_h                                                                 
 _refln_index_k                                                                 
 _refln_index_l                                                                 
 _refln_F_squared_calc                                                          
 _refln_F_squared_meas                                                          
 _refln_F_squared_sigma                                                         
 _refln_observed_status                                                         
   2   0   0         80.78         37.75         2.98 o                         
   3   0   0       7754.54       8060.49       131.26 o                         
   4   0   0        364.95        362.36         4.91 o                         
   5   0   0      10039.37       9829.79        28.12 o                         
   6   0   0        244.39        196.47        11.31 o                         
   7   0   0        268.01        241.22        10.71 o                         
   8   0   0       1219.14       1386.17        20.64 o                         
   9   0   0         44.02         54.81         5.87 o                         
  10   0   0       1788.66       1648.04        16.03 o                         
  11   0   0        503.35        477.08        10.22 o                         
  12   0   0        183.52        178.76         7.81 o                         
  13   0   0          9.10          2.67         5.43 o                         
  14   0   0         37.36         27.07         9.33 o                         
  15   0   0         18.57         23.88        11.34 o                         
  16   0   0        309.08        279.76        17.62 o                         
   2   1   0      15186.71      15540.97       142.72 o                         
   3   1   0         64.42         93.01         5.63 o                         
   4   1   0          1.33          3.77         1.52 o                         
   5   1   0       3784.30       3904.88        35.52 o                         
   6   1   0       3946.37       3795.87        15.02 o                         
   7   1   0        327.96        335.13         4.73 o                         
   8   1   0        386.57        387.14         7.65 o                         
   9   1   0         17.18         12.64         3.08 o                         
  10   1   0       2086.07       2076.99        23.93 o                         
  11   1   0         35.61         25.07         4.02 o                         
  12   1   0        686.23        646.90        19.32 o                         
  13   1   0         19.12         27.55         5.90 o                         
  14   1   0          3.16          5.47         5.23 o                         
  15   1   0         81.71         89.88         6.53 o                         
  16   1   0         13.76          1.01         7.18 o                         
  17   1   0         12.71         -2.01        11.34 o                         
   0   2   0       5880.51       6001.90        52.71 o                         
   1   2   0       6050.10       5918.11        43.97 o                         
   2   2   0       1238.35       1281.05         5.97 o                         
   3   2   0       2703.33       2699.22        13.31 o                         
   4   2   0       3288.96       3352.67        26.64 o                         
   5   2   0       2071.11       2148.66        21.57 o                         
   6   2   0        988.73       1061.56         5.42 o                         
   7   2   0       1756.33       1717.48        25.14 o                         
   8   2   0         35.75         40.54         2.00 o                         
   9   2   0        254.05        236.32         4.17 o                         
  10   2   0        689.50        682.74         6.74 o                         
  11   2   0        602.94        583.90         9.78 o                         
  12   2   0        736.54        656.06        10.80 o                         
  13   2   0         24.46         22.43         5.04 o                         
  14   2   0         26.21         26.14         5.96 o                         
  15   2   0          0.35         -2.33         5.65 o                         
  16   2   0          6.38         12.31         5.75 o                         
  17   2   0         60.80         85.88        10.97 o                         
   1   3   0         27.51         33.99         1.31 o                         
   2   3   0        553.44        488.48         3.72 o                         
   3   3   0       3392.03       3313.58        16.79 o                         
   4   3   0          6.05         10.34         1.15 o                         
   5   3   0        934.93       1001.48         7.02 o                         
   6   3   0       1626.30       1762.94         6.93 o                         
   7   3   0        834.18        777.85         7.29 o                         
   8   3   0        444.21        409.17         5.84 o                         
   9   3   0        151.42        155.77         5.27 o                         
  10   3   0         83.06         81.74         5.28 o                         
  11   3   0        759.55        784.91        22.01 o                         
  12   3   0        128.19        132.81         6.54 o                         
  13   3   0        310.02        342.80        20.15 o                         
  14   3   0         14.79         -0.52         6.24 o                         
  15   3   0          0.28         -2.74         4.80 o                         
  16   3   0         93.09        113.20         9.15 o                         
  17   3   0          3.62         -7.91         8.64 o                         
   0   4   0        373.00        433.70        14.20 o                         
   1   4   0        327.90        292.16         3.05 o                         
   2   4   0        444.02        508.21         5.26 o                         
   3   4   0        473.44        508.92         3.66 o                         
   4   4   0        843.33        805.29         6.16 o                         
   5   4   0          0.60          0.19         1.48 o                         
   6   4   0       1970.77       1991.83        15.24 o                         
   7   4   0        285.45        227.76         3.75 o                         
   8   4   0        191.98        182.49         4.42 o                         
   9   4   0          0.03         -2.68         3.88 o                         
  10   4   0        141.30        127.65         6.07 o                         
  11   4   0        431.22        451.12         9.17 o                         
  12   4   0         34.78         42.10         5.32 o                         
  13   4   0          3.02          1.98         4.63 o                         
  14   4   0         20.03         22.34         6.67 o                         
  15   4   0         23.05         19.17         6.20 o                         
  16   4   0         24.02         45.53         8.62 o                         
   1   5   0        829.99        810.11         5.37 o                         
   2   5   0       1560.23       1620.77        10.38 o                         
   3   5   0        289.17        317.14         3.02 o                         
   4   5   0        105.54         93.20         2.28 o                         
   5   5   0        877.44        824.75         6.87 o                         
   6   5   0        625.97        620.22         4.98 o                         
   7   5   0        186.40        198.60         3.66 o                         
   8   5   0         56.90         51.74         3.23 o                         
   9   5   0        761.47        766.20        16.74 o                         
  10   5   0        503.96        495.21        29.14 o                         
  11   5   0        252.51        215.91        12.38 o                         
  12   5   0         81.24         72.51         7.52 o                         
  13   5   0         26.54         37.43         7.27 o                         
  14   5   0          1.16          3.75         6.64 o                         
  15   5   0         52.68         60.54         6.58 o                         
  16   5   0         27.85         42.27        13.97 o                         
   0   6   0         28.36         14.88         3.06 o                         
   1   6   0       1891.19       2025.28        15.38 o                         
   2   6   0        249.24        248.56         2.79 o                         
   3   6   0        171.34        179.75         3.33 o                         
   4   6   0        313.46        285.75         3.86 o                         
   5   6   0       1924.49       1873.70        13.77 o                         
   6   6   0        178.84        173.78         3.89 o                         
   7   6   0        647.34        652.39         6.40 o                         
   8   6   0        380.10        360.57         6.63 o                         
   9   6   0          2.98          3.49         4.87 o                         
  10   6   0       1186.26       1259.18        15.52 o                         
  11   6   0          0.35          6.97         5.78 o                         
  12   6   0          8.82         12.57         7.21 o                         
  13   6   0          7.87          4.93         5.73 o                         
  14   6   0         28.45         51.00        21.18 o                         
  15   6   0         90.13        112.50         8.54 o                         
   1   7   0         52.89         51.32         2.47 o                         
   2   7   0          5.65          0.65         2.09 o                         
   3   7   0        137.44        146.84         4.39 o                         
   4   7   0        694.16        677.62        10.28 o                         
   5   7   0          1.06          0.49         2.75 o                         
   6   7   0        124.45        137.25         3.86 o                         
   7   7   0         14.80          9.53         2.91 o                         
   8   7   0          2.37          1.60         3.34 o                         
   9   7   0         77.38         70.81         9.48 o                         
  10   7   0         77.30         97.40         6.29 o                         
  11   7   0          7.23         10.49         5.54 o                         
  12   7   0          6.83         10.41         6.07 o                         
  13   7   0         13.32         16.89        10.69 o                         
  14   7   0          5.82         -2.53         7.11 o                         
  15   7   0         53.24        102.25        14.18 o                         
   0   8   0        308.25        295.80         9.27 o                         
   1   8   0        359.73        355.99        11.19 o                         
   2   8   0       1319.65       1417.21        23.63 o                         
   3   8   0        469.00        471.05         8.13 o                         
   4   8   0        125.72        118.74         6.94 o                         
   5   8   0        284.20        273.68         5.68 o                         
   6   8   0        291.40        288.42         5.94 o                         
   7   8   0        337.15        375.10         6.53 o                         
   8   8   0         67.17         59.88         4.73 o                         
   9   8   0        258.15        240.92         6.93 o                         
  10   8   0        238.57        240.48        10.12 o                         
  11   8   0         20.78         30.20         6.06 o                         
  12   8   0         90.65        112.33         7.55 o                         
  13   8   0         36.38         44.76        12.21 o                         
  14   8   0         53.32         89.29        13.60 o                         
   1   9   0        453.90        431.87        12.46 o                         
   2   9   0        457.11        464.26         8.46 o                         
   3   9   0        161.10        170.42         6.18 o                         
   4   9   0        394.05        364.84         8.21 o                         
   5   9   0        229.62        216.17         6.19 o                         
   6   9   0         21.91         21.10         4.23 o                         
   7   9   0         90.78         99.95         4.80 o                         
   8   9   0        196.82        191.82         6.44 o                         
   9   9   0          0.59         -5.01         5.01 o                         
  10   9   0          0.92         -5.55         6.35 o                         
  11   9   0         45.53         41.34         7.22 o                         
  12   9   0          5.68          4.98         7.15 o                         
   0  10   0       1300.99       1264.53        28.56 o                         
   1  10   0        246.57        252.45        12.00 o                         
   2  10   0        110.12        125.25        16.18 o                         
   3  10   0        240.83        242.69         7.44 o                         
   4  10   0         18.95         21.44         4.92 o                         
   5  10   0         54.87         59.86         4.96 o                         
   6  10   0          7.99         10.62         4.59 o                         
   7  10   0        221.22        222.05         6.61 o                         
   8  10   0         27.88         27.86         4.94 o                         
   9  10   0         49.87         58.08         6.04 o                         
  10  10   0         23.92         19.47        14.04 o                         
  11  10   0          1.07         11.49         7.67 o                         
  12  10   0         29.42         42.91        13.39 o                         
   1  11   0         40.51         38.62         8.12 o                         
   2  11   0         97.16         73.91         8.80 o                         
   3  11   0         16.98         10.39         8.00 o                         
   4  11   0         14.08         13.65         7.16 o                         
   5  11   0          0.33         -3.17         4.58 o                         
   6  11   0        107.04         98.85         5.77 o                         
   7  11   0         59.99         71.49         8.81 o                         
   8  11   0         10.59          2.13         6.59 o                         
   9  11   0          0.60         12.34         7.67 o                         
  10  11   0          5.84         17.44         7.27 o                         
  11  11   0          6.45         26.47        14.76 o                         
   0  12   0          1.54          1.99        11.42 o                         
   1  12   0         21.09         10.08         7.51 o                         
   2  12   0         32.28         39.70        22.52 o                         
   3  12   0         10.77          5.01         8.43 o                         
   4  12   0          4.74         -2.27         9.40 o                         
   5  12   0          0.04         -9.24         9.24 o                         
   6  12   0          1.61          1.23         6.36 o                         
   7  12   0          0.01          7.58         5.09 o                         
   8  12   0          3.24          0.59         5.10 o                         
   9  12   0          3.57         -3.03         5.18 o                         
   1  13   0          0.70         19.32         9.32 o                         
   2  13   0         47.62         62.11        12.29 o                         
   3  13   0          6.54         -2.55        15.37 o                         
   4  13   0          7.03         -2.39         7.34 o                         
   5  13   0         25.99         31.06         6.99 o                         
   6  13   0          0.73         -7.45        10.02 o                         
   7  13   0         12.15         42.37        27.03 o                         
 -17   1   1          1.27         36.75         8.65 o                         
 -16   1   1          3.50         13.33         5.72 o                         
 -15   1   1          8.56         10.24         5.28 o                         
 -14   1   1         12.77         13.00         5.09 o                         
 -13   1   1        223.80        227.32         5.35 o                         
 -12   1   1         17.57         16.75         3.80 o                         
 -11   1   1          0.70         -1.72         3.87 o                         
 -10   1   1        584.47        594.88         6.20 o                         
  -9   1   1         31.41         31.85         2.42 o                         
  -8   1   1       1320.27       1323.40        15.64 o                         
  -7   1   1       3148.17       3318.97        18.55 o                         
  -6   1   1       1379.53       1455.59         8.61 o                         
  -5   1   1         50.82         48.14         1.64 o                         
  -4   1   1         19.72         18.59         1.52 o                         
  -3   1   1       2346.92       2452.29        19.66 o                         
  -2   1   1       5426.44       5413.20        22.38 o                         
   1   1   1      10491.65      10815.48        73.14 o                         
   2   1   1        735.78        742.29         7.17 o                         
   3   1   1       1515.23       1499.04        17.75 o                         
   4   1   1        489.22        477.78         6.83 o                         
   5   1   1         32.24         43.45         2.18 o                         
   6   1   1       2336.24       2609.27        24.33 o                         
   7   1   1        582.16        679.14        10.14 o                         
   8   1   1       1190.87       1228.31        14.45 o                         
   9   1   1        589.94        564.64         6.82 o                         
  10   1   1         25.65         22.96         3.68 o                         
  11   1   1         17.48         17.13         4.87 o                         
  12   1   1         48.94         61.95         9.92 o                         
  13   1   1          3.23          3.36         4.53 o                         
  14   1   1         13.11          8.66         6.55 o                         
  15   1   1         10.24         -1.28         6.81 o                         
  16   1   1          6.80          9.26         8.64 o                         
 -17   2   1          6.44         53.74         9.21 o                         
 -16   2   1         69.44         86.87         7.59 o                         
 -15   2   1         11.03          5.97         5.29 o                         
 -14   2   1          0.56          0.89         4.34 o                         
 -13   2   1         11.76          8.22         4.27 o                         
 -12   2   1        160.28        161.33         6.04 o                         
 -11   2   1        324.97        300.47         6.13 o                         
 -10   2   1        439.39        434.28         5.58 o                         
  -9   2   1          1.57          1.37         2.40 o                         
  -8   2   1          8.05          3.65         1.93 o                         
  -7   2   1       2901.24       3135.19        13.18 o                         
  -6   2   1        174.39        151.48         3.34 o                         
  -5   2   1        544.94        522.59         3.68 o                         
  -4   2   1        747.30        693.38         3.69 o                         
  -3   2   1         28.22         26.90         1.09 o                         
  -2   2   1         42.59         41.85         2.08 o                         
  -1   2   1        638.08        675.42         6.83 o                         
   0   2   1       8157.23       8148.53        28.71 o                         
   1   2   1       6255.04       6345.22        34.07 o                         
   2   2   1         13.06         26.78         1.22 o                         
   3   2   1        753.12        747.87         6.14 o                         
   4   2   1         52.81         69.22         1.47 o                         
   5   2   1       1570.17       1460.08        19.40 o                         
   6   2   1        254.83        270.46         4.98 o                         
   7   2   1         42.41         63.85         2.12 o                         
   8   2   1       1408.32       1509.37        16.55 o                         
   9   2   1         88.64         85.78         3.32 o                         
  10   2   1        174.32        171.36         6.36 o                         
  11   2   1        137.58        158.35         7.05 o                         
  12   2   1         47.25         46.50         5.13 o                         
  13   2   1          0.30         -3.27         4.60 o                         
  14   2   1         64.10         75.74         6.16 o                         
  15   2   1          4.27          0.31         6.84 o                         
  16   2   1          0.75        -10.01        26.59 o                         
 -17   3   1         10.50         38.74        25.67 o                         
 -16   3   1         26.19         21.84         7.56 o                         
 -15   3   1          1.47          0.08         5.26 o                         
 -14   3   1         37.75         24.67         4.90 o                         
 -13   3   1          0.11         -4.76         4.76 o                         
 -12   3   1         28.39         29.17         5.59 o                         
 -11   3   1         78.53         58.70         5.50 o                         
 -10   3   1         16.12          9.40         3.83 o                         
  -9   3   1         92.27         80.27         2.80 o                         
  -8   3   1          9.39         13.72         2.10 o                         
  -7   3   1         37.25         38.77         1.70 o                         
  -6   3   1        412.33        417.33         4.92 o                         
  -5   3   1        343.45        340.03         3.04 o                         
  -4   3   1        361.16        346.74         2.64 o                         
  -3   3   1          0.15          0.12         1.31 o                         
  -2   3   1       8664.65       8806.93        47.45 o                         
  -1   3   1        546.85        591.54         5.61 o                         
   0   3   1      11623.10      11709.65        27.42 o                         
   1   3   1        293.03        304.19         3.26 o                         
   2   3   1         47.95         47.48         1.13 o                         
   3   3   1       3075.69       3094.68        23.48 o                         
   4   3   1       2001.51       1984.30        14.64 o                         
   5   3   1        638.70        726.76         8.12 o                         
   6   3   1        155.98        154.30         2.51 o                         
   7   3   1        142.60        110.60         2.84 o                         
   8   3   1         40.64         52.21         4.10 o                         
   9   3   1         21.69         15.27         4.00 o                         
  10   3   1         42.66         29.53         5.23 o                         
  11   3   1         90.12         88.72         8.76 o                         
  12   3   1         74.23         66.48         5.51 o                         
  13   3   1         16.05          4.50         7.40 o                         
  14   3   1         22.95         17.08         5.03 o                         
  15   3   1          0.40         -1.07         5.60 o                         
  16   3   1          0.14          2.84         6.88 o                         
 -16   4   1          6.05          1.07         6.81 o                         
 -15   4   1         41.73         49.06         6.41 o                         
 -14   4   1         59.29         68.30         6.41 o                         
 -13   4   1         53.28         39.90         5.64 o                         
 -12   4   1        552.12        514.91         9.73 o                         
 -11   4   1         18.71         15.44         5.08 o                         
 -10   4   1        318.29        333.73         9.14 o                         
  -9   4   1        330.67        295.41         5.94 o                         
  -8   4   1          4.61          5.15         2.31 o                         
  -7   4   1          4.23          6.31         2.29 o                         
  -6   4   1          6.93          7.38         1.68 o                         
  -5   4   1         70.15         58.65         1.83 o                         
  -4   4   1       4036.36       4234.53        11.14 o                         
  -3   4   1       2622.60       2810.33         8.55 o                         
  -2   4   1        375.76        376.74         3.88 o                         
  -1   4   1       1170.54       1307.57        10.65 o                         
   0   4   1        845.98        859.72         5.02 o                         
   1   4   1        238.77        193.96         4.89 o                         
   2   4   1        282.64        364.96         3.26 o                         
   3   4   1         43.33         37.78         1.35 o                         
   4   4   1         28.87         23.40         1.75 o                         
   5   4   1        378.96        330.62         3.53 o                         
   6   4   1       3944.65       4114.16        25.94 o                         
   7   4   1        123.36        126.53         3.74 o                         
   8   4   1          1.22          1.06         3.41 o                         
   9   4   1        347.13        348.69         7.55 o                         
  10   4   1        155.33        141.25         9.08 o                         
  11   4   1         13.33          9.70         4.98 o                         
  12   4   1          0.01         -5.27         5.27 o                         
  13   4   1         15.36         12.45         4.82 o                         
  14   4   1         25.61         23.94         7.36 o                         
  15   4   1          2.69          4.44         6.54 o                         
  16   4   1         26.10         27.49        10.07 o                         
 -16   5   1          0.33         20.07         6.97 o                         
 -15   5   1         39.26         38.24         9.29 o                         
 -14   5   1         73.48         63.54         6.82 o                         
 -13   5   1         12.88         11.87         5.85 o                         
 -12   5   1          0.01         18.20        16.89 o                         
 -11   5   1         68.88         60.28         7.67 o                         
 -10   5   1         38.03         40.90         5.40 o                         
  -9   5   1        372.74        356.40        10.45 o                         
  -8   5   1        173.00        155.60         4.79 o                         
  -7   5   1         88.40         84.72         2.87 o                         
  -6   5   1       1512.23       1633.98         9.26 o                         
  -5   5   1         28.49         28.73         1.76 o                         
  -4   5   1         63.04         54.84         1.69 o                         
  -3   5   1       1171.43       1069.61         9.62 o                         
  -2   5   1        703.97        757.92         4.54 o                         
  -1   5   1        327.73        333.86         3.14 o                         
   0   5   1        575.37        613.69         3.92 o                         
   1   5   1        574.30        590.93         3.22 o                         
   2   5   1         35.88         17.96         0.95 o                         
   3   5   1        584.62        642.49         4.24 o                         
   4   5   1        396.08        430.52         3.17 o                         
   5   5   1        521.89        543.37         4.57 o                         
   6   5   1        161.62        170.51         3.20 o                         
   7   5   1         74.67         62.46         4.56 o                         
   8   5   1         45.73         51.99         8.40 o                         
   9   5   1          4.82         -4.13         6.21 o                         
  10   5   1         88.55         81.09         7.87 o                         
  11   5   1        185.97        189.83         9.00 o                         
  12   5   1          3.02          6.87         6.63 o                         
  13   5   1          9.87          4.87        13.46 o                         
  14   5   1          0.28         -6.99         7.48 o                         
  15   5   1          7.37         10.10         7.68 o                         
 -16   6   1         16.94          8.10        13.53 o                         
 -15   6   1          0.10         10.84         7.78 o                         
 -14   6   1          9.81         40.54         8.36 o                         
 -13   6   1        179.74        191.50         8.46 o                         
 -12   6   1         78.78         83.02         6.76 o                         
 -11   6   1        235.12        233.72         7.59 o                         
 -10   6   1         57.45         57.77         5.85 o                         
  -9   6   1        103.62        101.32         4.89 o                         
  -8   6   1         38.74         28.45         3.39 o                         
  -7   6   1        109.35         93.24         3.77 o                         
  -6   6   1        138.93        146.62         3.67 o                         
  -5   6   1       1355.64       1431.90         8.87 o                         
  -4   6   1        243.77        207.19         3.23 o                         
  -3   6   1        331.23        379.67         4.87 o                         
  -2   6   1        115.27        110.25         2.49 o                         
  -1   6   1        613.02        649.26         4.61 o                         
   0   6   1        213.41        188.69         2.72 o                         
   1   6   1       1104.46       1095.90         6.63 o                         
   2   6   1         76.64         59.60         1.88 o                         
   3   6   1          8.21          9.11         2.22 o                         
   4   6   1        169.28        187.62         3.92 o                         
   5   6   1         58.60         45.14         2.86 o                         
   6   6   1        400.25        408.71         6.23 o                         
   7   6   1        145.43        138.18         3.77 o                         
   8   6   1         94.23         89.46         5.68 o                         
   9   6   1        279.90        265.00        15.49 o                         
  10   6   1          8.08          8.59         5.39 o                         
  11   6   1         68.57         72.91         8.36 o                         
  12   6   1        172.06        165.64         7.36 o                         
  13   6   1         18.74         23.97         7.42 o                         
  14   6   1         24.02         35.66         8.13 o                         
 -15   7   1          9.72         15.70        20.83 o                         
 -14   7   1         12.62          1.85         8.83 o                         
 -13   7   1          7.94          4.36         6.29 o                         
 -12   7   1         76.09         81.56         6.82 o                         
 -11   7   1          2.38         -0.10         7.70 o                         
 -10   7   1          2.29          2.38         5.08 o                         
  -9   7   1         19.41         19.10         4.23 o                         
  -8   7   1         73.32         83.38         4.16 o                         
  -7   7   1        213.71        219.61         4.62 o                         
  -6   7   1        343.15        333.92         5.10 o                         
  -5   7   1        145.58        144.10         3.78 o                         
  -4   7   1         14.51         12.76         2.75 o                         
  -3   7   1         92.14         77.23         2.99 o                         
  -2   7   1         57.35         47.80         2.29 o                         
  -1   7   1       1609.62       1803.30         7.93 o                         
   0   7   1         38.97         38.08         2.30 o                         
   1   7   1         26.20         31.18         2.94 o                         
   2   7   1          2.36          0.33         2.99 o                         
   3   7   1         12.22         15.64         3.60 o                         
   4   7   1        624.18        670.10         6.28 o                         
   5   7   1        247.93        238.13         4.44 o                         
   6   7   1         32.25         33.34         3.01 o                         
   7   7   1        129.26        137.91         3.95 o                         
   8   7   1         31.10         31.98         4.70 o                         
   9   7   1         58.34         68.09         6.06 o                         
  10   7   1          0.19         -4.79         5.35 o                         
  11   7   1          0.56         -4.09         6.69 o                         
  12   7   1          0.42          6.79         6.20 o                         
  13   7   1         42.09         52.15         7.07 o                         
  14   7   1         58.45        147.64        14.60 o                         
 -14   8   1         24.90         24.63         7.23 o                         
 -13   8   1          0.97         -5.67         6.55 o                         
 -12   8   1          0.61         -0.48         5.37 o                         
 -11   8   1        207.51        210.83         9.88 o                         
 -10   8   1          5.43          7.99         5.32 o                         
  -9   8   1          0.49         -3.46         3.88 o                         
  -8   8   1        155.38        156.23         5.68 o                         
  -7   8   1        527.00        518.14         7.67 o                         
  -6   8   1        801.67        857.41         8.69 o                         
  -5   8   1         91.30         94.05         4.57 o                         
  -4   8   1        162.63        146.72         7.37 o                         
  -3   8   1         42.52         45.85         4.46 o                         
  -2   8   1        227.90        213.13         5.02 o                         
  -1   8   1        573.79        561.52         5.08 o                         
   0   8   1        386.22        395.19        10.52 o                         
   1   8   1         45.87         43.35         4.41 o                         
   2   8   1          2.29         -0.86         4.12 o                         
   3   8   1          0.29          0.56         3.90 o                         
   4   8   1         10.30         10.11         3.53 o                         
   5   8   1        113.54        127.73         5.66 o                         
   6   8   1         48.47         41.97         5.02 o                         
   7   8   1        227.26        212.74         6.08 o                         
   8   8   1          8.72          3.79         4.06 o                         
   9   8   1         96.11        100.55         8.14 o                         
  10   8   1        171.11        178.04         7.95 o                         
  11   8   1         34.19         32.89         7.79 o                         
  12   8   1          0.15         16.63         9.87 o                         
  13   8   1         67.36         79.31         9.37 o                         
 -13   9   1          6.72          0.76         8.52 o                         
 -12   9   1        224.50        255.48        11.54 o                         
 -11   9   1         59.51         61.00         6.66 o                         
 -10   9   1        131.19        132.15         9.52 o                         
  -9   9   1         63.90         68.05         8.52 o                         
  -8   9   1         61.72         75.95         4.67 o                         
  -7   9   1        229.34        247.23         6.47 o                         
  -6   9   1          8.47          5.44         4.14 o                         
  -5   9   1        214.20        205.77         6.12 o                         
  -4   9   1         12.70         12.55         4.40 o                         
  -3   9   1         26.48         17.54         4.38 o                         
  -2   9   1        496.18        496.39        21.74 o                         
  -1   9   1          3.60          9.68         7.92 o                         
   0   9   1        133.11        100.37         8.77 o                         
   1   9   1        119.69        108.03         5.66 o                         
   2   9   1         16.44         12.19         4.47 o                         
   3   9   1         37.64         33.35         4.93 o                         
   4   9   1        347.41        321.81         6.95 o                         
   5   9   1        409.32        387.38         7.47 o                         
   6   9   1        284.48        242.09         5.94 o                         
   7   9   1          8.48          1.79         4.20 o                         
   8   9   1          8.78         10.63         4.24 o                         
   9   9   1         13.05         14.68         5.18 o                         
  10   9   1          0.19         11.60         8.71 o                         
  11   9   1          2.88          8.61         7.14 o                         
  12   9   1         66.67         67.72        13.70 o                         
  13   9   1          1.35         -1.47        11.88 o                         
 -12  10   1         37.86         40.39        15.56 o                         
 -11  10   1         37.22         31.89         6.76 o                         
 -10  10   1          0.10          7.06         5.68 o                         
  -9  10   1         55.22         60.70         6.27 o                         
  -8  10   1          5.43         12.34         4.74 o                         
  -7  10   1         19.26         35.58         5.00 o                         
  -6  10   1         49.17         49.41         4.81 o                         
  -5  10   1          0.04         -2.86         4.23 o                         
  -4  10   1        207.98        216.92         6.15 o                         
  -3  10   1         18.62         14.39         5.47 o                         
  -2  10   1        779.30        769.62        24.04 o                         
  -1  10   1        194.50        181.47        10.69 o                         
   0  10   1        138.51        133.50        10.54 o                         
   1  10   1         72.50         51.48         8.61 o                         
   2  10   1         45.35         40.26         5.56 o                         
   3  10   1         84.49         75.35         5.64 o                         
   4  10   1         16.61         16.93         5.37 o                         
   5  10   1          8.24          7.71         4.31 o                         
   6  10   1        183.78        199.19         6.73 o                         
   7  10   1          0.63         -2.56         4.39 o                         
   8  10   1         74.08         85.67         6.66 o                         
   9  10   1         23.36         30.09         5.78 o                         
  10  10   1         80.04         94.10         9.10 o                         
  11  10   1         17.07         27.79        12.69 o                         
 -11  11   1          9.89         18.33        10.49 o                         
 -10  11   1         51.46         70.93         7.70 o                         
  -9  11   1         93.99        101.27         8.28 o                         
  -8  11   1          3.61          1.06         5.51 o                         
  -7  11   1        130.15        145.41         5.78 o                         
  -6  11   1          6.68          4.84         4.45 o                         
  -5  11   1         15.46         14.57         6.21 o                         
  -4  11   1         23.14         29.96         8.63 o                         
  -3  11   1          1.55         -3.16         7.30 o                         
  -2  11   1          4.54          3.31         8.56 o                         
  -1  11   1          9.35          3.16         9.36 o                         
   0  11   1        421.24        431.37        13.83 o                         
   1  11   1        157.48        134.72        10.09 o                         
   2  11   1          1.40         -9.65        14.51 o                         
   3  11   1         33.39         40.74         8.26 o                         
   4  11   1        147.87        136.19         6.19 o                         
   5  11   1         20.54         23.39         4.90 o                         
   6  11   1         63.48         68.01         7.56 o                         
   7  11   1         10.43          6.38         5.49 o                         
   8  11   1         33.48         17.47         5.42 o                         
   9  11   1          0.00          1.19         5.24 o                         
  10  11   1         50.03         70.43        11.93 o                         
 -10  12   1          0.54          1.15         8.28 o                         
  -9  12   1          7.09         15.00         5.87 o                         
  -8  12   1         12.80         23.17         6.95 o                         
  -7  12   1          1.27         -3.29         6.66 o                         
  -6  12   1          1.78          2.38         5.11 o                         
  -5  12   1         15.39         27.08         6.33 o                         
  -4  12   1        179.57        186.25        10.70 o                         
  -3  12   1          1.08         20.69         8.40 o                         
  -2  12   1        166.14        157.78        10.49 o                         
  -1  12   1        113.18        140.08        10.26 o                         
   0  12   1         13.01          5.47         7.40 o                         
   1  12   1         32.22         43.81         8.58 o                         
   2  12   1         15.52          1.54         8.41 o                         
   3  12   1         23.56         28.39         8.23 o                         
   4  12   1         17.69          9.77         7.54 o                         
   5  12   1          0.85         -1.95         7.15 o                         
   6  12   1        176.59        178.82         7.31 o                         
   7  12   1          3.05         -6.14         8.20 o                         
   8  12   1         47.87         43.75        12.72 o                         
   9  12   1          0.48         -8.13         8.13 o                         
  -8  13   1         74.65         92.02        35.41 o                         
  -7  13   1         57.02         64.61         9.88 o                         
  -6  13   1         63.54         71.17         7.65 o                         
  -5  13   1          0.07        -11.00        11.00 o                         
  -4  13   1          3.84         -6.70         6.70 o                         
  -3  13   1          3.49         14.68        13.75 o                         
  -2  13   1         35.45         39.52        10.24 o                         
  -1  13   1         43.70         30.13         9.85 o                         
   0  13   1          5.78         14.19         9.12 o                         
   1  13   1         11.94        -13.61        16.12 o                         
   2  13   1         18.58         11.08         9.54 o                         
   3  13   1         25.06         33.22        26.47 o                         
   4  13   1         34.34         39.03        10.93 o                         
   5  13   1          0.84         -7.16         7.16 o                         
   6  13   1         11.47         -4.65        23.30 o                         
   7  13   1          0.51         60.95        13.59 o                         
 -17   0   2        206.65        261.04        17.95 o                         
 -16   0   2         47.20         87.66        11.92 o                         
 -15   0   2          5.03          8.79        10.11 o                         
 -14   0   2         22.54         15.18         5.84 o                         
 -13   0   2        536.92        576.44        12.00 o                         
 -12   0   2        523.82        556.19         9.10 o                         
 -11   0   2        135.84        136.26         6.59 o                         
 -10   0   2          4.48          2.80         3.33 o                         
  -9   0   2       1578.89       1626.90        17.99 o                         
  -8   0   2       3484.81       4031.61        14.46 o                         
  -7   0   2         83.70        107.75         3.16 o                         
  -6   0   2        419.30        479.61         4.67 o                         
  -5   0   2       3369.82       3337.20        10.32 o                         
  -4   0   2       9661.65       9475.10       136.98 o                         
  -3   0   2       5269.94       5102.33        26.81 o                         
  -2   0   2       7453.39       7160.23        42.14 o                         
  -1   0   2       1310.70       1277.62         8.07 o                         
   0   0   2       1284.30       1208.52         9.13 o                         
   1   0   2       4583.38       4890.87        33.14 o                         
   2   0   2        350.08        322.02         3.26 o                         
   3   0   2         38.76         39.41         3.05 o                         
   4   0   2        874.34        708.57         7.13 o                         
   5   0   2        479.03        569.16         7.16 o                         
   6   0   2         32.80         24.12         3.49 o                         
   7   0   2       1876.72       1747.51        14.12 o                         
   8   0   2        497.47        498.61         8.69 o                         
   9   0   2          2.54          2.38         4.43 o                         
  10   0   2        752.29        711.92        23.84 o                         
  11   0   2         38.65         28.08         5.71 o                         
  12   0   2        755.60        762.50        21.46 o                         
  13   0   2         29.29         40.85        11.00 o                         
  14   0   2         10.42         19.97         9.23 o                         
  15   0   2          2.81          3.12         9.29 o                         
 -18   1   2         20.73         77.58        11.57 o                         
 -17   1   2          4.55          9.83         5.92 o                         
 -16   1   2        177.73        221.86        14.90 o                         
 -15   1   2         17.66         27.44         5.65 o                         
 -14   1   2         16.05         18.44         4.19 o                         
 -13   1   2        452.49        455.61         8.97 o                         
 -12   1   2        829.87        774.73        11.02 o                         
 -11   1   2       1740.91       1666.63        18.73 o                         
 -10   1   2         11.94          8.65         2.63 o                         
  -9   1   2          7.90          5.70         2.07 o                         
  -8   1   2         16.62          7.26         2.18 o                         
  -7   1   2       1768.08       1697.23         8.22 o                         
  -6   1   2         18.53         21.92         1.81 o                         
  -5   1   2        200.28        223.35         2.76 o                         
  -4   1   2         35.74         50.18         3.40 o                         
  -3   1   2       2783.36       2909.46        17.44 o                         
  -2   1   2      10873.55      10950.29        80.41 o                         
  -1   1   2       7680.28       7640.91        10.66 o                         
   0   1   2        136.33        137.57         2.61 o                         
   1   1   2         18.51         18.01         1.08 o                         
   2   1   2       4705.18       4467.69        48.25 o                         
   3   1   2       1145.70       1089.56         5.84 o                         
   4   1   2         30.53         27.91         1.84 o                         
   5   1   2        595.43        717.30         5.64 o                         
   6   1   2       1216.98       1241.22        18.28 o                         
   7   1   2          0.84         -1.51         2.78 o                         
   8   1   2        183.22        170.96         4.23 o                         
   9   1   2         36.52         37.42         3.56 o                         
  10   1   2       1788.19       1726.12        14.98 o                         
  11   1   2        197.19        180.80         9.42 o                         
  12   1   2         53.16         50.52         6.58 o                         
  13   1   2        133.35        128.16         6.69 o                         
  14   1   2         33.20         45.47         8.17 o                         
  15   1   2         62.64         56.15         8.77 o                         
 -18   2   2         16.39         45.29        32.42 o                         
 -17   2   2         34.35         35.88         7.68 o                         
 -16   2   2         27.96         26.99         6.94 o                         
 -15   2   2         64.97         76.46         6.58 o                         
 -14   2   2          0.57         12.11         7.35 o                         
 -13   2   2        599.14        558.42         9.75 o                         
 -12   2   2        137.23        127.81         4.83 o                         
 -11   2   2        408.25        428.80         7.28 o                         
 -10   2   2         76.68         52.49         2.99 o                         
  -9   2   2          3.23          0.10         2.00 o                         
  -8   2   2        733.60        767.33         5.05 o                         
  -7   2   2       1047.55       1093.71         8.28 o                         
  -6   2   2       2030.93       1935.68        12.16 o                         
  -5   2   2        508.12        469.46         3.44 o                         
  -4   2   2        479.15        492.03         3.38 o                         
  -3   2   2        256.91        238.94         2.09 o                         
  -2   2   2      16814.15      17126.94        95.37 o                         
  -1   2   2       8822.91       8900.38        25.19 o                         
   0   2   2       2315.22       2135.08        12.09 o                         
   1   2   2         79.36         73.22         1.57 o                         
   2   2   2        114.42        118.81         2.23 o                         
   3   2   2        110.88        113.93         1.57 o                         
   4   2   2       3308.54       3688.13        24.44 o                         
   5   2   2       1607.66       1569.65        23.10 o                         
   6   2   2        214.90        201.54         2.92 o                         
   7   2   2         11.16         10.34         2.38 o                         
   8   2   2        608.60        586.22         9.44 o                         
   9   2   2       1313.79       1350.82        12.90 o                         
  10   2   2         41.77         36.94         5.50 o                         
  11   2   2          7.98          1.44         4.88 o                         
  12   2   2         79.49         84.44         5.58 o                         
  13   2   2         16.77         12.64         6.14 o                         
  14   2   2         31.25         31.28         6.20 o                         
  15   2   2          1.89         -0.16        10.65 o                         
  16   2   2         30.59         11.86        11.25 o                         
 -17   3   2          2.51          0.55         6.11 o                         
 -16   3   2        160.01        190.10         7.11 o                         
 -15   3   2         51.82         67.15        10.01 o                         
 -14   3   2        121.47        128.36         5.89 o                         
 -13   3   2        162.99        157.29         6.05 o                         
 -12   3   2          7.20          3.98         4.35 o                         
 -11   3   2       1079.65       1044.10        16.47 o                         
 -10   3   2          4.51          3.24         2.39 o                         
  -9   3   2       1562.50       1491.65        10.32 o                         
  -8   3   2        418.33        450.15         5.26 o                         
  -7   3   2         19.55         26.43         1.77 o                         
  -6   3   2       9852.24      10010.79        26.94 o                         
  -5   3   2         92.21        100.86         1.63 o                         
  -4   3   2       4475.75       4524.70        18.20 o                         
  -3   3   2        103.76        126.38         1.78 o                         
  -2   3   2       9526.18       9483.65        42.19 o                         
  -1   3   2      25274.64      25282.02        53.55 o                         
   0   3   2       7353.49       8082.42        33.95 o                         
   1   3   2       3048.17       3146.66         6.69 o                         
   2   3   2        976.24        868.32         4.58 o                         
   3   3   2         16.01         15.47         1.00 o                         
   4   3   2        496.90        483.12         3.05 o                         
   5   3   2        235.93        189.48         2.97 o                         
   6   3   2        486.54        512.59        12.69 o                         
   7   3   2         80.94         67.03         3.97 o                         
   8   3   2        187.85        206.28         5.87 o                         
   9   3   2        190.34        187.89         6.58 o                         
  10   3   2       1065.55       1042.24        26.27 o                         
  11   3   2         32.31         34.50         6.35 o                         
  12   3   2        161.34        163.85         8.26 o                         
  13   3   2         21.91         17.27         7.71 o                         
  14   3   2          1.24         -5.45         5.45 o                         
  15   3   2        104.54        105.56         6.93 o                         
 -17   4   2         49.73         58.95        11.03 o                         
 -16   4   2         30.86         42.02         6.65 o                         
 -15   4   2        142.16        138.46         7.86 o                         
 -14   4   2        247.30        277.09         8.65 o                         
 -13   4   2        122.63        125.81         6.60 o                         
 -12   4   2         86.85         91.03         5.46 o                         
 -11   4   2         92.96         93.55         5.16 o                         
 -10   4   2        622.82        578.61         7.65 o                         
  -9   4   2          4.66          4.82         2.25 o                         
  -8   4   2        556.73        565.52         5.27 o                         
  -7   4   2        260.67        270.07         3.83 o                         
  -6   4   2          0.33         -1.67         1.67 o                         
  -5   4   2       3500.18       3425.62        12.22 o                         
  -4   4   2         16.40         14.27         1.14 o                         
  -3   4   2       5691.72       5945.86        26.69 o                         
  -2   4   2        204.46        228.37         2.62 o                         
  -1   4   2       7137.35       7267.86        14.91 o                         
   0   4   2        519.44        559.71         2.60 o                         
   1   4   2       3412.32       3395.95        15.16 o                         
   2   4   2        645.82        629.71         5.62 o                         
   3   4   2       2112.44       2144.28         9.34 o                         
   4   4   2       4649.78       4783.70        15.92 o                         
   5   4   2        159.73        158.25         3.54 o                         
   6   4   2        418.23        352.15         4.50 o                         
   7   4   2         12.36          5.99         3.33 o                         
   8   4   2         49.38         46.04         4.60 o                         
   9   4   2        263.95        246.42         7.22 o                         
  10   4   2        136.36        121.64         6.36 o                         
  11   4   2        201.70        198.70         8.56 o                         
  12   4   2         14.14         10.76         4.75 o                         
  13   4   2         23.69          2.05         7.13 o                         
  14   4   2        128.95        120.82         9.61 o                         
  15   4   2         26.66         41.06        10.47 o                         
 -17   5   2          0.21         -0.24        15.23 o                         
 -16   5   2         37.40         44.39         6.96 o                         
 -15   5   2         33.93         51.75         9.65 o                         
 -14   5   2         72.62         50.58         6.75 o                         
 -13   5   2        155.24        165.70         7.60 o                         
 -12   5   2         21.84         28.94         6.02 o                         
 -11   5   2        702.19        731.45        11.89 o                         
 -10   5   2        223.27        219.10         5.79 o                         
  -9   5   2        278.19        252.62         5.70 o                         
  -8   5   2        707.24        705.07        12.98 o                         
  -7   5   2       1893.96       2019.08        18.36 o                         
  -6   5   2       2916.29       3084.21        12.36 o                         
  -5   5   2        540.26        614.14         4.58 o                         
  -4   5   2       1719.98       1722.04        18.76 o                         
  -3   5   2        457.56        520.18         5.35 o                         
  -2   5   2        123.26         96.06         2.29 o                         
  -1   5   2         18.27         21.20         1.51 o                         
   0   5   2        690.28        702.88         3.20 o                         
   1   5   2         20.94         25.21         1.65 o                         
   2   5   2       2186.55       2397.99        16.66 o                         
   3   5   2       3363.02       3712.98        19.92 o                         
   4   5   2        448.64        454.10         4.36 o                         
   5   5   2       1850.56       1867.35        13.88 o                         
   6   5   2         46.05         47.64         2.44 o                         
   7   5   2        304.81        316.45         5.70 o                         
   8   5   2        645.75        586.78         8.99 o                         
   9   5   2        160.80        138.69        10.46 o                         
  10   5   2         14.82         16.06         6.37 o                         
  11   5   2         17.98         14.12         6.31 o                         
  12   5   2         16.63         11.43         6.44 o                         
  13   5   2         47.62         47.38         9.85 o                         
  14   5   2         11.33          9.05         7.07 o                         
 -16   6   2          2.89          3.44         8.83 o                         
 -15   6   2          0.00         -7.95         7.95 o                         
 -14   6   2        259.06        260.25        13.88 o                         
 -13   6   2          5.27          6.35         6.06 o                         
 -12   6   2        135.16        160.70         7.45 o                         
 -11   6   2         30.88         24.82         4.96 o                         
 -10   6   2          0.07         -4.17         4.17 o                         
  -9   6   2         30.84         30.11         4.20 o                         
  -8   6   2        559.49        534.02         6.54 o                         
  -7   6   2        361.75        347.10         5.32 o                         
  -6   6   2        202.27        181.41         3.38 o                         
  -5   6   2        493.02        489.46         4.69 o                         
  -4   6   2        232.67        259.52         4.62 o                         
  -3   6   2        757.42        694.98         5.07 o                         
  -2   6   2        587.30        591.92         4.33 o                         
  -1   6   2          1.51         -0.30         1.48 o                         
   0   6   2        489.76        594.55         5.96 o                         
   1   6   2        273.00        296.48         3.21 o                         
   2   6   2        652.63        636.90         5.50 o                         
   3   6   2        167.62        219.26         4.08 o                         
   4   6   2        303.59        306.94         4.45 o                         
   5   6   2          8.77          7.26         2.54 o                         
   6   6   2          0.00         -1.99         2.58 o                         
   7   6   2          9.19          7.40         3.13 o                         
   8   6   2        465.80        470.66         9.27 o                         
   9   6   2        182.08        188.28         7.34 o                         
  10   6   2        157.01        147.53         7.69 o                         
  11   6   2         16.80          2.17         6.11 o                         
  12   6   2         14.29         17.36         7.47 o                         
  13   6   2        116.97        112.44         9.00 o                         
  14   6   2         17.35          1.17        11.21 o                         
 -15   7   2          3.30         15.04         7.38 o                         
 -14   7   2         11.05         13.62         6.50 o                         
 -13   7   2        328.03        319.51        10.08 o                         
 -12   7   2         10.42         17.03         6.24 o                         
 -11   7   2         56.27         51.98         5.28 o                         
 -10   7   2         47.33         40.28         4.36 o                         
  -9   7   2        186.36        193.23         5.99 o                         
  -8   7   2        688.22        718.20         7.89 o                         
  -7   7   2        493.98        481.08         6.02 o                         
  -6   7   2        220.72        212.94         5.36 o                         
  -5   7   2          1.38          1.16         2.85 o                         
  -4   7   2        467.92        452.20         5.66 o                         
  -3   7   2       1153.27       1166.90         7.61 o                         
  -2   7   2          3.34         -0.37         1.91 o                         
  -1   7   2          8.80          9.93         1.79 o                         
   0   7   2        424.04        416.43         8.17 o                         
   1   7   2        164.39        157.90         5.06 o                         
   2   7   2         34.10         37.27         3.75 o                         
   3   7   2       1799.52       1795.96        19.86 o                         
   4   7   2        182.15        199.24         4.12 o                         
   5   7   2          2.86          1.32         2.75 o                         
   6   7   2        104.03         90.82         3.56 o                         
   7   7   2          6.17          2.74         3.24 o                         
   8   7   2        218.10        229.01        10.44 o                         
   9   7   2          0.76         -0.87         5.28 o                         
  10   7   2         84.02         95.01         6.79 o                         
  11   7   2         77.59         89.38         7.07 o                         
  12   7   2          8.53         -5.31         6.03 o                         
  13   7   2         16.42         29.64         6.53 o                         
  14   7   2          0.85         19.91         9.71 o                         
 -15   8   2         19.84         17.83        12.17 o                         
 -14   8   2          7.98          0.18         8.35 o                         
 -13   8   2          9.71         -0.99         6.58 o                         
 -12   8   2          1.97          5.37         6.91 o                         
 -11   8   2         27.31         29.19         5.28 o                         
 -10   8   2          9.45          9.08         4.75 o                         
  -9   8   2          0.44         -1.04         3.38 o                         
  -8   8   2         29.11         34.16         4.18 o                         
  -7   8   2        229.23        220.26         5.59 o                         
  -6   8   2          3.60          1.64         3.50 o                         
  -5   8   2          1.20         -3.25         3.25 o                         
  -4   8   2          1.03         -0.46         3.40 o                         
  -3   8   2        279.48        263.51         4.71 o                         
  -2   8   2          0.06         -0.27         2.30 o                         
  -1   8   2        133.36        148.03         3.86 o                         
   0   8   2         36.34         39.76         5.59 o                         
   1   8   2        220.64        196.45         6.14 o                         
   2   8   2         41.20         40.24         4.39 o                         
   3   8   2         18.14         23.24         4.03 o                         
   4   8   2        419.48        411.39         7.02 o                         
   5   8   2          0.38          0.44         3.54 o                         
   6   8   2          0.74         -0.06         3.89 o                         
   7   8   2         15.33          9.89         3.93 o                         
   8   8   2         37.87         39.82         5.23 o                         
   9   8   2         25.64         10.96         7.11 o                         
  10   8   2          4.72         -0.48         5.70 o                         
  11   8   2          0.05          3.23         5.74 o                         
  12   8   2         15.08         18.71         7.93 o                         
  13   8   2         65.23         84.62         8.94 o                         
 -13   9   2         18.79         11.18         8.10 o                         
 -12   9   2          1.26          8.86         7.66 o                         
 -11   9   2         79.44         97.51         7.17 o                         
 -10   9   2          2.40          8.76         5.52 o                         
  -9   9   2         44.91         51.94         4.51 o                         
  -8   9   2         55.99         41.00         4.68 o                         
  -7   9   2        501.41        525.92         9.69 o                         
  -6   9   2         29.24         16.30         3.88 o                         
  -5   9   2          1.02         -3.69         3.69 o                         
  -4   9   2         27.78         26.88         4.06 o                         
  -3   9   2         59.97         60.22         6.83 o                         
  -2   9   2        218.16        191.38         9.74 o                         
  -1   9   2        692.65        721.35        10.70 o                         
   0   9   2          0.72          0.52         4.74 o                         
   1   9   2         57.87         59.19         5.04 o                         
   2   9   2         11.34         15.85         4.68 o                         
   3   9   2          0.23          1.24         5.05 o                         
   4   9   2         86.12         87.36         4.81 o                         
   5   9   2          1.81          6.95         4.08 o                         
   6   9   2        154.50        174.55         7.22 o                         
   7   9   2          1.37         -5.75         5.75 o                         
   8   9   2         32.99         43.10         5.36 o                         
   9   9   2        122.07        139.35        18.08 o                         
  10   9   2         37.38         56.34         8.20 o                         
  11   9   2         20.46         34.03         8.25 o                         
  12   9   2          7.27         27.31        13.29 o                         
 -12  10   2          0.84          5.63         8.58 o                         
 -11  10   2         12.07         11.39         8.00 o                         
 -10  10   2         68.17         94.06         6.52 o                         
  -9  10   2         54.39         52.50         5.08 o                         
  -8  10   2          3.27          2.97         4.52 o                         
  -7  10   2         78.07         76.77         4.91 o                         
  -6  10   2          5.78          8.20         4.26 o                         
  -5  10   2         47.60         57.02         5.69 o                         
  -4  10   2          8.81          1.49         5.72 o                         
  -3  10   2         65.71         69.52         9.61 o                         
  -2  10   2         16.24          6.41         8.42 o                         
  -1  10   2        113.32        116.67        10.22 o                         
   0  10   2         17.46          1.56         8.04 o                         
   1  10   2         50.78         51.11         5.70 o                         
   2  10   2          5.10         -1.48         4.85 o                         
   3  10   2        173.16        156.20         6.97 o                         
   4  10   2          7.33          9.56         4.69 o                         
   5  10   2        124.13        120.23         5.40 o                         
   6  10   2        175.26        194.77         7.12 o                         
   7  10   2          3.24          4.36         4.93 o                         
   8  10   2          0.87          6.88         5.55 o                         
   9  10   2         13.81         23.04        10.28 o                         
  10  10   2          0.09         -7.64        10.46 o                         
  11  10   2         19.94          9.69        11.82 o                         
 -11  11   2         15.81         -0.39         7.10 o                         
 -10  11   2         26.36         25.67         5.78 o                         
  -9  11   2          1.46          5.99         4.41 o                         
  -8  11   2         10.20         25.27         4.65 o                         
  -7  11   2         63.37         56.37         4.91 o                         
  -6  11   2          4.63          0.22         6.97 o                         
  -5  11   2          1.13         -1.18         5.28 o                         
  -4  11   2         12.19          3.04         7.96 o                         
  -3  11   2          9.82          0.10         8.54 o                         
  -2  11   2         74.83         64.43        10.40 o                         
  -1  11   2          2.50          2.57         8.17 o                         
   0  11   2          0.07         -5.68         7.21 o                         
   1  11   2         30.54         25.45         8.08 o                         
   2  11   2         71.29         88.76         9.06 o                         
   3  11   2         44.04         35.71         5.81 o                         
   4  11   2         47.11         46.66         7.36 o                         
   5  11   2         13.91         14.92         4.88 o                         
   6  11   2          9.31          8.47         7.05 o                         
   7  11   2          6.37         -1.88         5.99 o                         
   8  11   2          4.78          6.98         5.97 o                         
   9  11   2          0.20         -1.00         8.41 o                         
 -10  12   2          1.22          5.23         7.46 o                         
  -9  12   2          2.04          4.86         7.82 o                         
  -8  12   2          0.04          4.40         5.02 o                         
  -7  12   2         33.67         34.70         8.10 o                         
  -6  12   2          4.96         12.15         7.08 o                         
  -5  12   2          0.14          0.86         7.82 o                         
  -4  12   2         16.12         17.66         6.48 o                         
  -3  12   2          2.43         -1.30        11.86 o                         
  -2  12   2          0.01         -0.34         7.98 o                         
  -1  12   2          0.61         -7.83         7.83 o                         
   0  12   2          0.34         -3.39         8.15 o                         
   1  12   2         30.64         21.61         8.33 o                         
   2  12   2          3.29         -8.44         8.44 o                         
   3  12   2          0.00          4.48         8.17 o                         
   4  12   2          4.38         -2.15         9.45 o                         
   5  12   2         41.09         37.27         5.78 o                         
   6  12   2          0.07          9.89         5.58 o                         
   7  12   2          1.41         -7.23         7.23 o                         
   8  12   2          4.88          3.89         6.53 o                         
  -8  13   2          5.34        -11.51        11.51 o                         
  -7  13   2          2.36        -12.11        12.11 o                         
  -6  13   2          2.71          2.04         6.00 o                         
  -5  13   2          0.17          0.36         9.53 o                         
  -4  13   2         21.80         14.02         9.00 o                         
  -3  13   2          3.66         -5.90         8.88 o                         
  -2  13   2          6.45         18.75         9.85 o                         
  -1  13   2          3.92        -11.04        11.04 o                         
   0  13   2          6.67         -9.16         9.16 o                         
   1  13   2         42.80         50.08        16.40 o                         
   2  13   2         63.27         69.41        21.81 o                         
   3  13   2          2.69         -9.52         9.52 o                         
   4  13   2          5.56         32.05        18.93 o                         
   5  13   2          0.31         -7.29         9.62 o                         
   6  13   2          7.50          0.56        12.30 o                         
 -18   1   3          0.11          3.31         6.26 o                         
 -17   1   3         24.80         34.62         7.44 o                         
 -16   1   3         10.83         26.06        10.75 o                         
 -15   1   3          0.00          4.02         5.53 o                         
 -14   1   3         10.88          9.18         3.84 o                         
 -13   1   3        383.92        375.53         6.69 o                         
 -12   1   3        281.32        279.82         7.74 o                         
 -11   1   3         19.43         18.23         3.11 o                         
 -10   1   3        408.61        423.87         5.02 o                         
  -9   1   3       1174.71       1291.68         9.03 o                         
  -8   1   3        659.85        602.27         4.62 o                         
  -7   1   3       2435.02       2611.52        13.40 o                         
  -6   1   3         66.34         67.38         1.92 o                         
  -5   1   3        105.09         90.52         1.87 o                         
  -4   1   3        297.01        313.16         3.09 o                         
  -3   1   3       1828.70       1799.33        14.80 o                         
  -2   1   3        125.08        159.00         1.85 o                         
  -1   1   3      42360.70      41243.94       137.80 o                         
   0   1   3         90.73         68.50         5.69 o                         
   1   1   3         57.16         83.92         1.38 o                         
   2   1   3        567.29        612.72         7.20 o                         
   3   1   3         98.99        100.15         1.84 o                         
   4   1   3       1159.22       1124.38         7.19 o                         
   5   1   3         13.92         17.51         2.07 o                         
   6   1   3        343.45        383.90         4.43 o                         
   7   1   3        391.69        372.91         5.67 o                         
   8   1   3        320.40        278.39         8.01 o                         
   9   1   3        162.90        136.13         6.00 o                         
  10   1   3         37.43         29.73         5.04 o                         
  11   1   3         66.07         61.03         5.06 o                         
  12   1   3          0.26          0.64         4.47 o                         
  13   1   3         18.70         30.85        14.62 o                         
  14   1   3          4.03        -11.20        11.20 o                         
  15   1   3         14.80         11.67        13.89 o                         
 -18   2   3         13.33          5.62         7.23 o                         
 -17   2   3         13.21         34.96         9.91 o                         
 -16   2   3         45.89         66.15        10.39 o                         
 -15   2   3         98.26        106.37         5.98 o                         
 -14   2   3          3.08          1.38         4.43 o                         
 -13   2   3         18.87         12.27         4.24 o                         
 -12   2   3        703.77        723.14         8.09 o                         
 -11   2   3        161.65        141.50         4.49 o                         
 -10   2   3         10.65         11.54         2.50 o                         
  -9   2   3       2057.44       2124.91         9.47 o                         
  -8   2   3         70.27         51.46         2.64 o                         
  -7   2   3        784.66        808.62         6.88 o                         
  -6   2   3        802.37        777.11         8.27 o                         
  -5   2   3        416.89        400.58         3.99 o                         
  -4   2   3       2920.43       2943.75        11.88 o                         
  -3   2   3       5037.83       5013.00        18.45 o                         
  -2   2   3       3730.38       3642.96        14.36 o                         
  -1   2   3      13517.85      13490.83        57.55 o                         
   0   2   3       1534.98       1486.82         9.84 o                         
   1   2   3         56.88         67.83         1.50 o                         
   2   2   3        260.29        321.28         2.76 o                         
   3   2   3        103.24        122.72         1.47 o                         
   4   2   3        107.42        120.54         1.81 o                         
   5   2   3        402.96        385.51         4.73 o                         
   6   2   3        145.09        156.00         4.03 o                         
   7   2   3        143.64        119.13         4.70 o                         
   8   2   3          4.91          2.80         4.46 o                         
   9   2   3        373.64        381.13         8.26 o                         
  10   2   3        212.77        201.50         7.05 o                         
  11   2   3          2.32         -3.97         3.97 o                         
  12   2   3         42.25         40.01         5.44 o                         
  13   2   3          7.07          6.76         5.63 o                         
  14   2   3          4.22         -9.33        10.13 o                         
  15   2   3         12.78          4.43        10.90 o                         
 -18   3   3         11.39          8.25         8.34 o                         
 -17   3   3         38.89         36.99         7.90 o                         
 -16   3   3         34.23         36.10         6.35 o                         
 -15   3   3         54.08         71.87         8.70 o                         
 -14   3   3         26.93         28.05         4.76 o                         
 -13   3   3         45.29         37.37         4.97 o                         
 -12   3   3          8.30          2.05         3.76 o                         
 -11   3   3         73.64         72.95         3.92 o                         
 -10   3   3          0.05          1.46         2.61 o                         
  -9   3   3          0.44          1.94         2.86 o                         
  -8   3   3        476.92        527.61         4.47 o                         
  -7   3   3         65.43         74.88         2.35 o                         
  -6   3   3        178.00        180.15         2.44 o                         
  -5   3   3        216.78        184.19         2.13 o                         
  -4   3   3          3.98          4.65         1.39 o                         
  -3   3   3        149.44        173.30         3.11 o                         
  -2   3   3      14028.20      14163.91        44.22 o                         
  -1   3   3        378.86        364.52         3.45 o                         
   0   3   3       2149.72       2049.28        11.27 o                         
   1   3   3       3941.58       4104.03        21.45 o                         
   2   3   3        926.91       1030.10         9.04 o                         
   3   3   3          2.30          2.33         0.76 o                         
   4   3   3        200.87        249.30         2.38 o                         
   5   3   3        231.51        266.89         4.16 o                         
   6   3   3        593.64        534.85         7.43 o                         
   7   3   3        135.73        130.37         4.94 o                         
   8   3   3          1.95         -3.44         4.51 o                         
   9   3   3        253.65        232.00         7.42 o                         
  10   3   3       1213.07       1259.32        13.94 o                         
  11   3   3        117.19         92.74         6.47 o                         
  12   3   3         46.04         48.05         5.48 o                         
  13   3   3          8.43         13.07         4.93 o                         
  14   3   3          6.72         14.21         6.96 o                         
  15   3   3          0.01         12.05        10.11 o                         
 -17   4   3          0.40          3.84         6.36 o                         
 -16   4   3         89.75         93.07         7.68 o                         
 -15   4   3          4.35          7.55         5.90 o                         
 -14   4   3         48.92         60.78         6.53 o                         
 -13   4   3        179.41        192.30         6.89 o                         
 -12   4   3        279.13        274.27         6.98 o                         
 -11   4   3         32.53         23.05         3.72 o                         
 -10   4   3       1045.22       1078.54         8.65 o                         
  -9   4   3        129.78        118.39         2.88 o                         
  -8   4   3         56.49         55.90         2.43 o                         
  -7   4   3        415.04        422.44         5.11 o                         
  -6   4   3         30.39         34.02         1.58 o                         
  -5   4   3        482.29        447.50         5.46 o                         
  -4   4   3         46.52         38.62         1.77 o                         
  -3   4   3        175.49        166.34         2.41 o                         
  -2   4   3          0.16          5.13         1.57 o                         
  -1   4   3         68.02         77.80         1.54 o                         
   0   4   3        336.01        352.36         3.09 o                         
   1   4   3         92.86        127.89         2.13 o                         
   2   4   3       1128.33       1206.19         8.55 o                         
   3   4   3        250.07        202.51         2.51 o                         
   4   4   3         52.21         45.51         2.11 o                         
   5   4   3          1.11         -0.39         1.98 o                         
   6   4   3        241.58        264.86         5.84 o                         
   7   4   3         45.38         37.94         4.15 o                         
   8   4   3        543.32        495.17        16.57 o                         
   9   4   3        183.53        195.81         6.94 o                         
  10   4   3         13.10         17.22         5.19 o                         
  11   4   3          1.07          1.79         5.96 o                         
  12   4   3          0.37          1.49         4.70 o                         
  13   4   3         17.34         23.73         6.06 o                         
  14   4   3          8.25          8.44         7.46 o                         
  15   4   3          0.01          4.00        10.81 o                         
 -17   5   3         35.08         36.34        14.43 o                         
 -16   5   3         13.10         12.86         7.07 o                         
 -15   5   3        219.77        246.94         9.03 o                         
 -14   5   3         13.86         18.76         6.42 o                         
 -13   5   3         42.06         35.02         6.25 o                         
 -12   5   3        198.00        187.93        10.77 o                         
 -11   5   3        188.92        179.03         6.08 o                         
 -10   5   3        443.22        421.27         6.51 o                         
  -9   5   3        181.67        166.49         4.67 o                         
  -8   5   3          3.16          1.69         2.54 o                         
  -7   5   3       1722.26       1751.86         9.58 o                         
  -6   5   3        142.07        122.09         2.88 o                         
  -5   5   3         61.30         73.73         2.00 o                         
  -4   5   3        467.70        423.52         3.72 o                         
  -3   5   3         79.06         71.83         2.25 o                         
  -2   5   3       1237.27       1346.02         7.05 o                         
  -1   5   3       1702.72       1696.49        10.48 o                         
   0   5   3         22.49         26.89         1.13 o                         
   1   5   3        791.32        775.87         4.51 o                         
   2   5   3        114.00         84.60         2.26 o                         
   3   5   3        845.28        833.13         5.41 o                         
   4   5   3       2019.90       2081.84        13.59 o                         
   5   5   3          0.10         -1.37         2.13 o                         
   6   5   3        238.39        237.04         5.54 o                         
   7   5   3        433.23        375.66        19.02 o                         
   8   5   3         13.66          8.29         4.33 o                         
   9   5   3        481.12        452.03         9.01 o                         
  10   5   3          0.09         -1.71         6.02 o                         
  11   5   3          0.69         -2.13         5.74 o                         
  12   5   3          1.46          7.13         7.68 o                         
  13   5   3          9.24         10.73        11.80 o                         
  14   5   3         34.33         39.20         7.16 o                         
 -16   6   3          2.33         -0.64         7.10 o                         
 -15   6   3          1.07         -3.64         7.73 o                         
 -14   6   3          0.57          3.71         6.49 o                         
 -13   6   3        124.22        126.35         7.79 o                         
 -12   6   3         66.82         71.59         6.91 o                         
 -11   6   3        197.66        188.42         6.40 o                         
 -10   6   3          4.88          9.10         3.97 o                         
  -9   6   3         53.63         53.63         4.05 o                         
  -8   6   3         75.16         83.00         4.19 o                         
  -7   6   3        459.63        469.99         4.90 o                         
  -6   6   3        333.23        326.45         5.07 o                         
  -5   6   3        123.92        118.36         2.78 o                         
  -4   6   3         19.71         20.36         2.21 o                         
  -3   6   3        146.38        125.43         2.88 o                         
  -2   6   3        210.39        203.81         3.22 o                         
  -1   6   3       1331.52       1386.64         5.89 o                         
   0   6   3        144.59        184.60         2.50 o                         
   1   6   3         12.62         17.00         1.86 o                         
   2   6   3          0.57          0.29         1.88 o                         
   3   6   3        474.59        452.12         5.64 o                         
   4   6   3         36.96         26.09         2.67 o                         
   5   6   3        324.48        348.49         4.85 o                         
   6   6   3        159.94        198.54         5.01 o                         
   7   6   3         26.97         27.41         5.13 o                         
   8   6   3          0.27          4.55         5.33 o                         
   9   6   3        147.23        149.29         8.63 o                         
  10   6   3          2.06          4.87         6.37 o                         
  11   6   3          3.63          5.19         6.85 o                         
  12   6   3         10.00          3.62         8.81 o                         
  13   6   3         33.17         52.13        11.69 o                         
 -16   7   3          0.00        -12.27        12.27 o                         
 -15   7   3         46.06         35.78         9.75 o                         
 -14   7   3          4.77          6.04         6.75 o                         
 -13   7   3         96.44        110.36        13.89 o                         
 -12   7   3          7.44          1.01         5.98 o                         
 -11   7   3          0.05         -3.00         4.46 o                         
 -10   7   3         41.54         38.46         4.37 o                         
  -9   7   3         12.76          9.00         3.48 o                         
  -8   7   3        288.79        308.60         6.31 o                         
  -7   7   3        230.79        233.26         5.11 o                         
  -6   7   3         21.07         25.57         3.29 o                         
  -5   7   3        383.94        404.27         4.88 o                         
  -4   7   3         24.96         31.88         2.52 o                         
  -3   7   3       1589.39       1696.09         8.17 o                         
  -2   7   3        166.56        174.71         3.88 o                         
  -1   7   3        903.67        851.93         6.87 o                         
   0   7   3        168.29        185.29         5.53 o                         
   1   7   3        204.19        205.40         5.15 o                         
   2   7   3        194.89        191.49         5.44 o                         
   3   7   3        500.01        527.04         7.45 o                         
   4   7   3        145.62        146.79         3.86 o                         
   5   7   3        537.80        536.90         6.11 o                         
   6   7   3          6.45          6.82         3.14 o                         
   7   7   3          7.80          9.89         3.90 o                         
   8   7   3        233.10        253.17         9.17 o                         
   9   7   3        107.91         86.49         6.67 o                         
  10   7   3         13.88         15.94         5.88 o                         
  11   7   3        115.08        106.98         7.42 o                         
  12   7   3         44.79         61.98         8.13 o                         
  13   7   3         18.44         19.35        34.13 o                         
 -15   8   3          2.75         21.41        13.40 o                         
 -14   8   3         52.70         65.77         6.89 o                         
 -13   8   3         51.33         53.51         7.04 o                         
 -12   8   3          1.22         -5.88         5.88 o                         
 -11   8   3          5.44          1.07         5.81 o                         
 -10   8   3        101.09         93.07         4.98 o                         
  -9   8   3          0.84         -0.85         3.53 o                         
  -8   8   3         42.88         38.24         4.50 o                         
  -7   8   3        471.18        465.35         8.45 o                         
  -6   8   3         98.35         96.89         4.25 o                         
  -5   8   3        249.57        251.70         5.21 o                         
  -4   8   3          3.11          3.39         3.25 o                         
  -3   8   3        398.81        400.81         5.22 o                         
  -2   8   3         78.95         68.00         3.97 o                         
  -1   8   3        190.90        182.60         6.04 o                         
   0   8   3        794.42        774.00        10.08 o                         
   1   8   3        906.27        910.58        10.76 o                         
   2   8   3         23.76         23.17         4.05 o                         
   3   8   3        900.23        962.71        10.36 o                         
   4   8   3        158.90        146.17         4.79 o                         
   5   8   3        147.92        161.17         5.49 o                         
   6   8   3          0.26         -0.62         4.12 o                         
   7   8   3         46.21         53.54         5.57 o                         
   8   8   3          0.59         -6.64         6.64 o                         
   9   8   3          0.20          4.92         6.82 o                         
  10   8   3         30.58         37.90         8.36 o                         
  11   8   3         67.84         75.00         7.92 o                         
  12   8   3          4.28         -7.60        11.07 o                         
 -14   9   3          9.06          1.82        10.77 o                         
 -13   9   3         70.48         68.59         8.67 o                         
 -12   9   3          4.70          5.04         7.54 o                         
 -11   9   3          5.09          6.50         7.03 o                         
 -10   9   3          9.25          7.17         4.38 o                         
  -9   9   3        471.09        469.39         8.80 o                         
  -8   9   3        211.83        195.75         6.29 o                         
  -7   9   3          4.05          5.82         3.99 o                         
  -6   9   3        163.30        163.77         5.10 o                         
  -5   9   3        130.91        123.45         4.66 o                         
  -4   9   3          8.30          3.50         5.16 o                         
  -3   9   3         29.97         31.89         5.39 o                         
  -2   9   3        496.28        472.71        15.27 o                         
  -1   9   3        980.90        995.68        12.18 o                         
   0   9   3        588.25        558.16         9.49 o                         
   1   9   3         19.53         15.55         4.87 o                         
   2   9   3         35.19         34.98         5.10 o                         
   3   9   3        373.31        380.72         7.84 o                         
   4   9   3         29.22         24.79         4.32 o                         
   5   9   3        228.18        221.50         6.63 o                         
   6   9   3         94.62        100.65         5.24 o                         
   7   9   3          6.85          4.14         5.04 o                         
   8   9   3        184.50        216.40         9.78 o                         
   9   9   3         84.98         95.94         9.03 o                         
  10   9   3          2.29          9.61        10.35 o                         
  11   9   3         36.06         14.67        27.89 o                         
 -13  10   3         20.84         17.84         9.12 o                         
 -12  10   3         46.00         59.08         8.80 o                         
 -11  10   3         73.11         93.89         8.74 o                         
 -10  10   3         21.42         22.66         4.97 o                         
  -9  10   3         27.11         31.53         5.12 o                         
  -8  10   3         41.06         50.32         4.97 o                         
  -7  10   3        364.22        370.87         8.40 o                         
  -6  10   3        128.17        137.13         6.60 o                         
  -5  10   3        238.64        196.91         6.91 o                         
  -4  10   3        249.27        254.12         8.48 o                         
  -3  10   3        171.69        137.07        10.14 o                         
  -2  10   3        351.63        348.48        15.20 o                         
  -1  10   3        183.85        175.39        10.00 o                         
   0  10   3         34.10         35.56         5.55 o                         
   1  10   3         63.20         61.22         5.65 o                         
   2  10   3          7.50          4.39         5.10 o                         
   3  10   3        131.82        142.64         6.87 o                         
   4  10   3         55.03         47.40         4.62 o                         
   5  10   3        331.18        344.21         7.82 o                         
   6  10   3         10.50          5.31         4.68 o                         
   7  10   3         10.09          2.48         5.03 o                         
   8  10   3         13.80          3.33         5.68 o                         
   9  10   3          0.74         11.60        18.45 o                         
  10  10   3         40.29         83.06        13.73 o                         
 -12  11   3          1.65        -10.55        10.55 o                         
 -11  11   3         28.89         39.38         7.74 o                         
 -10  11   3          0.01          3.11         6.71 o                         
  -9  11   3         13.76         25.01         5.12 o                         
  -8  11   3         19.23         15.71         6.08 o                         
  -7  11   3         72.94         74.71         6.17 o                         
  -6  11   3        172.11        210.25         7.48 o                         
  -5  11   3        235.86        234.76         9.20 o                         
  -4  11   3         24.88         25.84         9.94 o                         
  -3  11   3        162.08        163.91        11.01 o                         
  -2  11   3          0.16         -3.17         8.38 o                         
  -1  11   3        121.82        155.40        11.47 o                         
   0  11   3         65.51         71.57         8.96 o                         
   1  11   3          3.93          8.42         7.28 o                         
   2  11   3         61.30         59.93         9.61 o                         
   3  11   3          3.73          1.71         5.41 o                         
   4  11   3          0.41         -1.75         4.97 o                         
   5  11   3          3.76          7.32         5.48 o                         
   6  11   3         63.67         63.81         9.15 o                         
   7  11   3          7.58          6.91         5.46 o                         
   8  11   3         11.11         -0.22         8.72 o                         
 -10  12   3          0.11         -3.52        13.44 o                         
  -9  12   3         20.40          9.32         7.65 o                         
  -8  12   3          1.24         -8.07         9.79 o                         
  -7  12   3          4.26         10.93         7.36 o                         
  -6  12   3          3.85          3.45         6.24 o                         
  -5  12   3          4.76          8.46         6.78 o                         
  -4  12   3         29.62         24.51         6.42 o                         
  -3  12   3          0.81         -6.13         9.28 o                         
  -2  12   3         36.09         29.81        12.58 o                         
  -1  12   3         22.46         15.18        11.01 o                         
   0  12   3         11.97          1.40         8.00 o                         
   1  12   3          0.04         -8.10         8.10 o                         
   2  12   3         14.49         22.82         8.61 o                         
   3  12   3         43.46         43.78         8.90 o                         
   4  12   3         84.85         84.60         9.83 o                         
   5  12   3          2.18         13.48         5.89 o                         
   6  12   3         24.56         24.65         6.04 o                         
   7  12   3         13.99         28.97         7.29 o                         
  -8  13   3         15.68         46.69        15.05 o                         
  -7  13   3          1.91         17.57         8.44 o                         
  -6  13   3         63.00         59.15         7.60 o                         
  -5  13   3         56.05         63.07        12.29 o                         
  -4  13   3          3.71          0.69         6.21 o                         
  -3  13   3         13.26         19.83        17.19 o                         
  -2  13   3         48.44         58.93         9.75 o                         
  -1  13   3         60.40         80.70         9.23 o                         
   0  13   3          8.93          4.64        14.21 o                         
   1  13   3          2.01          5.20        17.15 o                         
   2  13   3         54.93         46.18         9.61 o                         
   3  13   3         23.77         36.77        10.93 o                         
   4  13   3         69.08         91.28         7.89 o                         
   5  13   3         33.26         46.40         7.99 o                         
 -18   0   4         74.18         93.66        16.31 o                         
 -17   0   4         71.97         92.06         8.79 o                         
 -16   0   4         22.66         21.96         6.89 o                         
 -15   0   4         78.96         94.41         8.01 o                         
 -14   0   4        132.56        117.79         8.09 o                         
 -13   0   4       1850.54       1822.29        17.36 o                         
 -12   0   4        665.09        642.52         9.76 o                         
 -11   0   4         17.30         14.67         4.24 o                         
 -10   0   4       2121.11       1972.55        13.98 o                         
  -9   0   4       1234.76       1230.26        24.79 o                         
  -8   0   4        785.50        922.68         9.74 o                         
  -7   0   4        949.79        924.79         9.51 o                         
  -6   0   4        525.74        522.97         5.65 o                         
  -5   0   4       1876.35       1895.77         9.77 o                         
  -4   0   4      57624.68      55413.19       238.50 o                         
  -3   0   4      27036.40      27752.26        53.35 o                         
  -2   0   4       1080.08        732.75        14.80 o                         
  -1   0   4       7085.22       7436.65       123.44 o                         
   0   0   4        667.48        770.99        14.89 o                         
   1   0   4      13651.59      13390.97        68.51 o                         
   2   0   4       3078.82       2976.24        22.77 o                         
   3   0   4       2125.94       1990.25         9.04 o                         
   4   0   4       1257.82       1206.92        13.16 o                         
   5   0   4       1070.20       1303.87        19.23 o                         
   6   0   4        367.38        330.63        15.06 o                         
   7   0   4        211.08        206.51         5.18 o                         
   8   0   4         62.82         57.51         5.03 o                         
   9   0   4       1339.69       1269.73        14.92 o                         
  10   0   4         63.02         30.56         9.71 o                         
  11   0   4         94.04         85.58        11.06 o                         
  12   0   4         18.35         26.98        10.19 o                         
  13   0   4         86.10         82.29        10.82 o                         
  14   0   4         37.68         50.61        12.77 o                         
 -18   1   4          7.68         36.19        16.22 o                         
 -17   1   4         13.34          9.06         6.19 o                         
 -16   1   4          0.37          5.58         4.58 o                         
 -15   1   4         65.69         57.81         5.01 o                         
 -14   1   4        354.45        364.56         6.75 o                         
 -13   1   4         99.98         83.83         4.95 o                         
 -12   1   4         61.70         64.58         3.76 o                         
 -11   1   4        456.77        415.98         5.40 o                         
 -10   1   4         28.16         17.44         2.77 o                         
  -9   1   4       1931.75       1959.17         9.40 o                         
  -8   1   4        722.80        756.48         6.34 o                         
  -7   1   4       3074.68       3002.13        17.07 o                         
  -6   1   4          6.83         17.62         1.93 o                         
  -5   1   4       3159.17       3298.62        21.72 o                         
  -4   1   4        101.74        102.43         2.36 o                         
  -3   1   4      40110.82      39142.27       288.02 o                         
  -2   1   4      12825.80      12967.93        72.90 o                         
  -1   1   4       8906.41       9536.44        59.31 o                         
   0   1   4        365.02        323.00         2.94 o                         
   1   1   4        108.68        118.42         1.75 o                         
   2   1   4       1752.31       1731.73        12.97 o                         
   3   1   4       3207.11       3419.06        26.84 o                         
   4   1   4       1150.18       1181.07         8.46 o                         
   5   1   4       1233.64       1172.33        14.60 o                         
   6   1   4        131.58        129.48         2.91 o                         
   7   1   4        151.28        116.76         3.76 o                         
   8   1   4          3.68          1.61         4.07 o                         
   9   1   4         29.21         17.63         4.89 o                         
  10   1   4        167.21        176.09         6.64 o                         
  11   1   4          1.48          2.39         4.22 o                         
  12   1   4         19.41         13.42         6.32 o                         
  13   1   4          4.19         -6.96         6.96 o                         
  14   1   4         86.15        110.29         8.99 o                         
 -18   2   4         28.30         51.34         7.50 o                         
 -17   2   4        127.15        144.09         8.10 o                         
 -16   2   4         61.64         76.69         8.34 o                         
 -15   2   4         54.97         49.63         5.35 o                         
 -14   2   4         16.51         18.20         4.11 o                         
 -13   2   4       1012.25        993.18        12.46 o                         
 -12   2   4        524.67        541.41         9.52 o                         
 -11   2   4        286.30        253.58         5.35 o                         
 -10   2   4        254.01        239.85         4.23 o                         
  -9   2   4        438.84        455.72         5.00 o                         
  -8   2   4       3067.77       3051.54        20.62 o                         
  -7   2   4        664.37        711.89         7.13 o                         
  -6   2   4        645.53        533.27         4.32 o                         
  -5   2   4         22.12         29.19         1.78 o                         
  -4   2   4          0.77          5.80         1.89 o                         
  -3   2   4        944.24        878.08         5.82 o                         
  -2   2   4         70.50         86.61         1.74 o                         
  -1   2   4      14672.82      14708.49        17.37 o                         
   0   2   4        706.86        745.00         3.62 o                         
   1   2   4        141.92        130.65         1.47 o                         
   2   2   4         72.57         60.54         1.32 o                         
   3   2   4          6.62          5.35         1.13 o                         
   4   2   4       1721.86       1707.96        17.28 o                         
   5   2   4         46.80         47.66         2.07 o                         
   6   2   4        170.57        165.33         5.15 o                         
   7   2   4          7.62          7.01         4.01 o                         
   8   2   4       1158.56       1127.44        18.35 o                         
   9   2   4        755.64        775.73        12.25 o                         
  10   2   4         25.75         16.23         4.92 o                         
  11   2   4          6.06         17.98         4.68 o                         
  12   2   4          1.72          1.84         4.92 o                         
  13   2   4         44.99         33.07        19.17 o                         
  14   2   4         28.81         48.64        14.35 o                         
 -18   3   4         55.62         57.06        10.83 o                         
 -17   3   4         40.06         61.27         9.49 o                         
 -16   3   4          0.40          1.32         5.03 o                         
 -15   3   4         36.44         31.92         5.32 o                         
 -14   3   4         55.14         43.41         5.11 o                         
 -13   3   4          3.95          0.88         4.05 o                         
 -12   3   4         72.05         63.92         4.26 o                         
 -11   3   4        184.38        191.52         4.94 o                         
 -10   3   4        519.42        523.63         9.53 o                         
  -9   3   4          4.60          5.87         1.97 o                         
  -8   3   4          5.50          4.39         1.83 o                         
  -7   3   4       3183.39       3164.97        16.98 o                         
  -6   3   4         98.17         91.60         3.69 o                         
  -5   3   4        123.83        138.75         2.69 o                         
  -4   3   4          0.08         -0.23         1.47 o                         
  -3   3   4        449.73        427.49         3.18 o                         
  -2   3   4       2431.03       2281.25        18.27 o                         
  -1   3   4       1014.66       1082.55        10.03 o                         
   0   3   4        417.15        375.32         3.16 o                         
   1   3   4        384.81        383.43         3.25 o                         
   2   3   4        730.35        728.46         4.44 o                         
   3   3   4       1367.74       1282.91         4.35 o                         
   4   3   4        176.18        178.44         2.25 o                         
   5   3   4          6.02          6.17         3.28 o                         
   6   3   4          0.42          0.59         3.58 o                         
   7   3   4       1589.44       1592.27        26.98 o                         
   8   3   4        187.74        199.62         6.96 o                         
   9   3   4         97.86         99.27         6.62 o                         
  10   3   4         14.08         15.45         5.15 o                         
  11   3   4         41.48         50.84         8.26 o                         
  12   3   4         91.12         99.90         6.62 o                         
  13   3   4          4.17          8.40         5.16 o                         
  14   3   4        113.94        152.74        12.21 o                         
 -18   4   4          7.25         20.28        13.66 o                         
 -17   4   4        132.79        128.68         8.65 o                         
 -16   4   4         54.57         58.37         7.24 o                         
 -15   4   4         19.66         11.89         6.01 o                         
 -14   4   4        191.50        162.96         7.79 o                         
 -13   4   4          7.25          7.49         4.66 o                         
 -12   4   4        227.44        196.22         5.46 o                         
 -11   4   4        263.64        241.96         5.44 o                         
 -10   4   4          9.65          6.35         3.54 o                         
  -9   4   4         50.55         43.92         2.49 o                         
  -8   4   4        984.87       1049.63         6.46 o                         
  -7   4   4        928.62        972.43         6.61 o                         
  -6   4   4         54.24         41.44         2.15 o                         
  -5   4   4         52.94         55.48         2.05 o                         
  -4   4   4        506.39        531.13         4.17 o                         
  -3   4   4       3801.37       3914.23        35.83 o                         
  -2   4   4       1750.44       1837.30         9.71 o                         
  -1   4   4       1760.83       1875.54         8.42 o                         
   0   4   4        556.93        571.12         5.25 o                         
   1   4   4          6.75          7.68         1.62 o                         
   2   4   4       2694.22       2867.22        13.54 o                         
   3   4   4        230.92        228.44         2.74 o                         
   4   4   4        861.37        830.24         7.05 o                         
   5   4   4        992.92       1016.13        15.26 o                         
   6   4   4         89.32         69.13         4.50 o                         
   7   4   4       1046.44       1083.65        17.99 o                         
   8   4   4        452.29        404.23         8.60 o                         
   9   4   4        518.36        534.51        21.85 o                         
  10   4   4          7.98         -1.25         5.04 o                         
  11   4   4        138.14        113.24         6.46 o                         
  12   4   4         36.82         45.59         5.36 o                         
  13   4   4         37.33         38.77         6.46 o                         
  14   4   4         24.48         42.86        11.00 o                         
 -17   5   4          0.96         -0.39         6.69 o                         
 -16   5   4        125.60        129.90        12.65 o                         
 -15   5   4         23.07         28.25         7.67 o                         
 -14   5   4         51.84         36.70         6.45 o                         
 -13   5   4        410.13        411.28        10.22 o                         
 -12   5   4         19.01         17.74         4.77 o                         
 -11   5   4          0.04         -1.27         4.31 o                         
 -10   5   4         10.34          4.71         4.15 o                         
  -9   5   4        195.26        203.38         4.30 o                         
  -8   5   4          1.00          1.90         2.73 o                         
  -7   5   4          4.68          3.04         2.27 o                         
  -6   5   4        415.19        421.03         4.88 o                         
  -5   5   4        713.46        757.78         8.54 o                         
  -4   5   4       3159.82       3212.66        15.10 o                         
  -3   5   4       2396.07       2350.64        14.16 o                         
  -2   5   4        507.05        525.65         4.12 o                         
  -1   5   4         38.32         26.14         1.31 o                         
   0   5   4        128.90        169.58         1.76 o                         
   1   5   4        255.23        238.45         3.17 o                         
   2   5   4        288.49        257.06         4.27 o                         
   3   5   4       1701.34       1780.48        10.79 o                         
   4   5   4         47.75         34.69         2.42 o                         
   5   5   4        878.86        839.87         6.93 o                         
   6   5   4        637.44        649.44         9.31 o                         
   7   5   4        128.27        149.32         5.97 o                         
   8   5   4         19.32         21.69         4.99 o                         
   9   5   4        132.11        146.97        10.22 o                         
  10   5   4          1.28         -7.45         7.45 o                         
  11   5   4          3.23          0.47         6.27 o                         
  12   5   4        109.70        115.72        11.57 o                         
  13   5   4          0.41         35.02        21.71 o                         
 -17   6   4         20.25         24.46        13.79 o                         
 -16   6   4         10.40         13.61         6.60 o                         
 -15   6   4         40.34         59.38         7.55 o                         
 -14   6   4         12.27          7.37         6.13 o                         
 -13   6   4          3.77          3.87         5.91 o                         
 -12   6   4         22.70         21.85         5.30 o                         
 -11   6   4        263.31        255.21        11.00 o                         
 -10   6   4        397.62        409.51         9.71 o                         
  -9   6   4        577.01        555.23         7.15 o                         
  -8   6   4          1.05          1.70         2.58 o                         
  -7   6   4          0.04          0.82         2.78 o                         
  -6   6   4         35.33         28.37         2.80 o                         
  -5   6   4        419.34        427.68         4.73 o                         
  -4   6   4         12.20         14.69         2.06 o                         
  -3   6   4         25.97         23.74         2.13 o                         
  -2   6   4       3446.69       3658.40        13.69 o                         
  -1   6   4       1292.79       1373.10         6.56 o                         
   0   6   4        463.49        465.14         4.45 o                         
   1   6   4        276.90        263.11         4.25 o                         
   2   6   4        618.91        610.52         6.33 o                         
   3   6   4        127.52        119.82         3.02 o                         
   4   6   4        423.73        412.68         6.24 o                         
   5   6   4        164.45        172.60         4.42 o                         
   6   6   4        559.37        628.41        13.80 o                         
   7   6   4        162.01        165.51         8.11 o                         
   8   6   4        142.38        113.46         8.08 o                         
   9   6   4         79.74         86.91         7.94 o                         
  10   6   4          2.57          3.55         6.69 o                         
  11   6   4         81.17         88.12        19.44 o                         
  12   6   4          0.94         16.31         7.29 o                         
  13   6   4          0.34        -11.09        25.60 o                         
 -16   7   4         17.59         15.80        10.25 o                         
 -15   7   4          6.63         -7.69         8.51 o                         
 -14   7   4        173.49        186.39         8.98 o                         
 -13   7   4         45.01         37.53         6.53 o                         
 -12   7   4         26.82         27.28         5.27 o                         
 -11   7   4          5.43          5.92         4.71 o                         
 -10   7   4        153.23        139.18         5.86 o                         
  -9   7   4        320.81        326.84         9.52 o                         
  -8   7   4          0.01          2.81         4.03 o                         
  -7   7   4          0.87          1.13         3.54 o                         
  -6   7   4         67.90         65.58         2.91 o                         
  -5   7   4         97.86        101.44         3.27 o                         
  -4   7   4        362.84        352.17         4.23 o                         
  -3   7   4         76.16         68.95         2.78 o                         
  -2   7   4          0.45          1.97         3.18 o                         
  -1   7   4          0.18          1.89         3.01 o                         
   0   7   4       1109.42       1128.83         9.97 o                         
   1   7   4        345.23        332.42         6.27 o                         
   2   7   4          9.48          5.17         3.70 o                         
   3   7   4         16.54         13.66         3.83 o                         
   4   7   4          9.36         13.49         3.33 o                         
   5   7   4        251.18        268.36         5.88 o                         
   6   7   4        156.01        145.01         5.16 o                         
   7   7   4        272.15        309.80         8.32 o                         
   8   7   4        115.72        108.41         6.77 o                         
   9   7   4          3.95         -9.03         9.03 o                         
  10   7   4         11.04         16.16         5.94 o                         
  11   7   4          8.82         -0.27         5.78 o                         
  12   7   4         41.78         43.62         7.69 o                         
 -16   8   4          7.29         34.18        12.83 o                         
 -15   8   4         12.10         19.35         7.14 o                         
 -14   8   4          0.60          0.30         6.83 o                         
 -13   8   4         14.33         24.65         9.18 o                         
 -12   8   4          1.64          0.63         5.80 o                         
 -11   8   4         49.38         49.98         5.26 o                         
 -10   8   4         96.61         88.88         5.70 o                         
  -9   8   4         29.89         33.83         4.51 o                         
  -8   8   4        147.93        152.78         5.61 o                         
  -7   8   4         78.46         78.82         4.77 o                         
  -6   8   4        429.81        456.06         6.61 o                         
  -5   8   4        513.66        503.72         6.58 o                         
  -4   8   4        248.53        235.32         5.00 o                         
  -3   8   4         48.82         48.72         3.96 o                         
  -2   8   4        399.75        429.70         6.64 o                         
  -1   8   4        465.93        477.98         8.50 o                         
   0   8   4          7.20          6.67         4.47 o                         
   1   8   4        416.28        409.47         7.25 o                         
   2   8   4         65.16         67.60         4.95 o                         
   3   8   4         58.29         48.78         4.52 o                         
   4   8   4          0.76          0.71         4.61 o                         
   5   8   4         24.00         16.93         4.31 o                         
   6   8   4        203.74        196.91         7.12 o                         
   7   8   4         37.49         31.56         7.77 o                         
   8   8   4          3.72         -1.14         7.74 o                         
   9   8   4         97.14        108.18         9.02 o                         
  10   8   4          1.33         -7.84         7.84 o                         
  11   8   4          1.82        -13.59        23.82 o                         
 -14   9   4         21.14         20.30         8.87 o                         
 -13   9   4         21.50         20.35        12.45 o                         
 -12   9   4         83.27        114.40         9.53 o                         
 -11   9   4         71.92         70.54         8.28 o                         
 -10   9   4          1.51         -3.69         4.30 o                         
  -9   9   4          9.23          7.57         4.71 o                         
  -8   9   4          5.29          9.41         4.54 o                         
  -7   9   4         63.87         66.56         4.92 o                         
  -6   9   4        121.87        133.29         4.77 o                         
  -5   9   4        252.30        232.24         6.75 o                         
  -4   9   4          5.06          4.83         5.39 o                         
  -3   9   4        249.03        221.76         7.23 o                         
  -2   9   4        244.98        239.40         7.37 o                         
  -1   9   4         22.06         30.90         5.37 o                         
   0   9   4        323.03        300.45         7.83 o                         
   1   9   4         42.44         31.27         5.18 o                         
   2   9   4          8.97          8.24         4.87 o                         
   3   9   4         19.55         17.05         4.99 o                         
   4   9   4        483.85        495.04         8.57 o                         
   5   9   4        109.20        107.52         5.47 o                         
   6   9   4         13.70          5.19         4.80 o                         
   7   9   4          0.86         -2.51         7.51 o                         
   8   9   4          3.88          7.79        13.28 o                         
   9   9   4          4.40          2.36         7.26 o                         
  10   9   4         11.21         -9.12        23.49 o                         
 -13  10   4         64.31         85.87        18.02 o                         
 -12  10   4         20.04         10.77         7.63 o                         
 -11  10   4         37.85         39.94         8.59 o                         
 -10  10   4         66.27         67.79         6.82 o                         
  -9  10   4         18.30         19.77         4.81 o                         
  -8  10   4         41.83         40.00         5.05 o                         
  -7  10   4         31.13         34.17         6.66 o                         
  -6  10   4        171.62        172.32         6.90 o                         
  -5  10   4         15.73          7.70         5.14 o                         
  -4  10   4        220.76        213.21        11.70 o                         
  -3  10   4        720.07        702.40        19.03 o                         
  -2  10   4          1.24         -4.06         7.98 o                         
  -1  10   4        102.17        100.16         6.37 o                         
   0  10   4          2.49         -5.05         5.05 o                         
   1  10   4         19.91         12.95         5.10 o                         
   2  10   4        267.37        252.03         8.37 o                         
   3  10   4          0.75          4.42         4.94 o                         
   4  10   4          9.57          1.82         5.07 o                         
   5  10   4          7.12          3.70         4.56 o                         
   6  10   4         21.03         15.12         5.49 o                         
   7  10   4         24.43         14.59         7.53 o                         
   8  10   4          3.86         11.66        17.67 o                         
   9  10   4          3.96         18.46        16.85 o                         
 -12  11   4          4.94          0.67         8.17 o                         
 -11  11   4          0.72          9.86         8.47 o                         
 -10  11   4         15.77         30.70         6.21 o                         
  -9  11   4         72.88         92.65         8.81 o                         
  -8  11   4          0.51          4.82         6.21 o                         
  -7  11   4          9.35          5.21         5.66 o                         
  -6  11   4         61.90         59.64        10.33 o                         
  -5  11   4         26.46         26.07         6.58 o                         
  -4  11   4          7.78          6.31         7.90 o                         
  -3  11   4         79.81         93.88         9.71 o                         
  -2  11   4         11.96         14.14         7.54 o                         
  -1  11   4          1.05         -1.05         7.97 o                         
   0  11   4         18.45         20.03         7.57 o                         
   1  11   4          0.74         -5.38         5.38 o                         
   2  11   4         40.20         33.74         5.92 o                         
   3  11   4          3.56          4.56         5.44 o                         
   4  11   4        106.18        127.25         6.88 o                         
   5  11   4          0.21          1.07         6.04 o                         
   6  11   4          1.12         -4.25         8.18 o                         
   7  11   4         17.84          4.65         7.75 o                         
   8  11   4          4.04         -9.41         9.41 o                         
 -11  12   4          1.62        -13.12        13.12 o                         
 -10  12   4          3.48         -8.01        26.25 o                         
  -9  12   4         11.41         -6.55         7.66 o                         
  -8  12   4         16.22          6.33         6.36 o                         
  -7  12   4         58.91         63.94        12.45 o                         
  -6  12   4         33.74         29.12         7.12 o                         
  -5  12   4         41.81         54.84         7.05 o                         
  -4  12   4          5.47          4.88         6.20 o                         
  -3  12   4          0.88         -1.80         7.99 o                         
  -2  12   4          9.49          4.48         9.53 o                         
  -1  12   4         74.10         79.40         9.56 o                         
   0  12   4         34.39         35.01         8.73 o                         
   1  12   4          5.10          3.61         7.72 o                         
   2  12   4          0.09          3.66         7.90 o                         
   3  12   4         54.20         48.57        10.23 o                         
   4  12   4          2.80          1.41         5.65 o                         
   5  12   4         25.44         29.62         6.05 o                         
   6  12   4          2.90          0.81         6.11 o                         
  -7  13   4          0.00          3.79        14.20 o                         
  -6  13   4         17.53         30.42         6.91 o                         
  -5  13   4          7.11          6.55         6.86 o                         
  -4  13   4          1.10         -4.37         6.47 o                         
  -3  13   4          7.76          2.48         8.67 o                         
  -2  13   4         21.51         22.07         8.58 o                         
  -1  13   4         33.05         23.03         9.40 o                         
   0  13   4         14.33          7.86        15.14 o                         
   1  13   4          0.19         -8.50         8.50 o                         
   2  13   4          5.92         17.43        14.01 o                         
   3  13   4          0.00         18.62        11.89 o                         
   4  13   4          6.05         -7.93         7.93 o                         
 -19   1   5          6.68         16.56         8.84 o                         
 -18   1   5         24.22          8.87         7.11 o                         
 -17   1   5         57.59         37.18         5.21 o                         
 -16   1   5          6.14         -0.39         4.88 o                         
 -15   1   5          2.81          0.01         4.33 o                         
 -14   1   5        154.03        141.30         5.68 o                         
 -13   1   5         23.68         21.12         4.55 o                         
 -12   1   5         79.31         79.07         4.01 o                         
 -11   1   5        105.84        118.09         3.89 o                         
 -10   1   5          2.15          5.00         3.07 o                         
  -9   1   5        844.17        859.09         6.68 o                         
  -8   1   5        254.55        239.99         4.30 o                         
  -7   1   5          8.19          8.18         2.59 o                         
  -6   1   5        256.38        224.63         3.22 o                         
  -5   1   5        368.90        368.76         3.68 o                         
  -4   1   5       3131.57       2954.25        13.57 o                         
  -3   1   5       7301.89       7345.47        32.50 o                         
  -2   1   5       1403.21       1453.40        16.61 o                         
  -1   1   5        655.06        772.92        13.93 o                         
   0   1   5       1564.03       1627.39        19.05 o                         
   1   1   5         77.67         80.14         1.75 o                         
   2   1   5          2.28          0.53         1.20 o                         
   3   1   5       1138.09       1252.59        12.56 o                         
   4   1   5        335.43        315.16         3.34 o                         
   5   1   5        105.73        116.64         2.80 o                         
   6   1   5        113.34        106.15         4.53 o                         
   7   1   5          1.36          1.07         3.99 o                         
   8   1   5        111.96        114.91         6.94 o                         
   9   1   5         79.16         75.15         5.39 o                         
  10   1   5          2.30         -1.52         6.30 o                         
  11   1   5          7.65          7.14         8.71 o                         
  12   1   5          2.25         -5.85         5.85 o                         
  13   1   5          2.79          9.08        11.35 o                         
 -19   2   5          1.44         45.34        13.32 o                         
 -18   2   5          0.03         -2.70         8.31 o                         
 -17   2   5          1.93         -5.05         8.40 o                         
 -16   2   5         29.57         19.52         5.21 o                         
 -15   2   5        121.41        109.12         5.24 o                         
 -14   2   5         12.80          8.79         4.29 o                         
 -13   2   5        188.94        181.19         6.54 o                         
 -12   2   5         64.93         47.03         4.16 o                         
 -11   2   5        214.68        221.36         5.02 o                         
 -10   2   5        116.90        102.58         3.97 o                         
  -9   2   5        794.97        811.18         5.90 o                         
  -8   2   5        464.51        450.20         6.13 o                         
  -7   2   5        243.10        269.49         5.43 o                         
  -6   2   5         59.99         51.47         2.62 o                         
  -5   2   5        998.07       1015.67        11.41 o                         
  -4   2   5       1782.73       1818.23        18.75 o                         
  -3   2   5        483.80        565.83         4.70 o                         
  -2   2   5       3049.06       3120.71        11.19 o                         
  -1   2   5        101.50         91.79         2.26 o                         
   0   2   5        268.49        264.31         5.20 o                         
   1   2   5       1288.01       1202.53         4.19 o                         
   2   2   5         84.99         96.96         2.02 o                         
   3   2   5        283.18        248.48         2.98 o                         
   4   2   5        559.50        610.66         7.38 o                         
   5   2   5        563.34        615.15         7.06 o                         
   6   2   5          2.35          1.39         3.76 o                         
   7   2   5        147.16        155.74         6.08 o                         
   8   2   5         39.62         30.39         5.45 o                         
   9   2   5        358.73        356.40         8.48 o                         
  10   2   5         48.29         52.25         5.18 o                         
  11   2   5         14.38         16.57         7.63 o                         
  12   2   5         13.68         11.74        11.60 o                         
  13   2   5          0.00         10.68        19.43 o                         
 -18   3   5          3.11          9.18         9.63 o                         
 -17   3   5         10.50          6.43         5.95 o                         
 -16   3   5          1.39          0.03         5.18 o                         
 -15   3   5          2.09         -1.95         4.90 o                         
 -14   3   5          1.14         -2.52         3.95 o                         
 -13   3   5          8.74          8.20         4.23 o                         
 -12   3   5         28.99         32.55         4.14 o                         
 -11   3   5        121.54        117.75         6.01 o                         
 -10   3   5        134.64        132.82         5.16 o                         
  -9   3   5        105.48        103.83         2.99 o                         
  -8   3   5        186.38        164.68         3.00 o                         
  -7   3   5          0.62         -0.30         2.38 o                         
  -6   3   5       2305.17       2497.39         9.82 o                         
  -5   3   5        411.44        413.69         3.56 o                         
  -4   3   5        339.11        374.28         3.62 o                         
  -3   3   5       3672.22       3552.54        23.23 o                         
  -2   3   5        100.05        118.83         2.46 o                         
  -1   3   5        515.74        538.32         3.81 o                         
   0   3   5        331.87        381.27         3.03 o                         
   1   3   5        200.96        179.91         1.87 o                         
   2   3   5       1311.94       1486.97        11.70 o                         
   3   3   5        200.71        189.66         2.73 o                         
   4   3   5        212.76        200.23         4.18 o                         
   5   3   5        490.28        507.53        13.86 o                         
   6   3   5         29.71         34.83         4.48 o                         
   7   3   5          3.59          1.36         4.79 o                         
   8   3   5        380.46        301.85         8.21 o                         
   9   3   5        279.89        257.64         7.89 o                         
  10   3   5          8.96         17.39         4.97 o                         
  11   3   5         18.45         18.37         4.98 o                         
  12   3   5          0.00         -7.29         7.29 o                         
  13   3   5         38.86         70.89        16.95 o                         
 -18   4   5          0.08         -5.34        14.40 o                         
 -17   4   5          2.40          8.37         8.73 o                         
 -16   4   5          2.14          4.46         6.24 o                         
 -15   4   5         60.25         50.82         6.89 o                         
 -14   4   5        206.99        212.80         8.53 o                         
 -13   4   5          9.77          6.95         4.67 o                         
 -12   4   5          7.50          5.36         3.80 o                         
 -11   4   5         37.99         30.41         4.40 o                         
 -10   4   5        171.80        185.85         5.58 o                         
  -9   4   5        384.27        382.03        11.41 o                         
  -8   4   5        325.15        351.14         4.24 o                         
  -7   4   5        286.03        299.58         4.29 o                         
  -6   4   5        146.22        175.16         2.92 o                         
  -5   4   5        498.76        487.42         4.13 o                         
  -4   4   5         10.50         12.94         1.88 o                         
  -3   4   5       3778.67       3764.37        18.90 o                         
  -2   4   5        246.28        243.63         3.29 o                         
  -1   4   5         25.91         28.05         1.85 o                         
   0   4   5         31.87         32.38         1.87 o                         
   1   4   5         31.24         41.78         2.21 o                         
   2   4   5       1253.25       1288.14         9.35 o                         
   3   4   5        673.80        747.22         6.74 o                         
   4   4   5          2.83         10.74         2.50 o                         
   5   4   5         62.00         69.47         4.47 o                         
   6   4   5          2.51          0.13         4.53 o                         
   7   4   5        754.34        751.44        17.19 o                         
   8   4   5         44.34         35.47         5.61 o                         
   9   4   5         60.22         37.69         5.38 o                         
  10   4   5         24.93         34.52         7.42 o                         
  11   4   5          2.89         -0.26         5.25 o                         
  12   4   5          2.90         -7.76         7.76 o                         
  13   4   5          8.89         14.20         8.72 o                         
 -18   5   5         14.84         18.48        15.62 o                         
 -17   5   5         20.76         20.71         7.61 o                         
 -16   5   5          0.34         -1.51         6.81 o                         
 -15   5   5         29.66         22.08         6.42 o                         
 -14   5   5          1.21          4.01         6.88 o                         
 -13   5   5        335.12        361.38         8.29 o                         
 -12   5   5          6.28          9.63         4.62 o                         
 -11   5   5          3.46          2.80         4.41 o                         
 -10   5   5         37.68         25.35         4.41 o                         
  -9   5   5        202.44        215.96         6.06 o                         
  -8   5   5        362.11        382.41         6.13 o                         
  -7   5   5         62.66         62.66         3.20 o                         
  -6   5   5          0.63         -0.21         1.93 o                         
  -5   5   5         20.71         15.85         2.16 o                         
  -4   5   5        340.45        310.20         3.89 o                         
  -3   5   5       1822.77       1874.99        16.97 o                         
  -2   5   5       1390.34       1404.78         8.46 o                         
  -1   5   5        246.74        307.79         4.65 o                         
   0   5   5          6.79          5.03         1.96 o                         
   1   5   5          9.14          7.44         2.06 o                         
   2   5   5          0.01         -2.81         2.81 o                         
   3   5   5        133.34        161.46         3.58 o                         
   4   5   5         30.81         32.00         2.76 o                         
   5   5   5          8.53          7.62         4.21 o                         
   6   5   5          1.32          5.33         4.21 o                         
   7   5   5        390.38        346.25         9.26 o                         
   8   5   5         29.58         37.58         4.90 o                         
   9   5   5         11.85          5.25         4.66 o                         
  10   5   5          0.40         -6.32         6.34 o                         
  11   5   5         30.31         32.44        10.55 o                         
  12   5   5          9.58          6.91         6.10 o                         
  13   5   5         15.00          9.62         9.78 o                         
 -17   6   5         20.28         19.40         9.78 o                         
 -16   6   5          4.18         -2.46         6.54 o                         
 -15   6   5         10.87         14.82         6.80 o                         
 -14   6   5         78.11         59.74         7.21 o                         
 -13   6   5        113.93        131.65         6.69 o                         
 -12   6   5         86.59         81.29         5.69 o                         
 -11   6   5         20.74         23.19         4.99 o                         
 -10   6   5        133.82        140.41         6.00 o                         
  -9   6   5         46.01         38.37         5.43 o                         
  -8   6   5        184.01        156.32         5.76 o                         
  -7   6   5          8.27          5.42         3.31 o                         
  -6   6   5        127.42        119.87         3.26 o                         
  -5   6   5        194.81        186.95         3.45 o                         
  -4   6   5       1057.66       1085.30        10.70 o                         
  -3   6   5       1711.28       1686.11         9.08 o                         
  -2   6   5        568.47        613.06         6.26 o                         
  -1   6   5         41.18         45.12         3.13 o                         
   0   6   5        159.70        141.84         3.13 o                         
   1   6   5         38.17         40.20         3.10 o                         
   2   6   5       1522.49       1579.32        19.31 o                         
   3   6   5        175.03        173.73         3.49 o                         
   4   6   5        367.44        376.92         5.58 o                         
   5   6   5        290.90        280.19         7.58 o                         
   6   6   5        114.47        111.24         7.52 o                         
   7   6   5         12.90         18.48         6.14 o                         
   8   6   5         22.40         35.91         6.86 o                         
   9   6   5         67.74         68.62         8.17 o                         
  10   6   5         46.92         58.00         7.45 o                         
  11   6   5          0.31         -5.19        11.76 o                         
  12   6   5         29.76         44.65        14.76 o                         
 -16   7   5         55.13         70.06         8.16 o                         
 -15   7   5         24.53         21.33         6.93 o                         
 -14   7   5          1.06         -3.44         6.22 o                         
 -13   7   5         28.16         14.70         5.36 o                         
 -12   7   5         75.88         83.35         7.45 o                         
 -11   7   5         39.64         22.74         5.14 o                         
 -10   7   5          4.56          5.28         5.41 o                         
  -9   7   5         51.70         52.62         4.64 o                         
  -8   7   5        804.48        803.74         9.13 o                         
  -7   7   5          1.58          3.17         3.70 o                         
  -6   7   5         52.50         39.32         3.07 o                         
  -5   7   5        133.23        146.00         3.78 o                         
  -4   7   5        348.18        355.06         4.21 o                         
  -3   7   5        287.53        309.69         6.08 o                         
  -2   7   5          1.30          7.00         3.22 o                         
  -1   7   5        122.27        126.88         4.89 o                         
   0   7   5         33.57         34.27         3.89 o                         
   1   7   5          6.18          2.61         3.57 o                         
   2   7   5        120.26        110.79         4.68 o                         
   3   7   5         19.65         12.82         3.37 o                         
   4   7   5        257.20        227.69         5.73 o                         
   5   7   5          4.14          5.10         4.72 o                         
   6   7   5         18.12          8.66         4.75 o                         
   7   7   5          3.57         -1.13         5.47 o                         
   8   7   5          2.10         -5.28         5.28 o                         
   9   7   5         13.50         17.90         6.52 o                         
  10   7   5         23.91         25.53         9.14 o                         
  11   7   5         37.06         47.19         6.75 o                         
  12   7   5          0.13         16.58        12.04 o                         
 -16   8   5         13.55        -12.93        13.65 o                         
 -15   8   5         47.81         59.57         8.08 o                         
 -14   8   5         33.04         31.94         7.13 o                         
 -13   8   5          6.62          8.54         6.42 o                         
 -12   8   5        100.16        105.98        13.04 o                         
 -11   8   5         12.32         12.01         5.53 o                         
 -10   8   5        300.11        312.39         8.76 o                         
  -9   8   5         33.83         35.06         4.57 o                         
  -8   8   5         46.64         47.87         4.59 o                         
  -7   8   5        225.13        246.81         6.01 o                         
  -6   8   5        110.54        109.51         4.10 o                         
  -5   8   5        133.82        134.96         4.55 o                         
  -4   8   5         44.62         36.38         3.73 o                         
  -3   8   5        108.82         90.76         4.69 o                         
  -2   8   5        320.52        310.04         8.69 o                         
  -1   8   5         13.37          6.26         4.59 o                         
   0   8   5         47.95         50.80         4.60 o                         
   1   8   5        156.18        173.39         5.79 o                         
   2   8   5          3.37          4.62         4.21 o                         
   3   8   5        359.80        309.53         6.72 o                         
   4   8   5        374.35        370.56         8.83 o                         
   5   8   5         13.35          8.61         6.81 o                         
   6   8   5         28.12         33.38         7.90 o                         
   7   8   5        107.77        111.60         9.03 o                         
   8   8   5         51.45         49.89         9.79 o                         
   9   8   5        128.14        106.47        13.57 o                         
  10   8   5         46.74         33.74         7.35 o                         
 -14   9   5         67.68         78.35         9.30 o                         
 -13   9   5         84.20        113.49         9.35 o                         
 -12   9   5         38.42         30.90         6.27 o                         
 -11   9   5         69.84         74.85         6.43 o                         
 -10   9   5         14.89         15.17         4.55 o                         
  -9   9   5        133.46        145.75         6.19 o                         
  -8   9   5         47.26         52.79         4.98 o                         
  -7   9   5         39.49         40.53         4.67 o                         
  -6   9   5         45.78         46.90         5.81 o                         
  -5   9   5         11.77          7.13         4.66 o                         
  -4   9   5         65.10         69.63         4.90 o                         
  -3   9   5          0.75          1.83         5.13 o                         
  -2   9   5          3.56          5.50         4.98 o                         
  -1   9   5        216.82        220.09         7.18 o                         
   0   9   5         35.03         29.11         4.96 o                         
   1   9   5        111.31        109.95         5.91 o                         
   2   9   5        426.13        417.26         8.34 o                         
   3   9   5        389.35        396.06         7.96 o                         
   4   9   5         24.86         35.15         4.80 o                         
   5   9   5          0.01         -1.75         6.82 o                         
   6   9   5         12.77         10.48        14.13 o                         
   7   9   5          8.82         -4.29        17.48 o                         
   8   9   5         29.85         20.18         9.03 o                         
   9   9   5         21.07         20.45        19.31 o                         
 -13  10   5         42.48         48.29        11.88 o                         
 -12  10   5         68.69         80.66        10.74 o                         
 -11  10   5         28.93         18.95         6.11 o                         
 -10  10   5         37.26         33.78         4.96 o                         
  -9  10   5          5.06         -1.25         4.37 o                         
  -8  10   5         84.88         95.32         7.14 o                         
  -7  10   5        197.44        207.69        10.18 o                         
  -6  10   5         42.28         42.32         5.28 o                         
  -5  10   5        208.50        214.08         8.51 o                         
  -4  10   5        290.28        300.94        12.56 o                         
  -3  10   5          0.29         -3.58         7.52 o                         
  -2  10   5         52.57         39.81         5.75 o                         
  -1  10   5         25.20         25.64         5.17 o                         
   0  10   5          0.01         -2.26         4.86 o                         
   1  10   5          3.96          2.56         5.32 o                         
   2  10   5          0.55         -4.90         4.90 o                         
   3  10   5         34.14         30.24         7.27 o                         
   4  10   5          0.23         -1.70         4.75 o                         
   5  10   5         71.08         61.48         8.17 o                         
   6  10   5          0.01        -11.84        11.84 o                         
   7  10   5         25.67         29.98        10.46 o                         
   8  10   5          6.02         -4.46         8.00 o                         
 -12  11   5         15.31         -0.48         6.59 o                         
 -11  11   5          3.77         -3.08         6.26 o                         
 -10  11   5          8.53         -2.71         5.62 o                         
  -9  11   5          0.85          3.68         6.26 o                         
  -8  11   5         16.18         24.93         6.39 o                         
  -7  11   5        133.14        160.54         8.12 o                         
  -6  11   5         29.06         54.89         8.15 o                         
  -5  11   5          8.61          2.93         6.25 o                         
  -4  11   5        220.48        224.17         9.96 o                         
  -3  11   5        135.54        155.68        10.89 o                         
  -2  11   5          0.97         -1.26         7.66 o                         
  -1  11   5          2.40          4.96         6.93 o                         
   0  11   5         98.66         82.84         6.69 o                         
   1  11   5         79.60         89.76         6.70 o                         
   2  11   5          3.79          1.34         9.13 o                         
   3  11   5        102.58         99.56         6.42 o                         
   4  11   5         63.10         68.50         6.09 o                         
   5  11   5         37.21         38.27         7.79 o                         
   6  11   5          3.27         -6.24         7.90 o                         
   7  11   5          6.30         -3.78        10.25 o                         
 -11  12   5          1.78         -1.80        13.90 o                         
 -10  12   5         30.17         39.50        22.63 o                         
  -9  12   5         14.40         10.80         5.95 o                         
  -8  12   5         28.51         43.52         8.48 o                         
  -7  12   5         85.85         96.46         9.14 o                         
  -6  12   5          8.43          9.97         6.54 o                         
  -5  12   5        108.30        117.86         8.15 o                         
  -4  12   5         47.15         23.95         7.69 o                         
  -3  12   5         97.14        119.58        10.74 o                         
  -2  12   5         36.19         28.79         8.80 o                         
  -1  12   5         11.22         10.24         7.94 o                         
   0  12   5          5.25         -1.26         7.67 o                         
   1  12   5          2.20          3.50         7.27 o                         
   2  12   5         45.69         26.74         7.63 o                         
   3  12   5          3.96         -1.43         5.27 o                         
   4  12   5         57.35         74.49        12.67 o                         
   5  12   5         97.76         97.08        12.27 o                         
  -7  13   5         20.41         -1.94        12.46 o                         
  -6  13   5         11.82         14.72        11.13 o                         
  -5  13   5          1.86          3.81         6.16 o                         
  -4  13   5          6.30          3.86        13.23 o                         
  -3  13   5         17.01         17.52        20.71 o                         
  -2  13   5          1.07         -2.54        12.59 o                         
  -1  13   5         13.13         -8.69         8.69 o                         
   0  13   5          1.53          8.80        10.79 o                         
   1  13   5          4.53          0.01        27.78 o                         
   2  13   5          3.28         30.87        11.23 o                         
   3  13   5         16.18         16.70        11.47 o                         
 -19   0   6         22.16         -3.56        30.67 o                         
 -18   0   6         10.87         -0.24         7.60 o                         
 -17   0   6         31.29         24.84         8.04 o                         
 -16   0   6        149.03        165.41         9.99 o                         
 -15   0   6         23.59         26.10         7.38 o                         
 -14   0   6        453.27        425.05         9.55 o                         
 -13   0   6       1767.09       1760.86        20.37 o                         
 -12   0   6        770.41        756.55        10.63 o                         
 -11   0   6          0.15          1.74         4.42 o                         
 -10   0   6          3.51          3.40         5.27 o                         
  -9   0   6        248.34        256.26        10.23 o                         
  -8   0   6       7370.50       7403.76       114.81 o                         
  -7   0   6       1037.64        965.05        12.96 o                         
  -6   0   6         42.11         45.91         3.55 o                         
  -5   0   6        538.86        502.01         7.55 o                         
  -4   0   6        412.33        388.91        10.84 o                         
  -3   0   6       4472.17       4539.27        33.12 o                         
  -2   0   6         54.63         86.82         3.90 o                         
  -1   0   6        683.57        569.08        15.52 o                         
   0   0   6          7.79          7.43         2.90 o                         
   1   0   6        594.23        554.06         6.08 o                         
   2   0   6        142.31        173.06         3.66 o                         
   3   0   6       3680.89       3717.85        47.51 o                         
   4   0   6        505.24        488.55         8.47 o                         
   5   0   6         47.42         62.03         3.74 o                         
   6   0   6         99.69         88.04         5.28 o                         
   7   0   6          4.31          1.30         4.73 o                         
   8   0   6       1919.73       1880.61        30.43 o                         
   9   0   6        193.64        178.62        13.25 o                         
  10   0   6         52.71         54.75        10.43 o                         
  11   0   6        146.62        162.39        13.96 o                         
  12   0   6          3.46          2.94        11.13 o                         
  13   0   6        237.14        322.75        18.84 o                         
 -19   1   6         27.25          1.85        35.10 o                         
 -18   1   6         63.58         51.87         5.92 o                         
 -17   1   6        103.94         94.29         6.42 o                         
 -16   1   6         15.63          5.20         5.18 o                         
 -15   1   6        223.61        224.26         6.37 o                         
 -14   1   6        754.20        757.46         9.25 o                         
 -13   1   6        521.71        543.70         8.40 o                         
 -12   1   6        261.07        231.13         5.01 o                         
 -11   1   6        208.18        208.88         5.16 o                         
 -10   1   6        406.81        450.97         6.23 o                         
  -9   1   6         73.20         67.43         5.71 o                         
  -8   1   6        102.43        114.71         3.65 o                         
  -7   1   6       2789.03       2708.44        34.67 o                         
  -6   1   6       1580.66       1618.15        13.16 o                         
  -5   1   6        945.68       1046.21        10.33 o                         
  -4   1   6        278.50        290.63         2.88 o                         
  -3   1   6        670.01        660.22         5.56 o                         
  -2   1   6       4553.10       4563.70        15.89 o                         
  -1   1   6         21.63         30.26         2.28 o                         
   0   1   6        717.07        701.84         9.18 o                         
   1   1   6        114.25        154.90         2.33 o                         
   2   1   6         30.45         17.08         1.45 o                         
   3   1   6        847.59        874.45         5.91 o                         
   4   1   6         54.09         38.80         2.19 o                         
   5   1   6        175.20        163.27         3.68 o                         
   6   1   6          0.45         -1.18         4.01 o                         
   7   1   6        213.94        206.50         6.63 o                         
   8   1   6         11.06         12.70         4.79 o                         
   9   1   6         59.08         57.94         8.30 o                         
  10   1   6         26.67         27.46         6.18 o                         
  11   1   6         26.16         42.00        15.61 o                         
  12   1   6         10.50          2.72        22.25 o                         
  13   1   6          1.15         20.23        10.82 o                         
 -19   2   6         17.01         12.45         8.11 o                         
 -18   2   6          9.25         -9.50         9.50 o                         
 -17   2   6          0.77         -3.98         6.27 o                         
 -16   2   6         79.70         59.53         8.63 o                         
 -15   2   6          1.49         -2.56         4.52 o                         
 -14   2   6        427.15        415.50        11.42 o                         
 -13   2   6         33.40         27.10         4.41 o                         
 -12   2   6        128.15        102.24         5.36 o                         
 -11   2   6        168.17        167.06         4.81 o                         
 -10   2   6         31.65         35.46         3.94 o                         
  -9   2   6       2121.89       2044.18        13.46 o                         
  -8   2   6        884.56        844.87         6.18 o                         
  -7   2   6          4.47         -0.13         2.56 o                         
  -6   2   6        356.87        331.24         8.28 o                         
  -5   2   6       1131.77       1057.09        12.26 o                         
  -4   2   6       3107.17       2950.50        27.78 o                         
  -3   2   6        281.57        285.84         2.79 o                         
  -2   2   6        312.24        322.20         4.00 o                         
  -1   2   6        428.61        408.96         4.46 o                         
   0   2   6        956.17        950.74        13.40 o                         
   1   2   6        416.40        372.84         3.54 o                         
   2   2   6        410.05        463.78         4.42 o                         
   3   2   6       1196.78       1296.29        12.35 o                         
   4   2   6         20.54         16.37         2.99 o                         
   5   2   6        114.13        116.36         4.16 o                         
   6   2   6        339.66        331.79         7.39 o                         
   7   2   6        658.99        576.85        19.68 o                         
   8   2   6         96.83        101.77         8.31 o                         
   9   2   6          3.74         11.16         4.57 o                         
  10   2   6         34.55         38.65         5.32 o                         
  11   2   6         37.60         27.10        12.01 o                         
  12   2   6         14.44         18.62         7.77 o                         
  13   2   6         48.29         65.41        11.94 o                         
 -18   3   6          2.74         -5.96         9.53 o                         
 -17   3   6         13.63          7.71         6.37 o                         
 -16   3   6        114.02        130.35         9.90 o                         
 -15   3   6          0.14         -4.66         4.66 o                         
 -14   3   6        407.97        390.71         7.33 o                         
 -13   3   6         42.14         41.17         4.65 o                         
 -12   3   6        247.24        225.13         6.56 o                         
 -11   3   6         76.93         75.53         4.99 o                         
 -10   3   6       1768.93       1765.96        51.47 o                         
  -9   3   6         13.76         10.13         3.65 o                         
  -8   3   6        174.62        153.53         4.22 o                         
  -7   3   6        914.27        966.21         7.32 o                         
  -6   3   6        320.86        337.99         4.33 o                         
  -5   3   6         64.79         42.28         2.67 o                         
  -4   3   6        986.60       1134.45         5.85 o                         
  -3   3   6       1822.88       1677.34         8.31 o                         
  -2   3   6       3721.80       3883.04        16.08 o                         
  -1   3   6         72.93         86.46         2.39 o                         
   0   3   6       1127.80       1091.42         8.64 o                         
   1   3   6        323.34        299.14         2.23 o                         
   2   3   6        692.65        679.24         5.15 o                         
   3   3   6        630.16        653.44         6.28 o                         
   4   3   6        260.11        296.78         6.42 o                         
   5   3   6         10.86          6.21         3.99 o                         
   6   3   6         90.24         71.06         5.57 o                         
   7   3   6          1.37         -0.06         5.43 o                         
   8   3   6        242.42        209.39         9.37 o                         
   9   3   6        116.68        105.69         7.62 o                         
  10   3   6         40.90         57.54         5.79 o                         
  11   3   6         12.31         -3.55         6.03 o                         
  12   3   6          8.90         39.21         8.77 o                         
  13   3   6          7.03         -5.94        12.13 o                         
 -18   4   6         62.40         80.97        11.95 o                         
 -17   4   6          0.00          8.37         7.42 o                         
 -16   4   6         51.05         42.38         7.77 o                         
 -15   4   6         95.86        102.37         7.67 o                         
 -14   4   6        310.69        312.44        12.30 o                         
 -13   4   6         16.34         16.70         6.08 o                         
 -12   4   6          7.05          0.39         5.45 o                         
 -11   4   6          1.87          3.48         5.11 o                         
 -10   4   6         45.79         41.61         9.78 o                         
  -9   4   6       1723.87       1818.90        28.20 o                         
  -8   4   6        702.02        710.35        14.08 o                         
  -7   4   6        274.26        253.37         3.89 o                         
  -6   4   6        814.48        828.90         7.02 o                         
  -5   4   6         51.86         52.75         2.27 o                         
  -4   4   6       2223.86       2310.88        10.56 o                         
  -3   4   6       6215.53       6594.12        41.15 o                         
  -2   4   6         16.93         31.93         3.26 o                         
  -1   4   6        128.64        151.85         3.28 o                         
   0   4   6       2407.59       2448.57        12.63 o                         
   1   4   6        244.38        276.60         4.78 o                         
   2   4   6         34.96         40.44         2.27 o                         
   3   4   6         56.81         45.01         3.90 o                         
   4   4   6          0.88         -1.88         3.61 o                         
   5   4   6        271.83        237.23         6.76 o                         
   6   4   6        101.93         99.01         5.91 o                         
   7   4   6        182.88        163.97         6.97 o                         
   8   4   6        167.17        138.70         6.76 o                         
   9   4   6          0.41          2.63         6.80 o                         
  10   4   6         26.15         23.84         9.24 o                         
  11   4   6         16.93          8.68         9.92 o                         
  12   4   6         24.08         16.55         7.37 o                         
 -18   5   6          0.18          1.47        14.24 o                         
 -17   5   6        210.77        258.28        10.30 o                         
 -16   5   6         39.15         39.12         7.69 o                         
 -15   5   6          1.28          8.01         6.81 o                         
 -14   5   6        503.48        493.74         9.76 o                         
 -13   5   6          5.04         10.15         5.64 o                         
 -12   5   6        298.96        301.74         7.37 o                         
 -11   5   6          0.63         -0.11         5.22 o                         
 -10   5   6       1371.26       1282.04        13.28 o                         
  -9   5   6       1270.44       1298.45        27.40 o                         
  -8   5   6         46.23         46.16         4.68 o                         
  -7   5   6        689.13        614.71         6.19 o                         
  -6   5   6          0.95         -0.12         2.10 o                         
  -5   5   6        584.14        583.31         4.68 o                         
  -4   5   6        694.36        714.47         5.13 o                         
  -3   5   6       1271.30       1309.30         6.42 o                         
  -2   5   6        197.41        224.24         2.96 o                         
  -1   5   6       1063.05       1150.22         8.37 o                         
   0   5   6         33.33         44.58         2.46 o                         
   1   5   6        515.30        533.03         8.69 o                         
   2   5   6        229.68        226.23         3.81 o                         
   3   5   6          6.59          4.96         3.03 o                         
   4   5   6          7.47          1.19         4.02 o                         
   5   5   6         41.09         48.70         4.87 o                         
   6   5   6          8.72          7.13         4.77 o                         
   7   5   6        118.84        105.46         5.89 o                         
   8   5   6         64.65         66.35         6.37 o                         
   9   5   6        243.43        249.00        14.88 o                         
  10   5   6         21.50         22.23         6.67 o                         
  11   5   6          2.29         -6.62         6.62 o                         
  12   5   6         17.78         11.58        16.03 o                         
 -17   6   6          9.63         17.24         8.55 o                         
 -16   6   6        202.90        224.93        10.57 o                         
 -15   6   6        169.59        170.81         8.53 o                         
 -14   6   6          3.99          6.81         5.67 o                         
 -13   6   6         13.92         30.38         5.55 o                         
 -12   6   6         49.43         50.97         6.06 o                         
 -11   6   6        291.29        274.56        15.41 o                         
 -10   6   6         96.78         88.61         6.15 o                         
  -9   6   6         32.35         24.96         5.65 o                         
  -8   6   6        600.60        620.86         9.09 o                         
  -7   6   6        375.69        372.05         6.79 o                         
  -6   6   6        144.51        124.53         2.99 o                         
  -5   6   6          0.00          0.51         2.14 o                         
  -4   6   6         89.23         75.82         2.64 o                         
  -3   6   6         20.69         28.54         3.47 o                         
  -2   6   6        393.94        396.51         5.04 o                         
  -1   6   6         16.31         11.21         2.64 o                         
   0   6   6        220.93        260.60         6.33 o                         
   1   6   6        401.09        385.45         5.62 o                         
   2   6   6        579.88        568.53         6.53 o                         
   3   6   6        118.48        107.40         3.99 o                         
   4   6   6        107.82         74.78         4.56 o                         
   5   6   6        313.12        312.53        11.39 o                         
   6   6   6        244.27        240.07         9.47 o                         
   7   6   6         22.29         30.03         8.57 o                         
   8   6   6          2.61          6.13         7.65 o                         
   9   6   6          0.44          4.85         6.99 o                         
  10   6   6          8.34         -0.77         7.12 o                         
  11   6   6          4.58         -2.86         7.44 o                         
 -16   7   6          2.39         -6.51         6.51 o                         
 -15   7   6         11.12         16.87         7.27 o                         
 -14   7   6          0.06         -0.29         5.72 o                         
 -13   7   6          0.14         -1.34         5.33 o                         
 -12   7   6        186.02        201.73         7.78 o                         
 -11   7   6         42.32         57.33         6.31 o                         
 -10   7   6        695.23        650.20        10.71 o                         
  -9   7   6         84.28         87.82         5.02 o                         
  -8   7   6         26.67         34.18         4.67 o                         
  -7   7   6        267.34        270.89         5.11 o                         
  -6   7   6          5.76          9.25         2.94 o                         
  -5   7   6          8.98          8.76         2.90 o                         
  -4   7   6        795.10        792.99        13.42 o                         
  -3   7   6         12.38         22.11         3.39 o                         
  -2   7   6        196.30        193.30         4.77 o                         
  -1   7   6          0.81          2.37         3.78 o                         
   0   7   6          0.95         -0.33         3.86 o                         
   1   7   6         38.37         31.11         4.06 o                         
   2   7   6          5.02          6.27         3.88 o                         
   3   7   6          0.36          1.64         4.88 o                         
   4   7   6         56.17         37.53         7.24 o                         
   5   7   6         39.88         36.70         5.41 o                         
   6   7   6         77.00         71.71         6.09 o                         
   7   7   6         22.71         23.03         5.62 o                         
   8   7   6         87.26        100.36         7.11 o                         
   9   7   6          0.14         -8.76         8.76 o                         
  10   7   6          5.48         16.57         6.77 o                         
  11   7   6          7.92          1.44        11.91 o                         
 -15   8   6         50.94         58.32        14.51 o                         
 -14   8   6         21.38         17.57        14.12 o                         
 -13   8   6          0.08          2.98         6.31 o                         
 -12   8   6          0.89          2.34         5.38 o                         
 -11   8   6         51.18         62.06         6.10 o                         
 -10   8   6        483.88        503.56        10.15 o                         
  -9   8   6         62.59         48.92         5.16 o                         
  -8   8   6          2.36          2.32         4.16 o                         
  -7   8   6        174.32        169.08         4.76 o                         
  -6   8   6         76.59         66.41         4.54 o                         
  -5   8   6          4.79          3.17         4.00 o                         
  -4   8   6        912.48        874.24         8.59 o                         
  -3   8   6        130.01        130.67         5.29 o                         
  -2   8   6          3.80          2.20         4.61 o                         
  -1   8   6         23.69         16.11         4.29 o                         
   0   8   6          3.35          1.12         4.09 o                         
   1   8   6        123.59        117.82         5.43 o                         
   2   8   6        603.98        616.92        12.89 o                         
   3   8   6         45.07         69.49         6.19 o                         
   4   8   6         19.04          4.56         7.47 o                         
   5   8   6         39.57         32.33         7.57 o                         
   6   8   6        133.20        142.85        17.16 o                         
   7   8   6         17.20          6.50         7.88 o                         
   8   8   6         42.44         41.58         8.84 o                         
   9   8   6          0.03          5.17        10.96 o                         
 -14   9   6         35.34         49.00         9.34 o                         
 -13   9   6          8.28         16.28         7.45 o                         
 -12   9   6         35.95         34.62         7.12 o                         
 -11   9   6        156.76        178.71         7.90 o                         
 -10   9   6         23.46         19.04         4.69 o                         
  -9   9   6         81.81         87.56         6.17 o                         
  -8   9   6        154.17        145.82         5.70 o                         
  -7   9   6         29.40         13.43         5.36 o                         
  -6   9   6          6.35          4.96         5.21 o                         
  -5   9   6        154.12        155.32         5.63 o                         
  -4   9   6        299.78        315.01         8.58 o                         
  -3   9   6        504.53        457.75         9.17 o                         
  -2   9   6          0.59          0.62         4.99 o                         
  -1   9   6         17.25         11.69         5.29 o                         
   0   9   6         48.82         44.44         5.00 o                         
   1   9   6        104.42         99.07         5.72 o                         
   2   9   6         46.85         33.92         6.11 o                         
   3   9   6          6.65         -0.08         5.32 o                         
   4   9   6          1.27          5.18         6.81 o                         
   5   9   6         83.38         89.21         9.17 o                         
   6   9   6          0.26          2.11         8.80 o                         
   7   9   6          4.83          9.20        11.55 o                         
   8   9   6          1.54        -10.56        11.44 o                         
 -14  10   6         14.95         12.42         9.08 o                         
 -13  10   6         21.40         35.10         6.81 o                         
 -12  10   6         35.55         29.24         5.82 o                         
 -11  10   6         15.53         20.57         5.92 o                         
 -10  10   6         20.49         30.35         4.77 o                         
  -9  10   6         25.47         23.57         6.12 o                         
  -8  10   6         51.25         44.19         6.38 o                         
  -7  10   6         54.86         67.27         6.26 o                         
  -6  10   6         43.55         38.26         6.32 o                         
  -5  10   6         32.82         26.81         7.48 o                         
  -4  10   6          4.94          7.37         5.73 o                         
  -3  10   6         66.61         49.29         5.98 o                         
  -2  10   6         39.24         34.36         6.09 o                         
  -1  10   6         31.61         23.32         5.33 o                         
   0  10   6          0.06          0.69         5.10 o                         
   1  10   6        186.05        184.12         7.39 o                         
   2  10   6         91.33         88.46         9.12 o                         
   3  10   6         62.07         58.76         8.71 o                         
   4  10   6         16.29         10.01         8.33 o                         
   5  10   6          2.95         -3.61        11.81 o                         
   6  10   6         11.11         20.54         8.00 o                         
   7  10   6          7.39          2.47         7.07 o                         
 -13  11   6          2.63         30.81        20.78 o                         
 -12  11   6          0.03          1.28        10.09 o                         
 -11  11   6         32.96         26.82        12.67 o                         
 -10  11   6          9.63          1.43         5.65 o                         
  -9  11   6         62.37         61.61         6.76 o                         
  -8  11   6          1.25          4.34         9.59 o                         
  -7  11   6         57.74         79.38         8.90 o                         
  -6  11   6        151.50        146.53        15.61 o                         
  -5  11   6          0.74          0.30         6.28 o                         
  -4  11   6         14.88          9.62         5.93 o                         
  -3  11   6         18.00         21.40         8.36 o                         
  -2  11   6         73.67         82.84        11.45 o                         
  -1  11   6         57.12         52.06         6.92 o                         
   0  11   6         20.22         27.35         5.75 o                         
   1  11   6        174.99        187.36         8.10 o                         
   2  11   6         51.73         48.68         7.56 o                         
   3  11   6         12.81         10.46         6.19 o                         
   4  11   6         18.44         31.09         7.70 o                         
   5  11   6          3.31         -9.79         9.79 o                         
   6  11   6          0.19         13.54         8.99 o                         
 -11  12   6          9.54         -8.09        13.57 o                         
 -10  12   6          5.38         15.45         8.46 o                         
  -9  12   6          0.28          6.20         6.85 o                         
  -8  12   6          1.14         -8.62        13.40 o                         
  -7  12   6          0.69          2.86         7.75 o                         
  -6  12   6         15.73          7.32        11.76 o                         
  -5  12   6          1.34         -6.87         7.67 o                         
  -4  12   6          2.04        -10.87        10.87 o                         
  -3  12   6         10.06        -12.84        14.16 o                         
  -2  12   6         43.20         67.27        10.05 o                         
  -1  12   6         53.96         56.06         8.88 o                         
   0  12   6          1.47         -1.59         6.05 o                         
   1  12   6         34.63         37.03         7.92 o                         
   2  12   6         11.29         -6.85        12.64 o                         
   3  12   6          1.38         -0.38         8.03 o                         
   4  12   6          0.12         -2.25         9.04 o                         
  -6  13   6          2.36          0.11        10.44 o                         
  -5  13   6          0.00         -5.92         7.76 o                         
  -4  13   6          2.47          9.16         8.38 o                         
  -3  13   6         11.10        -10.11        18.96 o                         
  -2  13   6         10.66         17.27         8.40 o                         
  -1  13   6          6.71         28.13        13.27 o                         
   0  13   6          0.57         10.55         7.72 o                         
   1  13   6          2.88        -12.54        12.54 o                         
   2  13   6          5.18         30.85        13.53 o                         
 -19   1   7          5.99          0.97         5.99 o                         
 -18   1   7         10.89         11.83         5.57 o                         
 -17   1   7         52.69         48.94         7.42 o                         
 -16   1   7          0.38         -4.98         4.98 o                         
 -15   1   7          0.25          2.27         4.71 o                         
 -14   1   7          1.63         -4.68         4.68 o                         
 -13   1   7         75.41         72.26         4.56 o                         
 -12   1   7         35.10         32.26         5.24 o                         
 -11   1   7        508.32        500.41        13.78 o                         
 -10   1   7          0.79          1.06         5.29 o                         
  -9   1   7        230.61        229.90         7.22 o                         
  -8   1   7          6.13          5.15         2.62 o                         
  -7   1   7        102.39         87.48         3.12 o                         
  -6   1   7        952.62        895.28         6.53 o                         
  -5   1   7       3488.36       3565.16        25.39 o                         
  -4   1   7        170.85        161.07         4.75 o                         
  -3   1   7        404.55        371.74         6.14 o                         
  -2   1   7        201.20        208.18         3.32 o                         
  -1   1   7         89.34         67.12         2.84 o                         
   0   1   7       1962.39       2053.28         9.39 o                         
   1   1   7        633.78        652.82         7.82 o                         
   2   1   7         46.00         62.14         2.27 o                         
   3   1   7         87.70         93.22         3.68 o                         
   4   1   7         15.99         15.59         2.47 o                         
   5   1   7         47.32         51.99         5.15 o                         
   6   1   7         25.32         20.79         4.61 o                         
   7   1   7         17.67         19.91         4.86 o                         
   8   1   7          5.30          6.35         6.12 o                         
   9   1   7         13.46          9.70         6.48 o                         
  10   1   7          0.83          5.83        17.44 o                         
  11   1   7         10.96          2.93         8.69 o                         
  12   1   7          0.01         11.61        15.85 o                         
 -19   2   7         12.97          3.32        12.22 o                         
 -18   2   7         10.34          3.37         7.03 o                         
 -17   2   7          1.05          5.96         4.83 o                         
 -16   2   7         34.59         29.25         7.38 o                         
 -15   2   7          1.43         -1.80         4.53 o                         
 -14   2   7         64.70         55.60         5.07 o                         
 -13   2   7         15.99          8.35         5.49 o                         
 -12   2   7          0.00         -5.23         5.23 o                         
 -11   2   7        333.93        336.82         7.32 o                         
 -10   2   7        521.22        529.51        16.71 o                         
  -9   2   7        334.93        338.24        10.02 o                         
  -8   2   7        580.82        628.95        16.14 o                         
  -7   2   7         36.90         40.51         3.11 o                         
  -6   2   7         58.70         54.24         3.81 o                         
  -5   2   7        519.99        538.36         4.15 o                         
  -4   2   7       1842.89       1916.97        12.18 o                         
  -3   2   7        541.46        521.26         9.08 o                         
  -2   2   7       1076.99       1173.86         9.44 o                         
  -1   2   7         71.08         64.80         1.72 o                         
   0   2   7        188.40        178.59         2.99 o                         
   1   2   7         77.47         76.39         2.08 o                         
   2   2   7        113.94        132.39         3.18 o                         
   3   2   7        107.46         96.15         3.63 o                         
   4   2   7        214.31        224.10         4.91 o                         
   5   2   7          6.35          1.49         4.31 o                         
   6   2   7        245.49        237.47        14.91 o                         
   7   2   7        257.10        272.63        14.37 o                         
   8   2   7         26.01         25.77         4.84 o                         
   9   2   7          7.74         11.32         4.69 o                         
  10   2   7          0.07         -6.44         9.94 o                         
  11   2   7         50.76         82.09         8.85 o                         
  12   2   7          1.76         17.77        11.26 o                         
 -18   3   7         15.43          3.40         6.37 o                         
 -17   3   7          1.14         -1.01         5.80 o                         
 -16   3   7         29.85         21.66         5.00 o                         
 -15   3   7         51.81         44.70         5.02 o                         
 -14   3   7         41.20         27.25         5.48 o                         
 -13   3   7         24.52         27.02         6.26 o                         
 -12   3   7         28.15         29.41         6.49 o                         
 -11   3   7        162.27        142.86         7.77 o                         
 -10   3   7        405.28        419.21        10.72 o                         
  -9   3   7          6.19          2.17         4.04 o                         
  -8   3   7          5.25          1.72         3.66 o                         
  -7   3   7          4.58         17.26         3.07 o                         
  -6   3   7        131.53        140.54         3.99 o                         
  -5   3   7        255.14        263.53         4.16 o                         
  -4   3   7         78.08         84.93         2.69 o                         
  -3   3   7       1085.17       1165.84         8.48 o                         
  -2   3   7         17.10         16.29         1.87 o                         
  -1   3   7         62.56         51.46         2.36 o                         
   0   3   7         47.37         47.25         2.27 o                         
   1   3   7        114.92        124.02         3.39 o                         
   2   3   7          1.44          0.35         2.97 o                         
   3   3   7         76.82         72.37         3.49 o                         
   4   3   7         36.18         22.77         4.24 o                         
   5   3   7         54.40         44.19         5.37 o                         
   6   3   7        830.13        882.95        13.54 o                         
   7   3   7        305.48        294.50         8.24 o                         
   8   3   7          1.08          3.45         5.70 o                         
   9   3   7          4.97          6.78         4.75 o                         
  10   3   7          2.22         -4.66         6.67 o                         
  11   3   7          2.22         16.54        11.07 o                         
  12   3   7         18.08         57.89        12.07 o                         
 -18   4   7          0.49         -0.73         8.73 o                         
 -17   4   7         73.29         87.37         8.43 o                         
 -16   4   7         50.20         52.67         7.66 o                         
 -15   4   7          0.58          0.75         6.38 o                         
 -14   4   7         20.98         21.69         6.83 o                         
 -13   4   7         53.69         39.66         7.31 o                         
 -12   4   7          1.70          1.32         6.05 o                         
 -11   4   7        154.72        148.00         8.01 o                         
 -10   4   7         30.66         31.55         6.42 o                         
  -9   4   7         10.42         13.69         4.06 o                         
  -8   4   7         17.62         23.32         3.87 o                         
  -7   4   7         67.99         64.19         3.44 o                         
  -6   4   7         50.89         50.86         2.67 o                         
  -5   4   7          8.12          9.36         2.33 o                         
  -4   4   7        154.86        182.35         3.07 o                         
  -3   4   7         46.40         48.75         2.22 o                         
  -2   4   7        182.56        170.14         3.85 o                         
  -1   4   7         20.36         32.30         2.21 o                         
   0   4   7         99.96        105.93         3.34 o                         
   1   4   7         11.29         11.17         2.61 o                         
   2   4   7         42.81         46.14         4.55 o                         
   3   4   7         19.27         23.10         5.11 o                         
   4   4   7        590.31        528.99         8.88 o                         
   5   4   7        194.73        204.23        10.98 o                         
   6   4   7         71.71         65.21         9.20 o                         
   7   4   7        463.18        483.84        13.49 o                         
   8   4   7         34.79         41.86         6.67 o                         
   9   4   7          5.54          1.43         6.41 o                         
  10   4   7          2.24          2.34         5.56 o                         
  11   4   7          8.30          4.36         5.07 o                         
  12   4   7          4.65         55.13        10.33 o                         
 -18   5   7          3.82        -13.19        13.19 o                         
 -17   5   7         13.03         11.50         7.57 o                         
 -16   5   7         95.94        120.67         8.77 o                         
 -15   5   7         35.99         45.44         6.87 o                         
 -14   5   7        107.06        118.08         7.40 o                         
 -13   5   7          0.01         -1.09         5.85 o                         
 -12   5   7        127.43        114.30         6.78 o                         
 -11   5   7        229.96        242.62         7.65 o                         
 -10   5   7        451.87        450.97        10.03 o                         
  -9   5   7          0.26          1.79         4.68 o                         
  -8   5   7          0.72          1.51         3.33 o                         
  -7   5   7          0.81          0.28         2.71 o                         
  -6   5   7        379.15        387.86         4.29 o                         
  -5   5   7        251.88        225.33         3.46 o                         
  -4   5   7        389.20        449.29         4.03 o                         
  -3   5   7         26.21         26.49         1.98 o                         
  -2   5   7        104.30         97.02         3.63 o                         
  -1   5   7        420.34        405.69         5.39 o                         
   0   5   7        384.19        361.29         5.20 o                         
   1   5   7        240.82        271.62         5.15 o                         
   2   5   7          0.96         -0.25         3.76 o                         
   3   5   7          2.07          6.85         4.14 o                         
   4   5   7         59.11         60.84         5.10 o                         
   5   5   7        254.31        274.18         7.52 o                         
   6   5   7          0.22         -1.47         4.80 o                         
   7   5   7         14.31         22.59         5.13 o                         
   8   5   7          0.01          5.76         5.32 o                         
   9   5   7          0.01         -1.23         5.74 o                         
  10   5   7         18.62         11.34         6.34 o                         
  11   5   7          2.18          7.27         9.93 o                         
 -17   6   7          1.54          7.07        18.43 o                         
 -16   6   7          3.11         10.29         8.24 o                         
 -15   6   7         39.50         43.67         8.76 o                         
 -14   6   7         60.10         67.47         6.92 o                         
 -13   6   7         26.46         22.27         6.08 o                         
 -12   6   7         16.95         18.52         5.62 o                         
 -11   6   7         82.69         86.14         6.56 o                         
 -10   6   7        494.46        515.13         9.69 o                         
  -9   6   7         49.53         55.30         5.59 o                         
  -8   6   7          5.38          5.58         3.75 o                         
  -7   6   7          3.52          5.11         3.06 o                         
  -6   6   7         62.49         69.66         2.85 o                         
  -5   6   7          1.21          0.60         2.50 o                         
  -4   6   7        217.03        216.35         4.57 o                         
  -3   6   7         19.03          8.02         2.74 o                         
  -2   6   7         11.92         13.07         3.10 o                         
  -1   6   7        159.55        159.95         4.28 o                         
   0   6   7        236.43        230.06         7.49 o                         
   1   6   7          4.09          1.40         3.71 o                         
   2   6   7        306.54        249.97         6.92 o                         
   3   6   7          2.78          6.65         3.86 o                         
   4   6   7          5.24          2.13         4.10 o                         
   5   6   7        333.18        346.21        10.49 o                         
   6   6   7          2.43          7.51         6.14 o                         
   7   6   7          0.04         -0.63         7.09 o                         
   8   6   7         12.32         24.90         7.21 o                         
   9   6   7         67.30         64.29         7.25 o                         
  10   6   7          2.69          4.43         6.94 o                         
 -16   7   7         12.81          9.76         7.36 o                         
 -15   7   7          2.42         -3.69         7.74 o                         
 -14   7   7        167.49        157.31         7.67 o                         
 -13   7   7         20.11         13.08         5.94 o                         
 -12   7   7          2.08          4.29         5.69 o                         
 -11   7   7         14.45         11.91         5.70 o                         
 -10   7   7         23.85         23.80         5.83 o                         
  -9   7   7        412.01        451.73         9.15 o                         
  -8   7   7        236.49        254.67         6.06 o                         
  -7   7   7          0.85         -1.77         3.23 o                         
  -6   7   7        282.51        288.42         5.11 o                         
  -5   7   7        221.72        226.03         4.89 o                         
  -4   7   7        490.20        474.72         6.31 o                         
  -3   7   7        689.06        655.12         8.07 o                         
  -2   7   7        449.84        440.66         9.89 o                         
  -1   7   7          1.58         -2.57         4.75 o                         
   0   7   7        301.86        334.81         6.87 o                         
   1   7   7         13.03          8.66         5.01 o                         
   2   7   7        357.94        388.96         8.73 o                         
   3   7   7         45.19         27.04         7.19 o                         
   4   7   7          5.83          0.05         6.71 o                         
   5   7   7         11.54         11.58         7.40 o                         
   6   7   7         65.60         46.01         5.97 o                         
   7   7   7        164.04        135.66         7.24 o                         
   8   7   7         94.44        112.55        12.77 o                         
   9   7   7          1.16         -6.94         8.67 o                         
  10   7   7          0.97         -3.04        10.09 o                         
 -15   8   7          2.21         -6.46         7.20 o                         
 -14   8   7         52.02         60.57         6.99 o                         
 -13   8   7         22.18         28.44         7.07 o                         
 -12   8   7         14.18         14.68         5.40 o                         
 -11   8   7          0.30         -0.05         5.80 o                         
 -10   8   7        294.94        297.36         8.69 o                         
  -9   8   7        311.32        302.72         6.99 o                         
  -8   8   7         17.09         21.48         4.15 o                         
  -7   8   7         39.73         43.58         4.46 o                         
  -6   8   7         97.89         96.78         4.91 o                         
  -5   8   7        676.76        618.37         8.34 o                         
  -4   8   7        839.60        811.21         8.26 o                         
  -3   8   7        676.22        709.79        21.40 o                         
  -2   8   7        181.42        163.46         7.72 o                         
  -1   8   7         68.88         84.18         5.12 o                         
   0   8   7          6.68          2.19         4.41 o                         
   1   8   7        177.25        164.96         6.95 o                         
   2   8   7        451.20        459.94         9.81 o                         
   3   8   7         34.58         23.16         7.18 o                         
   4   8   7          0.40         -5.45         7.00 o                         
   5   8   7          2.18          5.51         7.81 o                         
   6   8   7         43.25         28.36         8.18 o                         
   7   8   7          2.23         -8.01         8.01 o                         
   8   8   7          2.85          3.62         7.64 o                         
 -15   9   7          5.99          3.78        10.66 o                         
 -14   9   7         50.78         60.68         7.27 o                         
 -13   9   7         10.14          7.30         6.29 o                         
 -12   9   7         48.23         34.01         6.40 o                         
 -11   9   7         57.35         55.52         6.25 o                         
 -10   9   7          2.37          2.89         4.63 o                         
  -9   9   7          4.73          8.22         4.41 o                         
  -8   9   7        265.79        258.17         8.39 o                         
  -7   9   7        104.06         91.78         6.56 o                         
  -6   9   7        165.85        157.30         6.25 o                         
  -5   9   7         20.02         18.28         4.44 o                         
  -4   9   7        806.79        747.13        10.99 o                         
  -3   9   7          9.40          2.46         5.92 o                         
  -2   9   7         72.13         76.41         6.06 o                         
  -1   9   7         39.50         36.95         5.64 o                         
   0   9   7         28.02         26.07         5.22 o                         
   1   9   7         32.66         40.21         6.15 o                         
   2   9   7         15.55         14.05         5.57 o                         
   3   9   7         16.13         25.65         7.86 o                         
   4   9   7          8.87         -0.11         8.00 o                         
   5   9   7         20.92         25.67         7.29 o                         
   6   9   7         30.98         39.02        16.39 o                         
   7   9   7          7.18          2.51        11.13 o                         
 -14  10   7          8.76         11.13         8.24 o                         
 -13  10   7          0.86         -2.51         7.07 o                         
 -12  10   7          1.43          0.95         7.16 o                         
 -11  10   7         18.09         27.46         5.85 o                         
 -10  10   7        102.15        121.62         7.35 o                         
  -9  10   7         18.83         20.65         6.05 o                         
  -8  10   7         20.99         29.21         6.17 o                         
  -7  10   7         12.95          8.22         5.99 o                         
  -6  10   7         67.47         56.00         7.60 o                         
  -5  10   7         19.78         17.13         6.77 o                         
  -4  10   7         77.59         87.80         6.22 o                         
  -3  10   7        117.74        129.22         7.37 o                         
  -2  10   7         13.53          3.71         5.22 o                         
  -1  10   7          9.46         13.22         5.27 o                         
   0  10   7          2.09          7.00         5.39 o                         
   1  10   7         64.25         66.96        12.55 o                         
   2  10   7        124.25        125.64        10.52 o                         
   3  10   7          0.22         -1.44         6.83 o                         
   4  10   7          1.95         -4.30         7.56 o                         
   5  10   7          3.11         -4.53        11.08 o                         
   6  10   7         11.23         14.58         8.23 o                         
 -12  11   7          1.85          6.08        19.63 o                         
 -11  11   7         13.38         20.38        13.18 o                         
 -10  11   7         21.39         13.24         7.15 o                         
  -9  11   7         84.32         92.18         6.94 o                         
  -8  11   7        122.42        107.09         7.75 o                         
  -7  11   7          0.83         -1.50         7.61 o                         
  -6  11   7         89.04         73.76         8.01 o                         
  -5  11   7         46.22         50.56         8.49 o                         
  -4  11   7        117.87        123.22        10.34 o                         
  -3  11   7         25.40         29.01         5.77 o                         
  -2  11   7          0.10          8.22         5.68 o                         
  -1  11   7          6.05          5.16         5.60 o                         
   0  11   7          2.89          7.07         6.74 o                         
   1  11   7          6.39          7.13         6.90 o                         
   2  11   7          1.03          3.33         6.06 o                         
   3  11   7         71.60         78.37         9.42 o                         
   4  11   7         87.65         92.53         9.51 o                         
   5  11   7          0.49          7.51        11.88 o                         
 -11  12   7          1.11          1.74        10.60 o                         
 -10  12   7          4.02         11.49        10.75 o                         
  -9  12   7          2.61         -0.40         8.00 o                         
  -8  12   7         36.68         49.72         8.68 o                         
  -7  12   7         19.39          3.30        31.97 o                         
  -6  12   7          0.12         -2.58         6.84 o                         
  -5  12   7          0.56          1.56         9.29 o                         
  -4  12   7          5.78         10.91         9.94 o                         
  -3  12   7          7.18         31.43        13.40 o                         
  -2  12   7          4.07          5.85        19.50 o                         
  -1  12   7          1.66         -7.05         7.05 o                         
   0  12   7          4.05          4.86         8.22 o                         
   1  12   7          0.47         -6.59         6.59 o                         
   2  12   7          7.81         -6.78        16.44 o                         
   3  12   7          0.14         -8.67        10.85 o                         
  -6  13   7          0.01         -3.78        11.10 o                         
  -5  13   7         10.72          6.68        10.92 o                         
  -4  13   7         26.00         22.67        11.93 o                         
  -3  13   7          4.50          9.31        16.52 o                         
  -2  13   7          4.05         -4.08        34.91 o                         
  -1  13   7         27.60         23.41        24.75 o                         
   0  13   7         16.46        -12.81        13.65 o                         
   1  13   7         19.31         29.23         8.51 o                         
 -19   0   8          2.15          3.85         9.06 o                         
 -18   0   8          0.60          4.28        11.41 o                         
 -17   0   8         24.05         23.87        10.98 o                         
 -16   0   8         30.31         42.84         9.65 o                         
 -15   0   8         82.46         93.16        15.79 o                         
 -14   0   8        148.95        143.55         8.87 o                         
 -13   0   8        258.56        229.15         9.51 o                         
 -12   0   8         12.15         20.24         9.29 o                         
 -11   0   8          6.77         12.40         8.71 o                         
 -10   0   8        540.67        512.66        14.70 o                         
  -9   0   8        226.88        187.67        10.19 o                         
  -8   0   8       1329.39       1315.94        20.11 o                         
  -7   0   8       2721.13       2823.49        76.63 o                         
  -6   0   8        641.11        651.79         9.85 o                         
  -5   0   8        728.70        683.74         9.68 o                         
  -4   0   8        208.23        177.30         6.45 o                         
  -3   0   8        332.43        372.66        17.09 o                         
  -2   0   8        624.57        650.05        24.71 o                         
  -1   0   8         15.96         19.14         4.50 o                         
   0   0   8        208.54        205.54         4.91 o                         
   1   0   8          2.49          5.22         3.19 o                         
   2   0   8        227.80        253.19         4.90 o                         
   3   0   8        126.67        125.56         4.83 o                         
   4   0   8        414.55        461.27         7.76 o                         
   5   0   8        160.12        151.61         5.73 o                         
   6   0   8        117.03         90.78        11.58 o                         
   7   0   8          1.00          6.36         9.12 o                         
   8   0   8          4.66         21.65         8.77 o                         
   9   0   8          8.00         16.71        10.76 o                         
  10   0   8         58.36         57.08         9.76 o                         
  11   0   8          5.02         -4.75        10.36 o                         
 -19   1   8          8.17         25.35         9.01 o                         
 -18   1   8         25.86         31.98         8.89 o                         
 -17   1   8          0.28         -0.27         7.33 o                         
 -16   1   8        212.81        210.27        15.37 o                         
 -15   1   8        906.84        917.63        36.72 o                         
 -14   1   8          0.04         -2.87         5.06 o                         
 -13   1   8        552.84        534.24         9.78 o                         
 -12   1   8         80.70         77.08         6.03 o                         
 -11   1   8          7.95          6.59         5.77 o                         
 -10   1   8        995.02        960.08        13.16 o                         
  -9   1   8        411.49        418.29        12.16 o                         
  -8   1   8        803.40        766.82        11.34 o                         
  -7   1   8        270.24        245.59         4.32 o                         
  -6   1   8       1456.68       1451.03        14.62 o                         
  -5   1   8       2456.18       2510.42        30.07 o                         
  -4   1   8       1213.96       1241.30        12.80 o                         
  -3   1   8         40.79         36.15         3.14 o                         
  -2   1   8        796.36        880.82        12.54 o                         
  -1   1   8        413.16        434.56         5.34 o                         
   0   1   8          4.44          3.34         2.18 o                         
   1   1   8       1623.06       1718.82        11.62 o                         
   2   1   8       1290.91       1320.84         8.61 o                         
   3   1   8          0.68          1.22         2.39 o                         
   4   1   8        235.07        224.93         5.01 o                         
   5   1   8         85.74         81.01         4.48 o                         
   6   1   8        731.28        736.44        17.55 o                         
   7   1   8        318.48        332.73        23.45 o                         
   8   1   8         13.54          4.24        10.43 o                         
   9   1   8         32.43         44.77         6.84 o                         
  10   1   8          6.30         -3.64        21.01 o                         
  11   1   8         53.82         55.52        11.79 o                         
 -19   2   8          2.55         -3.50        10.17 o                         
 -18   2   8         91.96        108.81         7.83 o                         
 -17   2   8          2.92         -8.60         8.60 o                         
 -16   2   8         10.01         15.42         5.99 o                         
 -15   2   8         34.17         36.08         6.25 o                         
 -14   2   8         45.65         44.89         7.41 o                         
 -13   2   8         26.54         22.84         6.94 o                         
 -12   2   8        169.34        173.88         6.56 o                         
 -11   2   8         15.25         12.99         4.95 o                         
 -10   2   8         81.77         76.91         6.36 o                         
  -9   2   8          0.06          1.59         5.08 o                         
  -8   2   8         68.15         69.75         9.94 o                         
  -7   2   8          9.27         23.10         3.33 o                         
  -6   2   8        154.40        178.16         3.98 o                         
  -5   2   8       2905.52       2845.18        15.33 o                         
  -4   2   8       3198.67       3316.69        18.67 o                         
  -3   2   8        525.76        495.17         5.83 o                         
  -2   2   8        100.28        105.30         4.11 o                         
  -1   2   8        280.52        284.70         3.57 o                         
   0   2   8        267.15        250.59         3.43 o                         
   1   2   8        171.02        191.17         3.86 o                         
   2   2   8         34.19         29.29         3.63 o                         
   3   2   8        147.66        138.42         4.30 o                         
   4   2   8          0.09          1.35         3.19 o                         
   5   2   8        192.19        205.03         8.70 o                         
   6   2   8         64.45         61.63         5.80 o                         
   7   2   8         98.04         73.48         5.59 o                         
   8   2   8         15.32         22.92         5.01 o                         
   9   2   8         32.07         29.63         9.14 o                         
  10   2   8         30.97         25.77         8.58 o                         
  11   2   8          3.93         23.86        23.52 o                         
 -19   3   8          3.33        -13.56        13.56 o                         
 -18   3   8          0.86          7.61        10.42 o                         
 -17   3   8         85.76         92.14         7.59 o                         
 -16   3   8         14.41          9.88         6.03 o                         
 -15   3   8          2.73         -1.26         6.16 o                         
 -14   3   8          1.55          2.59         7.40 o                         
 -13   3   8         77.75         65.69         7.40 o                         
 -12   3   8         93.27         79.84         7.43 o                         
 -11   3   8        272.00        270.43         7.21 o                         
 -10   3   8        147.33        150.24         6.00 o                         
  -9   3   8        536.97        534.69        13.99 o                         
  -8   3   8        121.85        110.03         6.40 o                         
  -7   3   8          0.04          0.53         3.82 o                         
  -6   3   8        508.16        510.25        11.32 o                         
  -5   3   8         12.43         13.44         2.38 o                         
  -4   3   8        424.60        440.72         4.47 o                         
  -3   3   8       1323.93       1284.62         6.22 o                         
  -2   3   8        566.29        581.62         8.38 o                         
  -1   3   8         98.57         85.71         2.94 o                         
   0   3   8         34.18         28.68         3.19 o                         
   1   3   8        122.33        118.45         4.34 o                         
   2   3   8        907.45        894.39         8.88 o                         
   3   3   8        241.37        227.73         7.90 o                         
   4   3   8        837.22        782.96        10.72 o                         
   5   3   8         70.02         77.16         9.39 o                         
   6   3   8         46.41         40.92         5.98 o                         
   7   3   8        150.30        152.49         6.84 o                         
   8   3   8          2.81          6.78         4.97 o                         
   9   3   8         57.55         47.77        10.07 o                         
  10   3   8          1.48        -14.17        14.17 o                         
  11   3   8         29.91         62.24        10.61 o                         
 -19   4   8          1.97         44.06        13.18 o                         
 -18   4   8         30.24         25.91         9.46 o                         
 -17   4   8         28.95         41.25         8.70 o                         
 -16   4   8          3.35          3.41         8.04 o                         
 -15   4   8          5.23          0.79         7.53 o                         
 -14   4   8          1.57         -0.17         7.69 o                         
 -13   4   8        229.66        223.81        16.13 o                         
 -12   4   8          5.93          8.37         6.43 o                         
 -11   4   8        576.56        510.04        11.70 o                         
 -10   4   8         78.89         91.84         9.45 o                         
  -9   4   8          6.71          6.92         4.31 o                         
  -8   4   8        273.22        285.90         6.60 o                         
  -7   4   8        513.42        539.45         8.42 o                         
  -6   4   8        542.36        566.27         6.11 o                         
  -5   4   8        213.93        237.90         4.43 o                         
  -4   4   8        609.76        545.10         4.63 o                         
  -3   4   8        126.67        145.62         3.72 o                         
  -2   4   8        852.05        854.71         6.24 o                         
  -1   4   8         24.19         18.25         3.41 o                         
   0   4   8       1004.64        982.71         9.33 o                         
   1   4   8        385.79        364.72         6.20 o                         
   2   4   8         47.88         38.84         4.79 o                         
   3   4   8        156.38        138.15         5.40 o                         
   4   4   8         65.64         56.85         5.37 o                         
   5   4   8         57.42         50.75         5.60 o                         
   6   4   8        318.63        318.17         9.77 o                         
   7   4   8        109.86        126.36         8.29 o                         
   8   4   8        230.45        250.05        17.44 o                         
   9   4   8          7.37         11.68         5.32 o                         
  10   4   8         18.43         27.34         9.46 o                         
  11   4   8          0.92          6.61         9.99 o                         
 -18   5   8          0.92         -2.78        11.47 o                         
 -17   5   8         14.06         13.57         8.82 o                         
 -16   5   8          8.88         16.46         6.29 o                         
 -15   5   8         19.88         21.02         6.33 o                         
 -14   5   8          7.79         10.81         6.08 o                         
 -13   5   8         60.19         55.99         6.30 o                         
 -12   5   8        157.27        132.40         7.03 o                         
 -11   5   8         26.21         26.71         5.66 o                         
 -10   5   8        468.87        483.39        13.72 o                         
  -9   5   8         21.16         14.66         4.89 o                         
  -8   5   8        486.22        433.65        10.63 o                         
  -7   5   8         96.22         95.32         3.88 o                         
  -6   5   8        697.60        720.12         6.07 o                         
  -5   5   8        932.33        851.37         7.40 o                         
  -4   5   8          1.83          3.69         2.33 o                         
  -3   5   8        340.09        331.18         4.60 o                         
  -2   5   8         39.36         33.14         2.72 o                         
  -1   5   8        271.56        274.77         4.62 o                         
   0   5   8        433.95        422.96         6.75 o                         
   1   5   8         57.87         67.63         4.23 o                         
   2   5   8       1578.36       1639.18        14.63 o                         
   3   5   8         41.24         35.65         6.52 o                         
   4   5   8         18.10         17.04         4.94 o                         
   5   5   8         57.79         49.25         5.45 o                         
   6   5   8        300.79        324.30         8.44 o                         
   7   5   8          1.30         -0.88         4.76 o                         
   8   5   8          9.70         14.09         7.09 o                         
   9   5   8         34.32         43.05         5.61 o                         
  10   5   8          1.26          4.59         7.55 o                         
 -17   6   8          8.85         -1.08         9.19 o                         
 -16   6   8          3.92         17.27         6.52 o                         
 -15   6   8         11.71         11.91         5.96 o                         
 -14   6   8         55.55         59.52         6.47 o                         
 -13   6   8         25.14         16.12         6.76 o                         
 -12   6   8         56.59         47.26         6.12 o                         
 -11   6   8         46.62         45.30         5.85 o                         
 -10   6   8          3.64          5.05         5.50 o                         
  -9   6   8         30.75         23.44         5.23 o                         
  -8   6   8        132.30        127.92         5.95 o                         
  -7   6   8         17.31         14.19         2.86 o                         
  -6   6   8        227.34        199.52         4.17 o                         
  -5   6   8        661.70        686.96        10.53 o                         
  -4   6   8        431.75        416.00         5.40 o                         
  -3   6   8        169.80        164.96         3.96 o                         
  -2   6   8         20.14         25.41         3.46 o                         
  -1   6   8         43.51         32.23         4.23 o                         
   0   6   8       1040.81       1018.25        16.15 o                         
   1   6   8         20.48         24.04         4.24 o                         
   2   6   8          0.23          0.75         4.90 o                         
   3   6   8         13.72         21.07         4.22 o                         
   4   6   8          3.29          3.55         4.61 o                         
   5   6   8         96.60        109.10         7.71 o                         
   6   6   8          3.46          8.29        12.00 o                         
   7   6   8          4.18         13.36        13.57 o                         
   8   6   8        121.11        108.18         8.76 o                         
   9   6   8          9.88         -7.77         7.77 o                         
  10   6   8          2.91         19.17        10.31 o                         
 -16   7   8         29.69         40.59         8.69 o                         
 -15   7   8          0.65          2.24         6.90 o                         
 -14   7   8         42.37         43.52         6.87 o                         
 -13   7   8         43.26         36.23         5.89 o                         
 -12   7   8          3.46          4.86         5.84 o                         
 -11   7   8          0.75          3.10         5.79 o                         
 -10   7   8         73.05         74.59         6.21 o                         
  -9   7   8         59.61         65.82         5.69 o                         
  -8   7   8         92.03         91.08         4.85 o                         
  -7   7   8         12.27         12.58         3.47 o                         
  -6   7   8        275.74        255.31         5.37 o                         
  -5   7   8        883.67        884.39         9.26 o                         
  -4   7   8        913.61        894.27         8.39 o                         
  -3   7   8        569.93        583.40         9.51 o                         
  -2   7   8        197.43        186.24         8.85 o                         
  -1   7   8         67.00         72.97         5.61 o                         
   0   7   8        511.58        528.22        10.37 o                         
   1   7   8         81.62         89.76         6.14 o                         
   2   7   8        155.06        174.91         9.46 o                         
   3   7   8         83.50        101.28         8.73 o                         
   4   7   8         92.34         89.36         8.60 o                         
   5   7   8         94.14        106.32         8.99 o                         
   6   7   8         13.62         20.77         5.86 o                         
   7   7   8          1.06         14.63         6.09 o                         
   8   7   8          0.14        -11.69        18.37 o                         
   9   7   8         10.80         39.19        11.72 o                         
 -15   8   8         57.11         60.12         7.86 o                         
 -14   8   8          3.17          6.62         6.45 o                         
 -13   8   8          7.51          8.16         5.95 o                         
 -12   8   8          1.31          1.14         5.64 o                         
 -11   8   8        117.65        104.42         6.88 o                         
 -10   8   8         61.39         60.10         6.16 o                         
  -9   8   8         10.27         16.17         4.53 o                         
  -8   8   8         69.03         57.20         4.86 o                         
  -7   8   8         10.90          9.35         4.35 o                         
  -6   8   8         85.87         77.31         5.10 o                         
  -5   8   8         95.99        124.84         5.52 o                         
  -4   8   8          7.91          6.88         3.85 o                         
  -3   8   8          1.13         -1.08         4.00 o                         
  -2   8   8          1.15          4.13         4.91 o                         
  -1   8   8         63.57         58.64         6.19 o                         
   0   8   8         31.58         18.24         5.54 o                         
   1   8   8         91.31         72.58         6.13 o                         
   2   8   8         23.78         29.15         7.69 o                         
   3   8   8         92.25         79.57         8.71 o                         
   4   8   8          0.17         13.18         7.71 o                         
   5   8   8         47.27         58.78         9.08 o                         
   6   8   8         83.22         96.11         9.15 o                         
   7   8   8          6.17          8.39         7.74 o                         
 -15   9   8         34.33         25.09         8.61 o                         
 -14   9   8         10.75          8.52         6.71 o                         
 -13   9   8         13.15         21.52         6.64 o                         
 -12   9   8          3.92         19.30         6.62 o                         
 -11   9   8         34.63         42.77         5.84 o                         
 -10   9   8          1.79         -8.35         9.13 o                         
  -9   9   8         82.32         87.15         6.86 o                         
  -8   9   8         77.10         70.18         8.06 o                         
  -7   9   8         35.76         28.81         4.83 o                         
  -6   9   8        223.75        205.12         6.37 o                         
  -5   9   8         68.69         61.91         5.85 o                         
  -4   9   8         16.45         10.99         5.41 o                         
  -3   9   8         72.60         62.62         6.92 o                         
  -2   9   8         17.55         17.77         6.09 o                         
  -1   9   8        250.72        228.49         8.01 o                         
   0   9   8         15.49         11.31         5.47 o                         
   1   9   8         19.59         19.90         5.81 o                         
   2   9   8         18.05         12.02         7.15 o                         
   3   9   8         21.72         23.21        11.93 o                         
   4   9   8          2.17          8.08         7.59 o                         
   5   9   8          5.94         -2.73         8.43 o                         
   6   9   8         13.35          0.87         8.77 o                         
 -14  10   8          0.67         13.14         8.20 o                         
 -13  10   8         16.89         26.67         6.22 o                         
 -12  10   8          0.62         -6.14         8.60 o                         
 -11  10   8          2.03          3.78         7.95 o                         
 -10  10   8          1.62          1.50         6.09 o                         
  -9  10   8          2.14          7.45         6.00 o                         
  -8  10   8          3.10          0.64         5.34 o                         
  -7  10   8         42.93         35.24         6.38 o                         
  -6  10   8          8.41          6.43         6.94 o                         
  -5  10   8         20.08         19.17         5.25 o                         
  -4  10   8          1.89          5.55         5.44 o                         
  -3  10   8          1.26          2.97         9.42 o                         
  -2  10   8          9.98         12.11         6.80 o                         
  -1  10   8         57.08         52.02         8.13 o                         
   0  10   8          0.48          0.67         5.46 o                         
   1  10   8          2.08         -5.96         5.96 o                         
   2  10   8         23.82         40.55        21.82 o                         
   3  10   8         39.72         30.58         9.04 o                         
   4  10   8          5.85          7.25         8.66 o                         
   5  10   8         15.12         18.42         8.17 o                         
 -12  11   8          6.68         -2.44         7.93 o                         
 -11  11   8          0.21         -8.76         8.76 o                         
 -10  11   8         17.55         17.21         7.28 o                         
  -9  11   8         19.71         26.74         7.45 o                         
  -8  11   8         27.23         35.63         7.97 o                         
  -7  11   8          2.32          8.67         7.33 o                         
  -6  11   8          5.04         -4.19         6.67 o                         
  -5  11   8         10.46          7.87         7.14 o                         
  -4  11   8          0.11         -5.64         5.64 o                         
  -3  11   8         17.76          7.95         5.82 o                         
  -2  11   8          4.63          6.12         6.58 o                         
  -1  11   8         33.14         20.08         7.41 o                         
   0  11   8          0.15         -8.83         9.38 o                         
   1  11   8          5.46          6.37         7.66 o                         
   2  11   8          5.79         22.86         9.26 o                         
   3  11   8          3.01         -7.64        10.60 o                         
   4  11   8          0.51          1.59         9.74 o                         
  -9  12   8          0.22         16.28         8.32 o                         
  -8  12   8          2.34         12.00         7.12 o                         
  -7  12   8          2.98          5.47         8.13 o                         
  -6  12   8          0.30          2.85         6.95 o                         
  -5  12   8         35.23         23.54         7.17 o                         
  -4  12   8          0.03         -7.10         7.10 o                         
  -3  12   8          0.59         -2.34        12.76 o                         
  -2  12   8          1.35          6.94         6.79 o                         
  -1  12   8         10.47         -0.64         6.61 o                         
   0  12   8          9.23         -1.02         7.62 o                         
   1  12   8         11.75         -5.36        20.37 o                         
   2  12   8          1.15         -4.12        10.61 o                         
  -6  13   8         49.40         31.37        10.74 o                         
  -5  13   8         10.24          5.93        10.88 o                         
  -4  13   8          2.40         -3.56        10.70 o                         
  -3  13   8          3.17         -6.96         8.58 o                         
 -19   1   9          1.25         -6.47         8.23 o                         
 -18   1   9          0.40         -7.85         7.85 o                         
 -17   1   9          0.73          1.63         6.46 o                         
 -16   1   9         42.79         56.35         7.04 o                         
 -15   1   9         23.82         19.58         6.31 o                         
 -14   1   9         70.87         68.35         6.63 o                         
 -13   1   9        407.21        403.87        10.95 o                         
 -12   1   9        105.73        109.16        10.71 o                         
 -11   1   9        126.25        107.84         7.32 o                         
 -10   1   9         30.30         27.03         6.19 o                         
  -9   1   9        165.02        178.61        13.53 o                         
  -8   1   9        424.55        383.40        15.00 o                         
  -7   1   9        726.67        711.99        13.61 o                         
  -6   1   9        322.53        315.76         6.53 o                         
  -5   1   9        385.21        437.85         7.50 o                         
  -4   1   9        435.90        458.52         8.64 o                         
  -3   1   9         74.68         93.40         3.19 o                         
  -2   1   9          1.43          4.22         2.50 o                         
  -1   1   9        168.80        173.95         4.28 o                         
   0   1   9         92.26         93.41         3.06 o                         
   1   1   9          1.67          2.74         2.39 o                         
   2   1   9          3.59          4.71         2.59 o                         
   3   1   9         12.72         17.77         3.55 o                         
   4   1   9         11.47         11.30         3.57 o                         
   5   1   9          3.73          8.41         3.76 o                         
   6   1   9          0.14          5.42         7.19 o                         
   7   1   9         28.31         33.73         7.41 o                         
   8   1   9          1.74         -6.04        10.12 o                         
   9   1   9          6.20          8.99         6.82 o                         
  10   1   9          6.19         -7.60         7.60 o                         
 -19   2   9         17.65         15.59         8.04 o                         
 -18   2   9          3.28         -2.56         6.49 o                         
 -17   2   9         44.32         49.00         7.05 o                         
 -16   2   9          5.67          7.29         6.58 o                         
 -15   2   9         58.82         69.94         8.90 o                         
 -14   2   9          5.68          5.66         7.80 o                         
 -13   2   9          4.18          4.51         5.60 o                         
 -12   2   9         65.45         61.73         5.82 o                         
 -11   2   9        113.24        117.37         7.67 o                         
 -10   2   9          1.45          2.67         5.84 o                         
  -9   2   9         53.50         67.09         6.45 o                         
  -8   2   9          9.18          7.02         5.67 o                         
  -7   2   9        131.07        136.27         5.39 o                         
  -6   2   9        703.86        670.77         7.21 o                         
  -5   2   9       1062.96       1118.38        19.09 o                         
  -4   2   9        648.87        663.40         8.10 o                         
  -3   2   9        626.00        563.45         6.54 o                         
  -2   2   9         71.30         63.42         3.69 o                         
  -1   2   9        320.53        321.62         5.24 o                         
   0   2   9         63.07         62.32         3.35 o                         
   1   2   9        560.14        565.47         7.49 o                         
   2   2   9         11.28          9.95         3.23 o                         
   3   2   9        120.68        131.46         4.58 o                         
   4   2   9         19.39         14.70         4.42 o                         
   5   2   9          0.13         -0.34         5.13 o                         
   6   2   9          0.97         -0.49         5.04 o                         
   7   2   9        151.40        126.13         6.74 o                         
   8   2   9         28.88         35.56         7.79 o                         
   9   2   9          9.01         -7.30         9.59 o                         
  10   2   9          0.55          4.34        19.97 o                         
 -19   3   9          0.00         17.98        14.73 o                         
 -18   3   9          7.56          1.54         7.61 o                         
 -17   3   9          8.67          3.52         7.10 o                         
 -16   3   9         30.97         22.67         6.31 o                         
 -15   3   9         18.61         13.60         7.47 o                         
 -14   3   9         69.84         64.09         8.38 o                         
 -13   3   9          2.59          6.88         7.26 o                         
 -12   3   9         44.29         43.18         5.62 o                         
 -11   3   9         13.95         14.03         5.17 o                         
 -10   3   9        419.36        471.72         8.81 o                         
  -9   3   9        140.99        149.36         7.48 o                         
  -8   3   9        355.95        363.71         9.34 o                         
  -7   3   9        421.95        420.12         9.60 o                         
  -6   3   9         91.14         89.73         3.11 o                         
  -5   3   9        282.89        299.97         4.16 o                         
  -4   3   9         51.14         51.74         3.11 o                         
  -3   3   9        252.02        273.22         5.09 o                         
  -2   3   9        476.46        482.07         5.44 o                         
  -1   3   9        769.55        757.42        12.79 o                         
   0   3   9         85.33         93.02         4.37 o                         
   1   3   9          7.54         11.72         3.85 o                         
   2   3   9          0.04         -1.99         3.74 o                         
   3   3   9         15.69         17.46         4.50 o                         
   4   3   9        156.22        144.36         6.76 o                         
   5   3   9        207.09        176.07         7.13 o                         
   6   3   9         35.06         36.55         5.73 o                         
   7   3   9         47.38         53.20         6.55 o                         
   8   3   9         46.31         27.00         6.28 o                         
   9   3   9          7.23         -6.81         6.81 o                         
  10   3   9          3.26         -9.56         9.56 o                         
 -19   4   9         14.78         -2.83        13.15 o                         
 -18   4   9         92.60        106.63        10.77 o                         
 -17   4   9          9.01          1.62         9.48 o                         
 -16   4   9         26.90         23.15         7.53 o                         
 -15   4   9         67.21         72.44         8.56 o                         
 -14   4   9          7.71         -0.03         7.55 o                         
 -13   4   9         61.92         70.84         8.02 o                         
 -12   4   9         25.43         29.51         7.33 o                         
 -11   4   9        106.00        113.64         8.41 o                         
 -10   4   9        355.27        365.40         8.18 o                         
  -9   4   9          1.21          2.36         4.40 o                         
  -8   4   9          0.51          1.39         4.25 o                         
  -7   4   9         10.66          2.44         4.18 o                         
  -6   4   9        320.44        362.11         5.45 o                         
  -5   4   9        660.83        638.71        12.25 o                         
  -4   4   9        283.92        292.31         3.75 o                         
  -3   4   9        209.97        232.36         4.80 o                         
  -2   4   9        528.48        548.30         6.51 o                         
  -1   4   9         25.59         20.80         3.70 o                         
   0   4   9         16.58         26.36         3.92 o                         
   1   4   9         11.33          2.93         3.86 o                         
   2   4   9         91.64         90.58         5.88 o                         
   3   4   9         27.73         17.99         4.47 o                         
   4   4   9         55.88         59.78         5.70 o                         
   5   4   9          0.67          1.20         5.26 o                         
   6   4   9         90.02         84.38         9.17 o                         
   7   4   9          9.59         21.55         8.99 o                         
   8   4   9          1.81          2.63         5.35 o                         
   9   4   9          7.94         18.86         8.30 o                         
  10   4   9         22.39         23.74        11.44 o                         
 -18   5   9          0.00         14.79        13.33 o                         
 -17   5   9         36.93         61.01         7.87 o                         
 -16   5   9          4.82          7.80         6.80 o                         
 -15   5   9         71.17         63.92         7.18 o                         
 -14   5   9          3.82          6.70         5.81 o                         
 -13   5   9         48.89         26.24         5.97 o                         
 -12   5   9         56.49         63.31         6.16 o                         
 -11   5   9         47.13         34.70         5.75 o                         
 -10   5   9          1.81          5.36         5.56 o                         
  -9   5   9         72.67         61.71         4.64 o                         
  -8   5   9        120.82        114.77         4.92 o                         
  -7   5   9        249.42        234.16         5.90 o                         
  -6   5   9         25.27         30.49         2.62 o                         
  -5   5   9          6.66          7.92         2.81 o                         
  -4   5   9        267.01        246.68         4.33 o                         
  -3   5   9         14.70          7.59         3.31 o                         
  -2   5   9         48.21         44.09         3.78 o                         
  -1   5   9          0.29          3.01         3.06 o                         
   0   5   9        487.99        510.16         6.92 o                         
   1   5   9        313.56        294.27         7.92 o                         
   2   5   9          7.95          3.34         4.90 o                         
   3   5   9         52.76         33.99         5.26 o                         
   4   5   9        102.22        112.67         6.23 o                         
   5   5   9          2.89         11.55         5.19 o                         
   6   5   9         14.02         16.32         7.06 o                         
   7   5   9          1.36          9.52         8.19 o                         
   8   5   9          7.32         26.88         5.77 o                         
   9   5   9          0.50          9.63        26.19 o                         
 -17   6   9          1.88         10.52         8.22 o                         
 -16   6   9         84.40         85.01         7.71 o                         
 -15   6   9         52.86         59.31         6.74 o                         
 -14   6   9         30.04         26.00         6.27 o                         
 -13   6   9          0.02         -3.35         5.97 o                         
 -12   6   9        140.48        136.26         7.41 o                         
 -11   6   9        123.03        108.56         6.82 o                         
 -10   6   9         15.81         14.66         5.55 o                         
  -9   6   9         98.49         82.70         6.09 o                         
  -8   6   9          9.28         14.15         4.78 o                         
  -7   6   9          2.13         -1.39         3.07 o                         
  -6   6   9        111.99        126.45         4.48 o                         
  -5   6   9          3.71          5.09         3.28 o                         
  -4   6   9        141.46        135.10         3.93 o                         
  -3   6   9          0.63         -1.34         2.83 o                         
  -2   6   9         58.61         72.49         4.17 o                         
  -1   6   9        298.87        331.23        10.13 o                         
   0   6   9          7.49         11.06         3.83 o                         
   1   6   9         36.04         55.50         5.08 o                         
   2   6   9        171.66        176.03         6.00 o                         
   3   6   9         48.96         33.91         5.12 o                         
   4   6   9         18.68         16.55         4.68 o                         
   5   6   9         35.59         34.89         6.73 o                         
   6   6   9         94.56        107.73         8.35 o                         
   7   6   9         18.55         25.43         7.65 o                         
   8   6   9          1.83         -4.19         9.32 o                         
   9   6   9          0.19         13.72        11.39 o                         
 -16   7   9          3.15          7.42         6.67 o                         
 -15   7   9          0.01          5.11         6.04 o                         
 -14   7   9         29.48         33.25         6.65 o                         
 -13   7   9          5.02          7.67         5.76 o                         
 -12   7   9         11.86         13.12         5.76 o                         
 -11   7   9        219.12        211.50         8.56 o                         
 -10   7   9          7.98         12.95         5.46 o                         
  -9   7   9          4.58          5.87         5.37 o                         
  -8   7   9         61.52         60.16         4.18 o                         
  -7   7   9         31.80         37.28         4.59 o                         
  -6   7   9        133.83        110.20         4.59 o                         
  -5   7   9         56.17         53.00         4.16 o                         
  -4   7   9        166.12        191.13         5.01 o                         
  -3   7   9          5.29         10.58         3.60 o                         
  -2   7   9         20.03         16.42         4.54 o                         
  -1   7   9          8.03          9.56         4.69 o                         
   0   7   9        422.60        434.77         9.50 o                         
   1   7   9        632.23        655.00        33.67 o                         
   2   7   9          0.14         -3.49         7.55 o                         
   3   7   9          8.14         19.85        10.05 o                         
   4   7   9         12.92          5.92         7.64 o                         
   5   7   9          5.72         17.25         8.03 o                         
   6   7   9          3.00          1.52         7.54 o                         
   7   7   9         65.92         67.89         7.30 o                         
   8   7   9         39.39         25.89         7.68 o                         
 -16   8   9         73.73         87.65        16.22 o                         
 -15   8   9         45.97         45.66         6.59 o                         
 -14   8   9         10.63          5.09         6.19 o                         
 -13   8   9         32.59         46.96         6.72 o                         
 -12   8   9          8.92         13.88         5.99 o                         
 -11   8   9         59.16         71.61         6.71 o                         
 -10   8   9         83.05         85.73         6.48 o                         
  -9   8   9         51.28         42.27         6.35 o                         
  -8   8   9          4.82          3.87         4.39 o                         
  -7   8   9        166.40        180.60         8.27 o                         
  -6   8   9         59.06         46.23         4.95 o                         
  -5   8   9         75.97         87.51         4.64 o                         
  -4   8   9         68.64         65.57         4.80 o                         
  -3   8   9        104.21        108.10         4.76 o                         
  -2   8   9         42.88         34.47         5.05 o                         
  -1   8   9         11.25          9.41         5.63 o                         
   0   8   9         13.07         32.57         5.73 o                         
   1   8   9         17.22         12.27         7.67 o                         
   2   8   9         33.36         26.77         7.32 o                         
   3   8   9          1.33         -2.43         7.13 o                         
   4   8   9         92.34        106.48        10.07 o                         
   5   8   9          2.27         -4.62         7.94 o                         
   6   8   9         73.66         89.91        11.90 o                         
 -15   9   9         50.16         73.17         9.12 o                         
 -14   9   9         53.38         72.47         7.29 o                         
 -13   9   9          6.86          4.47         6.83 o                         
 -12   9   9          7.77         14.60         5.99 o                         
 -11   9   9          0.12          0.05         8.44 o                         
 -10   9   9        120.06        117.41         9.99 o                         
  -9   9   9         83.70         73.58         7.09 o                         
  -8   9   9          9.28          9.83         4.88 o                         
  -7   9   9         17.24         15.64         4.44 o                         
  -6   9   9         42.34         37.66         4.90 o                         
  -5   9   9          0.02         -8.09         8.51 o                         
  -4   9   9         68.47         51.09         5.82 o                         
  -3   9   9          5.31          5.66         5.02 o                         
  -2   9   9         88.23         91.31         6.79 o                         
  -1   9   9          0.09         -0.09         5.37 o                         
   0   9   9        241.43        259.20         8.70 o                         
   1   9   9          0.01         -4.10         6.80 o                         
   2   9   9         23.68         23.33         7.47 o                         
   3   9   9          9.24         36.30        18.11 o                         
   4   9   9         99.58         97.52        10.55 o                         
   5   9   9          2.02        -10.86        10.86 o                         
 -14  10   9          2.08          1.84         7.61 o                         
 -13  10   9          2.41         32.14         9.01 o                         
 -12  10   9         22.33         49.77        19.79 o                         
 -11  10   9         29.29         41.65         8.35 o                         
 -10  10   9         10.00          2.86         5.97 o                         
  -9  10   9         45.45         40.23         7.96 o                         
  -8  10   9        146.39        157.62         7.54 o                         
  -7  10   9        158.92        148.13        12.58 o                         
  -6  10   9         42.46         43.24         6.10 o                         
  -5  10   9         97.86         78.09         6.30 o                         
  -4  10   9         74.94         67.64         5.99 o                         
  -3  10   9         69.63         75.39         9.94 o                         
  -2  10   9         10.44         12.00         6.64 o                         
  -1  10   9         39.57         56.71         6.71 o                         
   0  10   9         10.92         13.61         6.03 o                         
   1  10   9         10.07          9.91         8.19 o                         
   2  10   9         68.62         67.58         9.06 o                         
   3  10   9         20.67         13.37         9.38 o                         
   4  10   9          0.78          9.86         8.72 o                         
 -12  11   9          2.73         13.50        11.09 o                         
 -11  11   9          8.72         52.10        46.17 o                         
 -10  11   9         47.35         60.66         6.94 o                         
  -9  11   9         56.82         70.44        10.23 o                         
  -8  11   9          4.93          3.28         7.69 o                         
  -7  11   9        104.85        123.80        28.13 o                         
  -6  11   9         10.56         17.26         7.37 o                         
  -5  11   9          0.62          0.19         8.56 o                         
  -4  11   9         30.79         25.49         5.75 o                         
  -3  11   9         56.28         53.83         7.92 o                         
  -2  11   9         10.86         52.33        26.68 o                         
  -1  11   9          5.17         -9.29        10.14 o                         
   0  11   9          1.23         -7.83         9.80 o                         
   1  11   9          3.00          7.25         9.13 o                         
   2  11   9         44.00         38.45         9.78 o                         
  -9  12   9         50.38         82.90        10.97 o                         
  -8  12   9         27.31         21.85         8.95 o                         
  -7  12   9          3.05         13.72        17.70 o                         
  -6  12   9         34.93         54.87         7.46 o                         
  -5  12   9         75.91         68.01         8.66 o                         
  -4  12   9          0.14        -10.36        10.36 o                         
  -3  12   9          3.03         -2.68         7.17 o                         
  -2  12   9          0.43        -16.81        16.81 o                         
  -1  12   9         12.63          6.46         7.28 o                         
   0  12   9          9.13         17.73         8.29 o                         
 -19   0  10          0.21         10.95        10.96 o                         
 -18   0  10          2.00          2.35         9.90 o                         
 -17   0  10        520.57        536.96        20.43 o                         
 -16   0  10        381.38        388.48        35.64 o                         
 -15   0  10         19.63          5.19         7.68 o                         
 -14   0  10        132.42        141.50        13.19 o                         
 -13   0  10         47.62         57.33        11.56 o                         
 -12   0  10        949.45        974.26        21.14 o                         
 -11   0  10        160.07        158.47        12.01 o                         
 -10   0  10        274.02        299.45        13.48 o                         
  -9   0  10       2495.74       2538.08        30.57 o                         
  -8   0  10        660.22        623.59        16.47 o                         
  -7   0  10         11.33          7.63         7.69 o                         
  -6   0  10          0.04         -2.86         7.71 o                         
  -5   0  10        718.18        705.30        17.08 o                         
  -4   0  10          9.38         14.31         3.73 o                         
  -3   0  10        511.70        454.90        14.63 o                         
  -2   0  10        347.02        310.46         7.78 o                         
  -1   0  10        328.80        336.11         8.03 o                         
   0   0  10        553.69        538.43        15.02 o                         
   1   0  10        243.36        258.47         7.44 o                         
   2   0  10        377.01        358.31         7.49 o                         
   3   0  10        366.73        338.36        10.81 o                         
   4   0  10        202.47        210.87         9.67 o                         
   5   0  10        716.95        705.72        46.14 o                         
   6   0  10          2.60         -3.81        10.12 o                         
   7   0  10         22.89         18.02         8.77 o                         
   8   0  10         28.18         38.61        10.45 o                         
   9   0  10         24.99         19.03        10.10 o                         
 -19   1  10          0.29         -8.48         8.48 o                         
 -18   1  10         16.23         11.24         8.63 o                         
 -17   1  10         11.13         18.21         6.62 o                         
 -16   1  10          9.95         21.91         7.33 o                         
 -15   1  10        155.07        171.88         7.69 o                         
 -14   1  10        157.54        156.99         7.48 o                         
 -13   1  10          5.14          8.95         7.15 o                         
 -12   1  10         35.06         26.22         6.87 o                         
 -11   1  10        803.06        787.13        32.78 o                         
 -10   1  10        798.73        793.38        13.28 o                         
  -9   1  10        397.57        400.91        10.30 o                         
  -8   1  10        102.24        107.92         7.34 o                         
  -7   1  10         17.48         10.13         5.76 o                         
  -6   1  10        141.86        115.92        10.65 o                         
  -5   1  10        703.13        710.31         7.80 o                         
  -4   1  10          5.36          5.62         3.51 o                         
  -3   1  10        716.26        739.00        13.64 o                         
  -2   1  10        121.33        116.90         3.65 o                         
  -1   1  10         31.42         27.80         4.40 o                         
   0   1  10          4.90          5.63         3.25 o                         
   1   1  10        217.76        220.17         4.71 o                         
   2   1  10        152.57        152.94         4.87 o                         
   3   1  10         32.00         24.20         4.05 o                         
   4   1  10         33.78         31.46         3.97 o                         
   5   1  10         53.10         65.93         7.67 o                         
   6   1  10         18.35         25.95         7.80 o                         
   7   1  10          6.33         10.15        10.49 o                         
   8   1  10         59.25         77.83        16.18 o                         
   9   1  10          3.93          7.42        19.60 o                         
 -19   2  10         26.20         28.76         8.32 o                         
 -18   2  10          0.32         -0.32         6.71 o                         
 -17   2  10        101.83         94.74         7.66 o                         
 -16   2  10         83.70         92.83        10.82 o                         
 -15   2  10        143.11        148.07        10.03 o                         
 -14   2  10        146.83        148.75         9.77 o                         
 -13   2  10          8.81          4.01         5.58 o                         
 -12   2  10         43.14         47.06         7.49 o                         
 -11   2  10        112.02        127.69         8.08 o                         
 -10   2  10        357.27        372.05        13.98 o                         
  -9   2  10       1096.20       1091.56        14.99 o                         
  -8   2  10        105.45        128.85         7.36 o                         
  -7   2  10        482.69        481.95        10.68 o                         
  -6   2  10          5.66          3.84         3.43 o                         
  -5   2  10       1746.14       1749.16        15.84 o                         
  -4   2  10        515.44        448.86         8.45 o                         
  -3   2  10         11.81         25.30         3.54 o                         
  -2   2  10        189.86        208.34         7.15 o                         
  -1   2  10         40.66         50.88         4.31 o                         
   0   2  10        510.05        552.78        12.58 o                         
   1   2  10        289.44        308.75         6.89 o                         
   2   2  10        150.67        156.70         5.01 o                         
   3   2  10         84.96         88.64         4.70 o                         
   4   2  10          4.47          4.62         4.59 o                         
   5   2  10        125.38        114.00         6.68 o                         
   6   2  10         11.79         12.49         5.59 o                         
   7   2  10         46.70         53.80        11.00 o                         
   8   2  10          2.88          1.33         6.20 o                         
   9   2  10          0.03         -7.91         7.91 o                         
 -19   3  10          2.29         -2.72         8.85 o                         
 -18   3  10          5.52          1.66         6.88 o                         
 -17   3  10          2.67          1.37         7.06 o                         
 -16   3  10         20.70         22.05         8.50 o                         
 -15   3  10        117.09        113.07        10.10 o                         
 -14   3  10          8.56          7.84         7.48 o                         
 -13   3  10        172.68        168.14        25.61 o                         
 -12   3  10        161.40        188.19         7.50 o                         
 -11   3  10        279.66        264.27         8.12 o                         
 -10   3  10         23.90         14.73         7.60 o                         
  -9   3  10         12.66         10.19         5.85 o                         
  -8   3  10        195.58        203.31         8.11 o                         
  -7   3  10         98.06         97.35         6.88 o                         
  -6   3  10        133.12        128.05         4.80 o                         
  -5   3  10        124.23        111.52         4.45 o                         
  -4   3  10          5.54          4.35         2.99 o                         
  -3   3  10         73.70         93.94         4.55 o                         
  -2   3  10         42.31         53.75         4.00 o                         
  -1   3  10        875.39        892.41        32.77 o                         
   0   3  10         59.70         64.54         4.65 o                         
   1   3  10         54.75         52.60         4.91 o                         
   2   3  10         20.92         10.75         4.52 o                         
   3   3  10         13.26         10.34         4.52 o                         
   4   3  10          1.02         -2.49         4.58 o                         
   5   3  10          9.50         10.64         5.59 o                         
   6   3  10         15.16         20.40         6.71 o                         
   7   3  10          3.35          9.69         5.16 o                         
   8   3  10          9.87         20.50         6.39 o                         
 -19   4  10         65.73         61.83        14.27 o                         
 -18   4  10          3.96         12.94         8.84 o                         
 -17   4  10         49.59         39.88         9.60 o                         
 -16   4  10         76.94         79.22         9.31 o                         
 -15   4  10          0.25         -7.73         7.73 o                         
 -14   4  10         27.86         17.63         7.44 o                         
 -13   4  10         74.18         70.93         8.09 o                         
 -12   4  10        319.97        300.66        17.44 o                         
 -11   4  10        631.90        575.62        10.28 o                         
 -10   4  10        193.52        204.47         8.52 o                         
  -9   4  10        181.26        159.28         8.18 o                         
  -8   4  10         95.66        104.31         7.35 o                         
  -7   4  10          4.84          8.86         4.56 o                         
  -6   4  10         75.90         66.25         3.78 o                         
  -5   4  10         12.01         13.79         3.46 o                         
  -4   4  10          1.57          1.36         3.25 o                         
  -3   4  10         24.04         26.05         3.52 o                         
  -2   4  10        105.95         97.15         4.61 o                         
  -1   4  10        331.75        345.77         9.78 o                         
   0   4  10        119.10        112.96         5.11 o                         
   1   4  10        341.79        329.46         8.42 o                         
   2   4  10         17.29          7.99         4.40 o                         
   3   4  10         12.71          5.85         4.44 o                         
   4   4  10         27.19         31.07         5.72 o                         
   5   4  10        169.15        163.07         7.54 o                         
   6   4  10          5.69          8.90         5.86 o                         
   7   4  10         27.32         36.43         6.27 o                         
   8   4  10         30.98         38.50         5.61 o                         
 -18   5  10         57.41         74.27        13.13 o                         
 -17   5  10         16.00          4.96         7.09 o                         
 -16   5  10          0.44         -1.76         6.89 o                         
 -15   5  10         23.86         19.77         6.90 o                         
 -14   5  10         36.02         31.03         6.42 o                         
 -13   5  10        124.58        123.25         7.31 o                         
 -12   5  10          7.05         12.06         5.74 o                         
 -11   5  10        247.13        240.83         9.78 o                         
 -10   5  10         13.77         19.31         5.46 o                         
  -9   5  10         13.56         10.09         4.23 o                         
  -8   5  10         40.68         39.68         4.46 o                         
  -7   5  10        183.40        182.76         5.00 o                         
  -6   5  10        186.58        208.97         5.96 o                         
  -5   5  10         89.44         86.33         4.15 o                         
  -4   5  10        148.21        162.77         4.81 o                         
  -3   5  10          6.98          6.87         3.43 o                         
  -2   5  10        141.56        128.77         4.68 o                         
  -1   5  10          1.88          1.70         3.34 o                         
   0   5  10         21.22         13.47         5.13 o                         
   1   5  10        121.78        113.57         6.32 o                         
   2   5  10         11.50          4.83         4.88 o                         
   3   5  10        103.40         80.72         5.89 o                         
   4   5  10         64.16         73.99         6.10 o                         
   5   5  10         36.99         35.63         7.35 o                         
   6   5  10        140.04        158.31        14.80 o                         
   7   5  10         23.81         17.13         7.25 o                         
   8   5  10          0.40         -0.30         6.86 o                         
 -17   6  10         39.42         52.78         7.50 o                         
 -16   6  10          0.73         -0.95         7.66 o                         
 -15   6  10         25.02         21.80         6.41 o                         
 -14   6  10         11.26         11.58         6.24 o                         
 -13   6  10         89.23         75.04         6.93 o                         
 -12   6  10        271.62        264.44         8.59 o                         
 -11   6  10        160.23        128.60         7.29 o                         
 -10   6  10          6.30          1.20         5.22 o                         
  -9   6  10         24.14         15.72         5.43 o                         
  -8   6  10         49.93         46.19         4.14 o                         
  -7   6  10        403.69        381.36         7.68 o                         
  -6   6  10         10.86         11.90         3.59 o                         
  -5   6  10         62.51         61.43         3.49 o                         
  -4   6  10        150.66        130.34         4.76 o                         
  -3   6  10         14.97         12.34         3.95 o                         
  -2   6  10        314.49        270.25        12.73 o                         
  -1   6  10         64.57         66.45         5.68 o                         
   0   6  10         50.69         44.43         5.29 o                         
   1   6  10          3.85         -0.46         4.72 o                         
   2   6  10         13.11          8.84         5.26 o                         
   3   6  10          0.17          7.96         5.99 o                         
   4   6  10         54.75         68.38         6.05 o                         
   5   6  10          4.53         14.95         6.89 o                         
   6   6  10          0.10         -1.37         7.08 o                         
   7   6  10          7.93          2.63         6.98 o                         
   8   6  10          4.76         -4.19        12.26 o                         
 -17   7  10         46.79         65.10        13.62 o                         
 -16   7  10          3.18         -4.76         6.40 o                         
 -15   7  10          0.05          0.52         6.48 o                         
 -14   7  10          0.04         -5.06         6.02 o                         
 -13   7  10         64.04         50.74         6.74 o                         
 -12   7  10         85.44         86.62         7.40 o                         
 -11   7  10          7.80          7.45         6.00 o                         
 -10   7  10          1.39          3.92         5.28 o                         
  -9   7  10          4.29          3.92         5.12 o                         
  -8   7  10          5.29          1.20         5.71 o                         
  -7   7  10          0.37         -0.03         3.84 o                         
  -6   7  10         23.57         24.04         3.85 o                         
  -5   7  10        186.28        176.75         7.11 o                         
  -4   7  10         65.37         64.80         4.41 o                         
  -3   7  10          0.02         -4.43         4.64 o                         
  -2   7  10          4.26          3.95         4.69 o                         
  -1   7  10        180.60        185.42         6.72 o                         
   0   7  10         44.52         42.48         6.79 o                         
   1   7  10         25.53         19.17         7.51 o                         
   2   7  10          0.45         -5.15         7.20 o                         
   3   7  10         48.36         38.00         8.07 o                         
   4   7  10         21.59         33.56         8.27 o                         
   5   7  10        110.42        139.26         9.77 o                         
   6   7  10          0.20         -8.23         8.23 o                         
 -16   8  10         20.15         28.11         7.90 o                         
 -15   8  10         20.96          8.80         6.96 o                         
 -14   8  10         90.12         83.94         7.67 o                         
 -13   8  10         12.56          7.30         6.20 o                         
 -12   8  10          9.17         14.86         5.99 o                         
 -11   8  10         19.97         20.12         5.77 o                         
 -10   8  10         57.16         38.08         8.85 o                         
  -9   8  10         78.92         74.78        13.82 o                         
  -8   8  10         30.19         35.47         4.99 o                         
  -7   8  10        620.52        668.05         9.44 o                         
  -6   8  10         91.65         90.64         6.00 o                         
  -5   8  10          7.58          8.30         3.80 o                         
  -4   8  10         20.95         13.90         5.22 o                         
  -3   8  10         48.18         41.07         5.14 o                         
  -2   8  10        112.69        117.55         5.94 o                         
  -1   8  10         68.12         58.29         6.26 o                         
   0   8  10          3.21          1.02         6.86 o                         
   1   8  10         84.06         74.76         8.82 o                         
   2   8  10          0.44         -2.45         7.53 o                         
   3   8  10         21.28         25.98         9.02 o                         
   4   8  10          1.98          5.49         7.47 o                         
   5   8  10         76.89         74.41        19.85 o                         
 -15   9  10         16.20         13.40        10.28 o                         
 -14   9  10         29.47         19.49         8.06 o                         
 -13   9  10         33.09         41.34         7.03 o                         
 -12   9  10        124.29        115.35        10.26 o                         
 -11   9  10          3.52          1.84         8.30 o                         
 -10   9  10          6.60          1.29         8.08 o                         
  -9   9  10          6.65          9.11         6.24 o                         
  -8   9  10         61.65         73.36         5.49 o                         
  -7   9  10         65.35         58.73         6.13 o                         
  -6   9  10         35.93         26.11         5.37 o                         
  -5   9  10         31.71         26.52         5.78 o                         
  -4   9  10         12.56         11.83         5.53 o                         
  -3   9  10          5.72         25.78        11.50 o                         
  -2   9  10          4.97          7.83         5.59 o                         
  -1   9  10         41.36         39.41         6.00 o                         
   0   9  10          2.98         -2.53         7.87 o                         
   1   9  10         45.88         58.29        20.07 o                         
   2   9  10         34.15         36.97         8.36 o                         
   3   9  10          0.30          9.50         8.40 o                         
   4   9  10          1.48         -8.57         8.57 o                         
 -13  10  10          0.30         10.08        12.10 o                         
 -12  10  10          6.79         45.01        33.17 o                         
 -11  10  10         46.42         79.30         9.09 o                         
 -10  10  10          0.49         -6.92        12.39 o                         
  -9  10  10         57.79         78.12         6.76 o                         
  -8  10  10         54.79         66.03        11.66 o                         
  -7  10  10          2.68         12.20         7.36 o                         
  -6  10  10        307.02        304.93        16.36 o                         
  -5  10  10          1.04         10.06         6.75 o                         
  -4  10  10          8.70          6.26         7.22 o                         
  -3  10  10         25.52         33.32         8.29 o                         
  -2  10  10         62.03         52.25         7.36 o                         
  -1  10  10          9.31         14.41         8.52 o                         
   0  10  10          0.60         -2.17         8.28 o                         
   1  10  10          0.22         -1.47         7.60 o                         
   2  10  10         12.31          1.58         8.35 o                         
   3  10  10          0.89          7.82        10.60 o                         
 -11  11  10          3.11         -9.19        10.21 o                         
 -10  11  10         20.55         24.10         6.68 o                         
  -9  11  10          7.07          8.31         7.66 o                         
  -8  11  10          4.17         -2.78         8.77 o                         
  -7  11  10          8.75         16.05         7.17 o                         
  -6  11  10         18.11         20.08         7.94 o                         
  -5  11  10          0.00         -2.36         7.30 o                         
  -4  11  10          0.53          6.97         6.47 o                         
  -3  11  10         26.71         20.09         7.40 o                         
  -2  11  10          6.23          1.91         7.13 o                         
  -1  11  10          0.09        -14.71        18.26 o                         
   0  11  10          3.46          1.08         9.30 o                         
   1  11  10         10.78         15.35         9.35 o                         
  -8  12  10          9.69          7.90         8.57 o                         
  -7  12  10          0.37         10.38         9.46 o                         
  -6  12  10          0.41          4.04         8.18 o                         
  -5  12  10          8.57          1.17        12.43 o                         
  -4  12  10         22.25        -12.55        21.51 o                         
  -3  12  10         12.77         11.13         7.08 o                         
  -2  12  10          0.20        -12.15        12.30 o                         
  -1  12  10          4.84          1.20         7.97 o                         
 -19   1  11         12.60         14.28         8.58 o                         
 -18   1  11          0.99         11.42         7.31 o                         
 -17   1  11         57.14         54.40         7.61 o                         
 -16   1  11         70.63         73.46         9.04 o                         
 -15   1  11         13.46         19.28         5.99 o                         
 -14   1  11        113.10         90.86         8.75 o                         
 -13   1  11          1.13          1.32         7.27 o                         
 -12   1  11          0.29          9.22         7.14 o                         
 -11   1  11          5.94         11.08         7.06 o                         
 -10   1  11         16.81         13.50         6.69 o                         
  -9   1  11        275.05        279.02        24.09 o                         
  -8   1  11        126.50        116.71         7.62 o                         
  -7   1  11         61.14         46.40         6.69 o                         
  -6   1  11         14.41          3.24         6.05 o                         
  -5   1  11         15.65         20.47         4.73 o                         
  -4   1  11         16.13         11.33         4.59 o                         
  -3   1  11        246.81        276.03         5.71 o                         
  -2   1  11         87.57         85.43         4.47 o                         
  -1   1  11         68.72         77.28         4.22 o                         
   0   1  11          0.31         -0.14         3.50 o                         
   1   1  11          0.19          2.24         4.02 o                         
   2   1  11         12.47          5.32         3.92 o                         
   3   1  11         37.78         33.23         4.26 o                         
   4   1  11         37.06         42.30         5.47 o                         
   5   1  11        225.08        241.04         9.59 o                         
   6   1  11         21.27         19.03         7.69 o                         
   7   1  11          2.54         -4.92        23.55 o                         
   8   1  11         11.04         13.68        15.11 o                         
 -19   2  11          3.11          0.26         8.55 o                         
 -18   2  11         32.69         38.04         9.02 o                         
 -17   2  11          6.60          9.03         7.26 o                         
 -16   2  11         88.77        101.57        16.05 o                         
 -15   2  11         38.76         32.50         8.70 o                         
 -14   2  11          3.26         -1.48         6.01 o                         
 -13   2  11         45.90         53.97         7.72 o                         
 -12   2  11        177.05        146.69        12.26 o                         
 -11   2  11         46.49         48.18         8.35 o                         
 -10   2  11        147.97        111.88        19.49 o                         
  -9   2  11         66.32         75.40         8.54 o                         
  -8   2  11        123.33        107.95         7.60 o                         
  -7   2  11         43.27         49.94         6.91 o                         
  -6   2  11          0.76          0.27         4.82 o                         
  -5   2  11        207.78        214.67         6.83 o                         
  -4   2  11         30.90         24.05         3.76 o                         
  -3   2  11        142.69        141.95         6.38 o                         
  -2   2  11         83.09         74.65         5.37 o                         
  -1   2  11         94.20         89.71         5.80 o                         
   0   2  11          5.92          7.74         4.90 o                         
   1   2  11         48.12         50.78         4.68 o                         
   2   2  11         49.38         55.96         4.48 o                         
   3   2  11         71.31         80.01         5.72 o                         
   4   2  11          5.02          1.79         4.63 o                         
   5   2  11          7.50          4.71         6.93 o                         
   6   2  11          2.16         16.09         7.90 o                         
   7   2  11          4.66         19.61         7.83 o                         
   8   2  11          3.95         10.22        17.34 o                         
 -19   3  11          3.54          1.18         9.08 o                         
 -18   3  11          4.29          6.26         7.26 o                         
 -17   3  11         37.13         33.05         8.51 o                         
 -16   3  11         25.06         17.44         8.15 o                         
 -15   3  11          0.19         -5.45         7.71 o                         
 -14   3  11        240.90        258.06        18.92 o                         
 -13   3  11         64.93         66.91         6.58 o                         
 -12   3  11          5.61          0.03         5.69 o                         
 -11   3  11         49.57         44.22         7.60 o                         
 -10   3  11          4.16          5.61         6.56 o                         
  -9   3  11         17.06         14.70         6.08 o                         
  -8   3  11         33.03         43.34         6.95 o                         
  -7   3  11         88.14         96.26         7.40 o                         
  -6   3  11        141.16        154.37         6.38 o                         
  -5   3  11         61.79         78.17         4.59 o                         
  -4   3  11         23.38         15.83         3.91 o                         
  -3   3  11         11.25          7.01         3.89 o                         
  -2   3  11          3.87         12.98         5.05 o                         
  -1   3  11        252.18        240.74         7.28 o                         
   0   3  11        245.69        268.84         6.70 o                         
   1   3  11          7.72          5.44         4.39 o                         
   2   3  11        175.74        179.59         6.49 o                         
   3   3  11        139.22        121.72         5.97 o                         
   4   3  11         24.60         32.51         5.19 o                         
   5   3  11         93.25         90.79         6.95 o                         
   6   3  11         11.10          6.00         5.57 o                         
   7   3  11          0.28          6.68         7.49 o                         
   8   3  11          0.30         -9.74         9.74 o                         
 -18   4  11          5.25          9.51         7.60 o                         
 -17   4  11         15.82         13.63         8.21 o                         
 -16   4  11          3.98          2.14         9.08 o                         
 -15   4  11          0.15          1.38         9.07 o                         
 -14   4  11          9.08          7.52         7.76 o                         
 -13   4  11         17.96         17.52         7.17 o                         
 -12   4  11          2.90          8.96        13.09 o                         
 -11   4  11         92.33        111.77         8.53 o                         
 -10   4  11          1.63         -2.23         7.30 o                         
  -9   4  11         48.54         48.24         7.09 o                         
  -8   4  11          6.96         10.58         6.63 o                         
  -7   4  11        397.56        389.87         8.53 o                         
  -6   4  11       1195.47       1244.57        13.82 o                         
  -5   4  11        593.51        658.80         8.88 o                         
  -4   4  11         48.61         37.64         3.79 o                         
  -3   4  11         49.55         37.02         3.91 o                         
  -2   4  11          1.06         -0.40         5.09 o                         
  -1   4  11          6.32          5.89         4.29 o                         
   0   4  11          0.87          3.40         4.35 o                         
   1   4  11        180.41        167.82         7.25 o                         
   2   4  11          0.31          0.91         4.54 o                         
   3   4  11         38.93         46.81         5.24 o                         
   4   4  11         11.55         10.43         5.81 o                         
   5   4  11         19.85         17.00         6.89 o                         
   6   4  11          3.07         30.51         7.74 o                         
   7   4  11          2.94          9.31         6.03 o                         
   8   4  11         18.47         26.37        10.58 o                         
 -18   5  11          3.42          2.72        11.06 o                         
 -17   5  11         45.13         37.42         8.35 o                         
 -16   5  11         16.34         16.54         6.69 o                         
 -15   5  11          5.98          4.84         7.67 o                         
 -14   5  11          3.70         10.32         7.74 o                         
 -13   5  11          4.98          0.24         7.93 o                         
 -12   5  11          3.25         -1.12         7.44 o                         
 -11   5  11         40.74         50.02         6.40 o                         
 -10   5  11         58.58         52.83         5.12 o                         
  -9   5  11          8.76          0.53         4.25 o                         
  -8   5  11         11.37          3.89         3.78 o                         
  -7   5  11          0.38         -2.65         4.36 o                         
  -6   5  11         53.01         50.51         4.97 o                         
  -5   5  11        102.00         85.08         5.03 o                         
  -4   5  11          0.58         -0.17         3.77 o                         
  -3   5  11         51.43         47.71         4.27 o                         
  -2   5  11          0.04          1.78         3.81 o                         
  -1   5  11        287.24        269.97         6.92 o                         
   0   5  11         22.41         28.39         5.60 o                         
   1   5  11          6.39          2.97         5.34 o                         
   2   5  11          0.51         -5.22         5.22 o                         
   3   5  11          8.33         11.65         5.27 o                         
   4   5  11          6.99         18.25         5.52 o                         
   5   5  11         35.59         41.26         9.21 o                         
   6   5  11          9.89          6.99         5.78 o                         
   7   5  11          0.03          6.11         6.47 o                         
 -18   6  11          1.10         -6.02        11.80 o                         
 -17   6  11          2.19         -1.08         6.54 o                         
 -16   6  11          9.12         10.49         8.17 o                         
 -15   6  11          1.40         -3.11         6.06 o                         
 -14   6  11         47.63         54.58         6.35 o                         
 -13   6  11         28.02         22.49         6.12 o                         
 -12   6  11         36.08         28.86         6.33 o                         
 -11   6  11        256.38        254.71         8.44 o                         
 -10   6  11         28.81         27.09         5.71 o                         
  -9   6  11         71.56         61.82         5.07 o                         
  -8   6  11          0.25         -3.34         4.75 o                         
  -7   6  11         28.68         24.05         4.83 o                         
  -6   6  11          0.33         -0.75         4.40 o                         
  -5   6  11         94.97         94.91         5.47 o                         
  -4   6  11        170.04        160.77         5.30 o                         
  -3   6  11        202.88        183.84         5.56 o                         
  -2   6  11         39.26         46.99         6.01 o                         
  -1   6  11        201.02        214.10         8.37 o                         
   0   6  11          0.51         -1.09         6.25 o                         
   1   6  11         27.03         13.59         5.01 o                         
   2   6  11         50.49         48.36         5.06 o                         
   3   6  11         17.92         29.65         5.59 o                         
   4   6  11          6.92          8.23         5.41 o                         
   5   6  11         26.47          7.81        25.18 o                         
   6   6  11         46.49         74.71        26.45 o                         
   7   6  11          6.07          1.81        12.32 o                         
 -17   7  11         28.36          5.57        12.98 o                         
 -16   7  11         14.11          9.25         6.98 o                         
 -15   7  11         13.59          5.01         6.26 o                         
 -14   7  11          1.55          4.58         5.99 o                         
 -13   7  11         81.27         83.34         6.75 o                         
 -12   7  11        157.97        169.55         8.26 o                         
 -11   7  11        156.52        133.11         7.24 o                         
 -10   7  11          1.93         -4.08         7.77 o                         
  -9   7  11          6.62          7.30         7.62 o                         
  -8   7  11         29.83         21.73         6.03 o                         
  -7   7  11         81.43         68.73         4.40 o                         
  -6   7  11        307.92        300.00         7.40 o                         
  -5   7  11        111.87        110.75         5.81 o                         
  -4   7  11          8.30          4.81         4.64 o                         
  -3   7  11          0.05         -4.82         4.82 o                         
  -2   7  11         41.29         24.40         5.16 o                         
  -1   7  11         47.12         46.18         6.69 o                         
   0   7  11          0.01          4.84         6.15 o                         
   1   7  11          4.96          2.13        10.08 o                         
   2   7  11          1.15         -7.15        13.19 o                         
   3   7  11          2.24          3.17         8.41 o                         
   4   7  11         25.93         34.42        12.57 o                         
   5   7  11         35.27         39.57         8.85 o                         
 -15   8  11         31.68         26.01         7.60 o                         
 -14   8  11         13.90         18.89         6.79 o                         
 -13   8  11         78.87         75.62         7.33 o                         
 -12   8  11         16.93         14.35         9.53 o                         
 -11   8  11         24.14         27.13         9.78 o                         
 -10   8  11          4.04          7.51         7.30 o                         
  -9   8  11         14.06         14.69         7.99 o                         
  -8   8  11        141.64        146.65         5.93 o                         
  -7   8  11        276.71        275.15        18.54 o                         
  -6   8  11          2.08         -2.78         5.04 o                         
  -5   8  11          0.00         -1.82         5.48 o                         
  -4   8  11         24.72         26.58         5.06 o                         
  -3   8  11         15.36         13.41         4.95 o                         
  -2   8  11        123.36        126.72        10.17 o                         
  -1   8  11         58.26         53.82        11.22 o                         
   0   8  11          0.31          7.71         7.84 o                         
   1   8  11          1.63         -3.92         8.25 o                         
   2   8  11          0.61          5.05         8.88 o                         
   3   8  11         35.55         34.02         8.13 o                         
   4   8  11          2.03          4.82         9.41 o                         
 -15   9  11         26.20         27.06        10.89 o                         
 -14   9  11         15.06          5.26         7.02 o                         
 -13   9  11          9.02         12.06         8.81 o                         
 -12   9  11         36.47         49.90        19.83 o                         
 -11   9  11          4.82         10.86         8.61 o                         
 -10   9  11          0.02         -0.24        13.22 o                         
  -9   9  11          3.15          7.80        11.46 o                         
  -8   9  11          5.35         -1.54         4.81 o                         
  -7   9  11        122.57        112.20         8.77 o                         
  -6   9  11          6.99          3.15         6.89 o                         
  -5   9  11        148.98        147.68        12.56 o                         
  -4   9  11         20.57         12.06         5.79 o                         
  -3   9  11          0.05          8.94         5.77 o                         
  -2   9  11          3.30         -0.99         7.89 o                         
  -1   9  11         22.82         26.02         7.82 o                         
   0   9  11         21.03         16.71         8.54 o                         
   1   9  11          1.33         -5.26         7.74 o                         
   2   9  11          2.78         20.52         8.69 o                         
   3   9  11          4.77         -2.17         9.17 o                         
 -12  10  11         11.41         19.31        15.20 o                         
 -11  10  11          4.23         21.50         9.26 o                         
 -10  10  11          5.47         26.96        13.81 o                         
  -9  10  11         10.63         24.22         6.46 o                         
  -8  10  11         10.57         -1.00         8.67 o                         
  -7  10  11         72.37         92.48        24.23 o                         
  -6  10  11          4.64          1.34         7.45 o                         
  -5  10  11          5.79         14.51        11.13 o                         
  -4  10  11         24.61         38.96         6.99 o                         
  -3  10  11          2.80          9.71         9.66 o                         
  -2  10  11         32.98         41.45         6.21 o                         
  -1  10  11          2.66          6.40         8.54 o                         
   0  10  11          5.47          9.45         7.93 o                         
   1  10  11         58.14         60.57        17.38 o                         
 -11  11  11          1.53         -1.22        10.76 o                         
  -9  11  11         16.82         22.31         9.75 o                         
  -8  11  11          0.95          4.65        12.63 o                         
  -7  11  11         59.03         55.41        14.53 o                         
  -6  11  11          4.79         -3.38         8.11 o                         
  -5  11  11         11.93         17.94         7.32 o                         
  -4  11  11          4.06         21.06        16.98 o                         
  -3  11  11          2.35         -4.32        13.52 o                         
  -2  11  11          6.46         34.67        18.87 o                         
  -1  11  11          0.50         -4.77        10.72 o                         
  -5  12  11          0.02         -3.58         8.90 o                         
  -4  12  11          0.54         -6.12        10.10 o                         
 -18   0  12         29.00         15.39        13.27 o                         
 -17   0  12         14.48         21.81         8.10 o                         
 -16   0  12         40.51         23.16        10.68 o                         
 -15   0  12          0.59         16.01        11.70 o                         
 -14   0  12        186.20        181.68        15.13 o                         
 -13   0  12        116.16        141.68        14.15 o                         
 -12   0  12          8.77         21.92        11.29 o                         
 -11   0  12        503.86        505.03        17.70 o                         
 -10   0  12        108.82        109.71        12.02 o                         
  -9   0  12          0.03         -3.09         9.13 o                         
  -8   0  12          4.16         -3.58         8.84 o                         
  -7   0  12         74.90         65.40         9.94 o                         
  -6   0  12          2.30          0.33         8.67 o                         
  -5   0  12          0.92         -1.03         9.05 o                         
  -4   0  12          0.18         -0.42         5.27 o                         
  -3   0  12          1.68          1.43         5.44 o                         
  -2   0  12        455.83        496.07        10.71 o                         
  -1   0  12        412.76        409.29        25.79 o                         
   0   0  12        202.74        213.42        17.74 o                         
   1   0  12         30.92         34.98         7.82 o                         
   2   0  12          7.50          3.10         6.89 o                         
   3   0  12         63.86         54.00         8.42 o                         
   4   0  12         45.05         34.96         7.53 o                         
   5   0  12         13.58         32.03        11.18 o                         
   6   0  12          5.39         -7.48        10.33 o                         
   7   0  12          8.62         -7.03        11.07 o                         
 -19   1  12         11.65         21.38        12.53 o                         
 -18   1  12         18.65         11.33         6.97 o                         
 -17   1  12         18.46         21.17         7.07 o                         
 -16   1  12         91.39         90.72         7.74 o                         
 -15   1  12          0.02          2.04         7.79 o                         
 -14   1  12         46.41         47.79         8.09 o                         
 -13   1  12         88.59         80.76        12.53 o                         
 -12   1  12         56.65         58.48         8.33 o                         
 -11   1  12        194.31        212.68         9.76 o                         
 -10   1  12          0.46          6.30         7.04 o                         
  -9   1  12        200.56        205.15        13.27 o                         
  -8   1  12         64.20         62.17         7.34 o                         
  -7   1  12        106.60        104.42         8.14 o                         
  -6   1  12        121.87        117.54         7.92 o                         
  -5   1  12        114.89        122.56         6.19 o                         
  -4   1  12        234.27        243.14         7.23 o                         
  -3   1  12         22.66         22.17         3.98 o                         
  -2   1  12          6.99          5.88         3.96 o                         
  -1   1  12         66.55         70.89         5.68 o                         
   0   1  12          0.75         -1.03         5.01 o                         
   1   1  12        404.06        406.02         7.27 o                         
   2   1  12         15.48          7.14         4.30 o                         
   3   1  12         59.05         71.15         5.92 o                         
   4   1  12         81.87         74.61         7.06 o                         
   5   1  12          4.51         15.65        17.75 o                         
   6   1  12          0.37          1.86        15.10 o                         
   7   1  12         11.23         13.81        12.75 o                         
 -19   2  12          2.30          7.60        10.42 o                         
 -18   2  12          5.58          2.12         7.42 o                         
 -17   2  12         18.18         20.99         8.54 o                         
 -16   2  12          0.37          2.09         8.12 o                         
 -15   2  12         22.96         14.92         7.83 o                         
 -14   2  12         39.73         45.01         7.86 o                         
 -13   2  12         50.73         45.52         8.46 o                         
 -12   2  12          4.02          2.60         7.16 o                         
 -11   2  12          5.98          9.58        15.52 o                         
 -10   2  12         71.54         59.38         7.46 o                         
  -9   2  12         82.02         68.28         7.67 o                         
  -8   2  12        281.09        281.33        10.29 o                         
  -7   2  12         29.03         10.37         6.76 o                         
  -6   2  12          6.81          6.03         4.93 o                         
  -5   2  12         40.31         40.34         5.52 o                         
  -4   2  12          2.81         10.45         5.16 o                         
  -3   2  12        263.50        268.33         7.64 o                         
  -2   2  12         76.32         86.82         6.23 o                         
  -1   2  12        520.69        557.85        10.98 o                         
   0   2  12          1.35          1.24         4.44 o                         
   1   2  12         54.82         68.52         6.21 o                         
   2   2  12        133.32        146.36         5.61 o                         
   3   2  12         41.69         41.89         5.56 o                         
   4   2  12          0.12          1.12         8.34 o                         
   5   2  12          8.92          3.32         7.40 o                         
   6   2  12         29.60         53.53        19.63 o                         
   7   2  12         21.43         75.29        11.67 o                         
 -19   3  12         11.59         23.64        10.60 o                         
 -18   3  12         20.39         17.33         9.16 o                         
 -17   3  12          4.30          4.18         8.78 o                         
 -16   3  12         69.16         68.10         9.55 o                         
 -15   3  12         55.12         58.66         8.83 o                         
 -14   3  12          3.31          4.80         7.46 o                         
 -13   3  12        113.46        129.78         9.94 o                         
 -12   3  12         49.92         50.67         9.44 o                         
 -11   3  12         93.19        110.90        25.05 o                         
 -10   3  12          5.78          6.39         6.82 o                         
  -9   3  12         91.83         73.89         7.80 o                         
  -8   3  12          6.21          4.76         6.59 o                         
  -7   3  12        340.98        339.68         8.62 o                         
  -6   3  12        635.37        572.10        10.02 o                         
  -5   3  12        103.71         80.96         5.97 o                         
  -4   3  12          5.88          4.20         4.20 o                         
  -3   3  12         12.22          4.39         5.22 o                         
  -2   3  12        222.67        223.83         7.58 o                         
  -1   3  12        211.09        205.39         7.51 o                         
   0   3  12         75.39         84.02         5.56 o                         
   1   3  12        286.39        300.37         8.67 o                         
   2   3  12         23.50         26.94         5.31 o                         
   3   3  12         73.13         77.79         5.99 o                         
   4   3  12         65.11         84.68         6.75 o                         
   5   3  12         15.29         18.08         6.73 o                         
   6   3  12         30.18         13.18         6.94 o                         
   7   3  12          1.07         58.89        11.84 o                         
 -18   4  12          1.92         -5.69        15.06 o                         
 -17   4  12         12.39         20.10         9.73 o                         
 -16   4  12         16.71         13.60        12.94 o                         
 -15   4  12          0.01          0.26         8.07 o                         
 -14   4  12          1.12         -0.70         7.45 o                         
 -13   4  12        140.32        157.62        10.21 o                         
 -12   4  12        101.43         94.95         7.00 o                         
 -11   4  12          4.48         -0.55         7.03 o                         
 -10   4  12         20.81         23.24         7.55 o                         
  -9   4  12          0.30          2.06         6.86 o                         
  -8   4  12         61.67         81.63         8.25 o                         
  -7   4  12          5.25          4.16         5.27 o                         
  -6   4  12        185.45        214.41         6.56 o                         
  -5   4  12        189.41        208.85         6.40 o                         
  -4   4  12          1.37         -0.22         4.30 o                         
  -3   4  12         34.72         38.83         4.83 o                         
  -2   4  12          5.26          6.98         5.51 o                         
  -1   4  12         68.82         67.26         5.07 o                         
   0   4  12          9.17          5.29         5.66 o                         
   1   4  12          5.09         -1.47         5.46 o                         
   2   4  12         94.87        101.75         6.10 o                         
   3   4  12         20.25         25.89         5.08 o                         
   4   4  12        144.04        132.37         7.40 o                         
   5   4  12         28.00         19.87         5.18 o                         
   6   4  12          0.42          8.50         6.07 o                         
 -18   5  12         27.07         -4.26        13.83 o                         
 -17   5  12         44.90         40.45         7.52 o                         
 -16   5  12          7.31         -0.61         8.64 o                         
 -15   5  12          2.43         -2.16         8.19 o                         
 -14   5  12         37.94         47.31         8.50 o                         
 -13   5  12         96.65         84.10         8.79 o                         
 -12   5  12         26.02         15.60         7.08 o                         
 -11   5  12         90.04         86.71         6.74 o                         
 -10   5  12          0.03          0.14         4.71 o                         
  -9   5  12        239.55        246.86         6.85 o                         
  -8   5  12        280.74        265.86         7.14 o                         
  -7   5  12         67.48         83.74         5.62 o                         
  -6   5  12        362.64        384.85         7.98 o                         
  -5   5  12          0.13         -0.61         4.62 o                         
  -4   5  12        263.60        262.14         6.92 o                         
  -3   5  12         29.34         34.12         4.36 o                         
  -2   5  12         41.06         43.98         4.50 o                         
  -1   5  12        636.25        607.60        14.07 o                         
   0   5  12         85.48         70.87         6.30 o                         
   1   5  12          0.35          2.62         5.40 o                         
   2   5  12         20.52         17.67         7.48 o                         
   3   5  12         76.94         86.32         8.47 o                         
   4   5  12         10.48         17.32         7.79 o                         
   5   5  12         23.57         14.54         9.81 o                         
   6   5  12         84.88         92.33         7.27 o                         
 -17   6  12          0.31         -8.74         8.74 o                         
 -16   6  12          5.85          5.80         6.93 o                         
 -15   6  12         22.72         13.81         6.75 o                         
 -14   6  12          0.02         -0.73         6.48 o                         
 -13   6  12         29.53         35.13         6.76 o                         
 -12   6  12         14.10         16.69         6.08 o                         
 -11   6  12          2.44         -2.36         5.86 o                         
 -10   6  12          0.61         -6.00         6.00 o                         
  -9   6  12          1.28          2.32         6.21 o                         
  -8   6  12         86.60         85.48         5.88 o                         
  -7   6  12        134.90        139.16         8.87 o                         
  -6   6  12         10.26         17.70         4.97 o                         
  -5   6  12         64.06         60.22         5.46 o                         
  -4   6  12          3.56         -3.75         4.78 o                         
  -3   6  12        126.64        117.00         6.10 o                         
  -2   6  12         11.10         18.43         6.16 o                         
  -1   6  12         31.10         44.70         6.84 o                         
   0   6  12          0.06          2.75         5.93 o                         
   1   6  12          1.87         -4.44         5.19 o                         
   2   6  12          1.78         -4.58         4.58 o                         
   3   6  12          4.56          4.26         7.15 o                         
   4   6  12         15.14         27.75         8.06 o                         
   5   6  12         36.49         39.87         8.38 o                         
   6   6  12          0.03         47.06        12.47 o                         
 -16   7  12         20.92         26.48        13.02 o                         
 -15   7  12         37.88         49.73         7.25 o                         
 -14   7  12          0.14          0.19         6.52 o                         
 -13   7  12         12.64          6.94         6.43 o                         
 -12   7  12         62.55         70.47         8.82 o                         
 -11   7  12         10.88          1.43         7.63 o                         
 -10   7  12          0.00         -0.09         7.55 o                         
  -9   7  12         25.42         17.59         7.90 o                         
  -8   7  12         58.55         53.17         5.58 o                         
  -7   7  12        137.13        167.12        10.43 o                         
  -6   7  12        129.81        113.86         6.84 o                         
  -5   7  12         44.12         39.03         5.07 o                         
  -4   7  12          3.04         -5.57         5.57 o                         
  -3   7  12         53.69         70.44         6.39 o                         
  -2   7  12         78.44        102.01         8.92 o                         
  -1   7  12         15.85         12.05         6.39 o                         
   0   7  12          9.24         17.43         6.38 o                         
   1   7  12         64.15         57.72        11.43 o                         
   2   7  12          1.29          5.23         8.54 o                         
   3   7  12         17.08         27.62         8.00 o                         
   4   7  12          7.55          5.20         8.12 o                         
 -15   8  12          1.59          6.21         9.09 o                         
 -14   8  12          9.60          2.83         6.40 o                         
 -13   8  12          0.05         -9.16         9.26 o                         
 -12   8  12         12.03          3.46        11.73 o                         
 -11   8  12          4.16         10.17        13.16 o                         
 -10   8  12         16.01          7.38         8.11 o                         
  -9   8  12         52.99         50.97         9.25 o                         
  -8   8  12         72.74         73.85        11.10 o                         
  -7   8  12         15.56         16.03         6.05 o                         
  -6   8  12         17.31         15.48         6.16 o                         
  -5   8  12          4.01         -0.45         5.76 o                         
  -4   8  12          0.02          0.04         5.40 o                         
  -3   8  12          6.12          5.14         5.26 o                         
  -2   8  12          0.28         -9.65         9.65 o                         
  -1   8  12         31.42         25.18         7.11 o                         
   0   8  12         21.91         19.67         8.31 o                         
   1   8  12          1.20         -8.12         8.12 o                         
   2   8  12          5.55         12.89        20.24 o                         
   3   8  12         29.62         19.59        14.15 o                         
 -13   9  12          5.13          6.35         8.87 o                         
 -12   9  12          0.04         -9.61         9.61 o                         
 -11   9  12          0.06         -1.99        17.38 o                         
 -10   9  12         11.14          5.24        16.23 o                         
  -9   9  12          5.04         -7.32         8.36 o                         
  -8   9  12          9.32          6.17         6.74 o                         
  -7   9  12          0.02          4.61         6.78 o                         
  -6   9  12          0.17          1.53         7.21 o                         
  -5   9  12         11.02         10.48         6.04 o                         
  -4   9  12          5.35         -6.02         6.02 o                         
  -3   9  12          4.07          2.78         5.45 o                         
  -2   9  12          4.04         14.10         7.71 o                         
  -1   9  12          0.43         -2.95        16.32 o                         
   0   9  12          0.50          3.12         7.52 o                         
   1   9  12         20.29         14.04        10.96 o                         
   2   9  12          4.12         24.44        17.05 o                         
 -12  10  12          1.82         -2.05        12.83 o                         
 -11  10  12         31.33         40.17        12.67 o                         
 -10  10  12         15.53         22.52        22.14 o                         
  -9  10  12          0.00         -1.06        13.79 o                         
  -8  10  12          0.06        -10.17        14.91 o                         
  -7  10  12          0.31          4.90        14.39 o                         
  -6  10  12          0.01         -9.15         9.15 o                         
  -5  10  12          2.88         10.74         8.96 o                         
  -4  10  12          0.16          1.03         6.87 o                         
  -3  10  12         19.32         35.47        22.27 o                         
  -2  10  12         16.72         18.67         8.71 o                         
  -1  10  12          8.33          0.21         7.80 o                         
   0  10  12         11.91         14.59        15.94 o                         
  -8  11  12         40.56         33.77        11.48 o                         
  -7  11  12         10.47         13.22        16.27 o                         
  -6  11  12          0.01         -5.32         7.69 o                         
  -5  11  12          4.08         -7.43        10.72 o                         
  -4  11  12         13.03          2.66        11.89 o                         
  -3  11  12          3.32         -8.80        14.27 o                         
 -19   1  13          2.15         42.70        14.15 o                         
 -18   1  13          7.92          2.75         7.45 o                         
 -17   1  13          7.70         12.05         9.69 o                         
 -16   1  13         11.84          9.15         6.98 o                         
 -15   1  13         19.86         21.12         8.04 o                         
 -14   1  13          2.85          2.46         8.44 o                         
 -13   1  13         94.91         74.87         9.74 o                         
 -12   1  13          1.85          8.67         8.21 o                         
 -11   1  13         21.91         11.36         6.90 o                         
 -10   1  13          0.83         -0.17         7.72 o                         
  -9   1  13          8.04          2.83         7.32 o                         
  -8   1  13          1.10         -6.73         6.73 o                         
  -7   1  13          2.67          2.12         7.21 o                         
  -6   1  13         33.97         32.53         7.75 o                         
  -5   1  13          3.02          0.93         5.32 o                         
  -4   1  13         73.58         87.65         8.17 o                         
  -3   1  13         34.09         40.43         4.60 o                         
  -2   1  13         29.80         32.71         5.68 o                         
  -1   1  13          0.36         -2.29         5.19 o                         
   0   1  13         19.75         19.75         4.70 o                         
   1   1  13         18.82         16.47         5.66 o                         
   2   1  13         39.96         27.91         5.63 o                         
   3   1  13          0.29          7.17         6.49 o                         
   4   1  13         18.60         18.40         6.07 o                         
   5   1  13         10.48         17.41         6.78 o                         
 -19   2  13         18.33         -9.84        15.71 o                         
 -18   2  13         46.45         56.22        16.57 o                         
 -17   2  13         19.22         22.69        13.63 o                         
 -16   2  13          7.05         16.33         8.94 o                         
 -15   2  13          0.01         -4.02         6.45 o                         
 -14   2  13          2.06         -3.87         7.46 o                         
 -13   2  13         59.42         50.69         8.54 o                         
 -12   2  13         19.89         23.20         8.31 o                         
 -11   2  13         51.43         64.82         8.50 o                         
 -10   2  13        141.19        132.94         9.25 o                         
  -9   2  13         25.33         16.41         7.53 o                         
  -8   2  13          0.61          0.23         7.72 o                         
  -7   2  13          0.24         -2.06         7.01 o                         
  -6   2  13         12.09         11.08         5.30 o                         
  -5   2  13         24.51         26.63         5.66 o                         
  -4   2  13          5.06          4.62         5.41 o                         
  -3   2  13         64.08         61.14         6.27 o                         
  -2   2  13        205.24        195.94         7.59 o                         
  -1   2  13          2.42          2.84         5.30 o                         
   0   2  13         50.06         46.21         5.16 o                         
   1   2  13          0.00         -0.17         4.34 o                         
   2   2  13          1.07         -4.01         4.92 o                         
   3   2  13         53.92         55.39         7.34 o                         
   4   2  13         79.76         81.23        12.57 o                         
   5   2  13         19.05         -0.13         7.39 o                         
 -18   3  13          0.28         -0.97        10.00 o                         
 -17   3  13          0.25         -1.79         8.05 o                         
 -16   3  13          0.02          2.18         8.24 o                         
 -15   3  13          4.30         -1.83         8.63 o                         
 -14   3  13         30.28         38.83         6.95 o                         
 -13   3  13         66.68         83.90         8.65 o                         
 -12   3  13         29.31         30.91         7.68 o                         
 -11   3  13         19.58         22.30         7.69 o                         
 -10   3  13          4.83          5.49         7.57 o                         
  -9   3  13        152.69        168.57        10.84 o                         
  -8   3  13        257.96        292.15        14.81 o                         
  -7   3  13        352.18        349.16         8.93 o                         
  -6   3  13        686.75        616.75        10.78 o                         
  -5   3  13        460.43        439.07         9.57 o                         
  -4   3  13         24.14         28.34         5.93 o                         
  -3   3  13        134.02        115.35         6.84 o                         
  -2   3  13         44.61         39.83         6.15 o                         
  -1   3  13          4.02          3.42         4.77 o                         
   0   3  13          0.05         -2.71         5.38 o                         
   1   3  13          6.94          4.75         5.06 o                         
   2   3  13          0.12          1.23         5.33 o                         
   3   3  13         52.94         55.25         6.08 o                         
   4   3  13          0.72         -5.80         6.14 o                         
   5   3  13          0.00        -15.50        17.87 o                         
 -18   4  13         31.43         22.63        15.93 o                         
 -17   4  13          9.01          1.71         8.56 o                         
 -16   4  13          2.58         -2.46         8.30 o                         
 -15   4  13         14.72         16.49         9.45 o                         
 -14   4  13          0.72         -2.07         7.72 o                         
 -13   4  13         36.68         44.04         8.36 o                         
 -12   4  13         15.23         10.19         5.88 o                         
 -11   4  13         10.84          5.89         7.34 o                         
 -10   4  13          3.56          8.24         7.28 o                         
  -9   4  13          3.30          4.56         8.37 o                         
  -8   4  13         13.46          3.93         7.42 o                         
  -7   4  13         19.21         34.78         5.43 o                         
  -6   4  13         27.00         32.92         5.02 o                         
  -5   4  13          5.58         -1.22         4.71 o                         
  -4   4  13         11.25          6.46         5.76 o                         
  -3   4  13         44.60         29.37         5.85 o                         
  -2   4  13          2.89          3.23         5.75 o                         
  -1   4  13          7.16         15.87         5.50 o                         
   0   4  13          8.05         11.79         5.71 o                         
   1   4  13          0.06          2.18         5.21 o                         
   2   4  13          1.20         -5.08         5.08 o                         
   3   4  13          1.92          4.21         5.51 o                         
   4   4  13         41.16         25.43         6.03 o                         
   5   4  13          1.63         -8.46         8.46 o                         
 -17   5  13          0.08         13.09        12.15 o                         
 -16   5  13          0.98          1.26         9.29 o                         
 -15   5  13          0.11         -5.28         7.92 o                         
 -14   5  13          4.06          6.68         7.16 o                         
 -13   5  13        127.76        149.96        15.62 o                         
 -12   5  13         38.01         42.59         8.15 o                         
 -11   5  13          1.02          7.71         4.97 o                         
 -10   5  13         29.95         31.27         5.16 o                         
  -9   5  13          0.01          3.44         5.93 o                         
  -8   5  13        165.22        174.30         8.01 o                         
  -7   5  13          0.53          6.23         5.03 o                         
  -6   5  13          0.00         -2.86         4.87 o                         
  -5   5  13         16.25         10.37         4.89 o                         
  -4   5  13          7.84         18.23         5.86 o                         
  -3   5  13        103.02         92.57         6.77 o                         
  -2   5  13          1.95         11.99         4.93 o                         
  -1   5  13          4.68         10.69         5.12 o                         
   0   5  13          4.20          1.51         5.91 o                         
   1   5  13         14.57          8.62         5.19 o                         
   2   5  13          0.96         -2.07         5.06 o                         
   3   5  13         46.32         50.72         6.18 o                         
   4   5  13         32.06         35.27         7.79 o                         
   5   5  13          6.51         13.16         6.50 o                         
 -16   6  13          6.42         10.96         7.45 o                         
 -15   6  13          3.67         -7.93         8.98 o                         
 -14   6  13          5.39          4.36         6.60 o                         
 -13   6  13         56.04         55.77         8.17 o                         
 -12   6  13         14.64          9.38         7.23 o                         
 -11   6  13          0.09         -5.92         5.92 o                         
 -10   6  13         19.89         12.72         7.31 o                         
  -9   6  13         12.20          6.80         5.94 o                         
  -8   6  13         16.09          7.71         4.93 o                         
  -7   6  13         38.76         46.93         5.52 o                         
  -6   6  13         25.22         22.69         5.10 o                         
  -5   6  13         22.50         17.42         4.96 o                         
  -4   6  13          4.18          0.40         4.85 o                         
  -3   6  13         34.53         53.97         8.64 o                         
  -2   6  13        161.31        169.87        15.42 o                         
  -1   6  13        178.79        179.99         8.49 o                         
   0   6  13         32.12         26.59         6.54 o                         
   1   6  13          6.63         -5.02         5.02 o                         
   2   6  13          5.66         -5.61        10.17 o                         
   3   6  13         13.82         27.50         8.87 o                         
   4   6  13          8.68          6.43         8.35 o                         
 -16   7  13          0.02         -6.19        11.23 o                         
 -15   7  13         27.49         22.55         7.71 o                         
 -14   7  13          0.45          3.27         6.32 o                         
 -13   7  13         37.85         41.64         8.61 o                         
 -12   7  13         22.76         19.45         8.54 o                         
 -11   7  13          5.86        -13.43        19.35 o                         
 -10   7  13         33.27         38.60         8.04 o                         
  -9   7  13          9.13          3.65         7.79 o                         
  -8   7  13         19.95         25.00         5.32 o                         
  -7   7  13          8.73          9.38         4.93 o                         
  -6   7  13         38.45         47.46         5.84 o                         
  -5   7  13         31.69         28.76         6.13 o                         
  -4   7  13         41.92         50.65         6.24 o                         
  -3   7  13        123.84        146.17         9.56 o                         
  -2   7  13          4.23          4.99         6.77 o                         
  -1   7  13         22.47         29.30         7.02 o                         
   0   7  13         18.28         22.49         6.96 o                         
   1   7  13          1.15          0.00         8.01 o                         
   2   7  13          9.53         19.59        12.88 o                         
   3   7  13         29.00         27.87        13.41 o                         
 -15   8  13          0.76        -10.23        10.23 o                         
 -14   8  13         12.73         21.66         9.37 o                         
 -13   8  13          0.52         -0.64         8.75 o                         
 -12   8  13         15.66         25.88        14.00 o                         
 -11   8  13         25.12         15.05         8.96 o                         
 -10   8  13          9.44          7.43         9.82 o                         
  -9   8  13         24.96         19.62         7.52 o                         
  -8   8  13         19.97         29.83        10.23 o                         
  -7   8  13         75.05         76.10         7.38 o                         
  -6   8  13         60.50         56.16         9.71 o                         
  -5   8  13          3.33          1.31         6.02 o                         
  -4   8  13          0.02          5.83         5.94 o                         
  -3   8  13          0.87         -2.08         7.71 o                         
  -2   8  13         48.26         53.90        10.19 o                         
  -1   8  13         10.73          1.20         8.05 o                         
   0   8  13         14.93         26.03         9.71 o                         
   1   8  13          1.51         -7.41         8.12 o                         
   2   8  13          0.88         33.58        15.81 o                         
 -13   9  13         23.02         13.66        12.74 o                         
 -12   9  13         23.13         -7.85        25.37 o                         
 -11   9  13          0.08         -4.57         8.72 o                         
 -10   9  13         21.46         34.61         9.61 o                         
  -9   9  13          0.26          1.10         5.92 o                         
  -8   9  13          4.36         -8.69         8.69 o                         
  -7   9  13          0.98          6.51         7.39 o                         
  -6   9  13         26.34         26.86         7.65 o                         
  -5   9  13         23.60         30.77         6.54 o                         
  -4   9  13          3.52         -7.17         7.17 o                         
  -3   9  13         27.34         52.79        10.13 o                         
  -2   9  13          0.56          2.20         8.49 o                         
  -1   9  13         18.83          3.92         7.49 o                         
   0   9  13          9.37         44.28        15.47 o                         
 -11  10  13         51.36         44.63        12.75 o                         
 -10  10  13          7.15          2.18        10.42 o                         
  -9  10  13          2.12         11.79        18.35 o                         
  -8  10  13          3.65         -7.62        13.92 o                         
  -7  10  13         17.83         44.04        21.40 o                         
  -6  10  13          8.31        -10.96        10.96 o                         
  -5  10  13         11.55         17.44         9.73 o                         
  -4  10  13         19.05          4.13         7.48 o                         
  -3  10  13          6.75         23.32        11.58 o                         
  -2  10  13          0.00          4.06        13.85 o                         
  -1  10  13          4.16          7.73        14.89 o                         
  -7  11  13         17.78          5.49        11.28 o                         
 -18   0  14          3.16          0.87         9.12 o                         
 -17   0  14          2.72         19.98        11.22 o                         
 -16   0  14         94.34        124.87        13.79 o                         
 -15   0  14        204.37        186.84        16.52 o                         
 -14   0  14         15.12         21.20        11.78 o                         
 -13   0  14        210.41        220.63        16.21 o                         
 -12   0  14        667.15        620.97        21.41 o                         
 -11   0  14         10.51        -12.11        12.11 o                         
 -10   0  14        138.09        124.83        13.13 o                         
  -9   0  14          9.53          7.99         9.79 o                         
  -8   0  14        148.81        174.88        14.04 o                         
  -7   0  14         10.71         -5.98        10.04 o                         
  -6   0  14          0.04          0.89        11.27 o                         
  -5   0  14          1.29          5.64        11.10 o                         
  -4   0  14         76.92         67.68         7.34 o                         
  -3   0  14          8.85          8.70         6.36 o                         
  -2   0  14          0.29          9.78         6.85 o                         
  -1   0  14        168.06        200.79        15.23 o                         
   0   0  14         89.14         90.09         8.78 o                         
   1   0  14         46.82         45.57         8.54 o                         
   2   0  14         24.92         18.21         8.31 o                         
   3   0  14          6.96          6.72        10.78 o                         
   4   0  14          2.84          7.92         9.55 o                         
 -19   1  14         12.60         59.14        14.81 o                         
 -18   1  14         44.80         51.68        15.99 o                         
 -17   1  14          0.65          6.44         6.98 o                         
 -16   1  14         16.44         28.43        10.00 o                         
 -15   1  14          0.29          0.56         8.26 o                         
 -14   1  14        108.14         97.30         9.36 o                         
 -13   1  14          3.85         -0.89         8.54 o                         
 -12   1  14        142.14        169.15        23.91 o                         
 -11   1  14         35.85         28.26         8.45 o                         
 -10   1  14          1.71          1.57         7.53 o                         
  -9   1  14         18.10         13.77         7.67 o                         
  -8   1  14         12.42         14.30         7.70 o                         
  -7   1  14        110.50        123.46         9.41 o                         
  -6   1  14         20.73         13.90         7.24 o                         
  -5   1  14         80.85         84.84         6.51 o                         
  -4   1  14        120.74        147.23        11.47 o                         
  -3   1  14         74.55         70.43         6.60 o                         
  -2   1  14        444.31        470.83        10.21 o                         
  -1   1  14          0.85         -5.37         5.37 o                         
   0   1  14          2.52          7.60         6.61 o                         
   1   1  14          5.59         20.62         5.50 o                         
   2   1  14         12.70         22.41         5.75 o                         
   3   1  14         33.56         22.54         6.77 o                         
   4   1  14         17.68         -2.65         6.16 o                         
 -18   2  14         55.57         73.54        10.37 o                         
 -17   2  14         58.26         58.10         9.58 o                         
 -16   2  14          0.06         -7.88         7.88 o                         
 -15   2  14          0.06          0.15         7.94 o                         
 -14   2  14         22.39         13.91        15.24 o                         
 -13   2  14        177.27        200.49        10.95 o                         
 -12   2  14        378.02        394.42        16.69 o                         
 -11   2  14          0.05         -3.10         7.75 o                         
 -10   2  14        242.54        262.13        11.41 o                         
  -9   2  14         14.52         18.14         7.96 o                         
  -8   2  14        288.12        265.40        12.87 o                         
  -7   2  14        257.21        243.87        10.93 o                         
  -6   2  14          3.42          6.05         5.65 o                         
  -5   2  14         28.36         16.74         5.98 o                         
  -4   2  14        140.39        148.28         7.67 o                         
  -3   2  14          0.09         -5.15         5.76 o                         
  -2   2  14         61.81         41.59         6.14 o                         
  -1   2  14          2.13          6.33         5.73 o                         
   0   2  14         65.29         56.68         5.94 o                         
   1   2  14          7.81          9.08         5.33 o                         
   2   2  14          9.10         23.34         7.19 o                         
   3   2  14          0.45          8.37         6.35 o                         
   4   2  14         27.79         -8.61         8.61 o                         
 -18   3  14          2.75         18.06        12.85 o                         
 -17   3  14          0.21         14.82         9.42 o                         
 -16   3  14          1.57         -0.50        10.87 o                         
 -15   3  14          0.29         -4.77        13.89 o                         
 -14   3  14         59.72         69.90         8.51 o                         
 -13   3  14          4.95          5.11         7.54 o                         
 -12   3  14         87.30         81.44         9.51 o                         
 -11   3  14          2.89          4.78         7.43 o                         
 -10   3  14         17.70         21.12         7.89 o                         
  -9   3  14          4.29          1.19         7.78 o                         
  -8   3  14          1.29          7.10         7.83 o                         
  -7   3  14          3.77          2.47         5.57 o                         
  -6   3  14          0.57         -0.60         5.97 o                         
  -5   3  14         15.86         21.86         5.92 o                         
  -4   3  14         50.18         31.98         6.19 o                         
  -3   3  14          0.75          4.79         5.99 o                         
  -2   3  14         34.77         34.86         6.42 o                         
  -1   3  14          0.11          2.89         5.07 o                         
   0   3  14          1.09          2.67         5.88 o                         
   1   3  14          0.06         -5.31         5.31 o                         
   2   3  14         15.75         10.99         5.49 o                         
   3   3  14          0.23         -5.79         5.79 o                         
   4   3  14          2.42         -9.65        10.59 o                         
 -17   4  14         32.00         36.71        22.80 o                         
 -16   4  14         10.46          7.31         8.69 o                         
 -15   4  14         72.35         92.54        20.92 o                         
 -14   4  14          0.04         22.50        12.99 o                         
 -13   4  14         25.58         23.57         9.03 o                         
 -12   4  14         64.64         69.53        18.15 o                         
 -11   4  14         10.08          9.45         8.36 o                         
 -10   4  14         72.68         78.48         8.39 o                         
  -9   4  14         10.55          7.04         7.74 o                         
  -8   4  14         14.31          7.57         7.18 o                         
  -7   4  14         16.33          6.06         5.21 o                         
  -6   4  14         16.86         24.11         5.20 o                         
  -5   4  14        126.30        136.67         7.64 o                         
  -4   4  14         36.14         22.97         6.28 o                         
  -3   4  14        126.46        134.71         7.45 o                         
  -2   4  14        144.20        130.11         6.62 o                         
  -1   4  14         11.28          3.61         5.83 o                         
   0   4  14          0.01         -1.27         5.70 o                         
   1   4  14         23.47         25.51         5.45 o                         
   2   4  14         22.51         16.19         5.10 o                         
   3   4  14          5.95         16.19         6.11 o                         
   4   4  14         31.21         33.19         8.55 o                         
 -17   5  14          9.65         16.02        11.19 o                         
 -16   5  14          0.71         -8.75         8.75 o                         
 -15   5  14         69.89         75.66        10.57 o                         
 -14   5  14         98.23         96.99         8.86 o                         
 -13   5  14         43.03         25.59         8.76 o                         
 -12   5  14         15.98         11.33         6.37 o                         
 -11   5  14          0.08          0.71         5.26 o                         
 -10   5  14         19.44          5.93         5.56 o                         
  -9   5  14          0.02          7.98         6.47 o                         
  -8   5  14         42.59         55.09         5.72 o                         
  -7   5  14         85.02         90.02         5.97 o                         
  -6   5  14         69.83         66.53         5.87 o                         
  -5   5  14         38.46         32.92         6.41 o                         
  -4   5  14          9.85          0.05         5.42 o                         
  -3   5  14          0.39         -2.38         7.11 o                         
  -2   5  14          0.24          8.53         5.76 o                         
  -1   5  14          4.93         -3.06         5.75 o                         
   0   5  14          3.61          6.34         6.14 o                         
   1   5  14         19.61         13.74         5.09 o                         
   2   5  14         36.46         33.60         5.84 o                         
   3   5  14         37.53          0.44        18.21 o                         
 -16   6  14          0.63          9.70        12.20 o                         
 -15   6  14         18.07         20.84         7.32 o                         
 -14   6  14         29.16         16.71         7.44 o                         
 -13   6  14          2.20         13.65         6.58 o                         
 -12   6  14          2.47         -2.21         5.67 o                         
 -11   6  14          0.26         -0.56         7.20 o                         
 -10   6  14          3.49          1.39         6.57 o                         
  -9   6  14          4.85         16.99         6.17 o                         
  -8   6  14         61.29         51.21         5.86 o                         
  -7   6  14         28.52         29.76         5.76 o                         
  -6   6  14         40.65         42.21         5.61 o                         
  -5   6  14         71.95         61.98         8.91 o                         
  -4   6  14          2.03         -0.08         7.42 o                         
  -3   6  14         44.38         41.74         8.27 o                         
  -2   6  14         29.47         35.47         8.96 o                         
  -1   6  14          0.05         -6.80         6.80 o                         
   0   6  14          1.25         -3.59         6.41 o                         
   1   6  14          1.69          6.27         6.40 o                         
   2   6  14          1.31         15.95        11.50 o                         
   3   6  14          1.68          5.04         8.30 o                         
 -15   7  14          1.30          9.75         9.40 o                         
 -14   7  14         21.12         17.53         8.67 o                         
 -13   7  14         10.67          5.97        12.59 o                         
 -12   7  14         39.88         57.66        22.55 o                         
 -11   7  14         19.65          6.03         7.18 o                         
 -10   7  14         16.78         13.91        11.94 o                         
  -9   7  14         81.76         93.42         6.71 o                         
  -8   7  14         81.60         76.27         6.23 o                         
  -7   7  14          0.02         -0.23         5.42 o                         
  -6   7  14          4.77         -0.47         5.10 o                         
  -5   7  14          2.33         -7.37         8.27 o                         
  -4   7  14         36.85         37.40         8.15 o                         
  -3   7  14          5.94          5.31        12.03 o                         
  -2   7  14          0.97         -0.90         7.69 o                         
  -1   7  14          0.59          4.73         7.06 o                         
   0   7  14          6.39         -9.62         9.62 o                         
   1   7  14          9.15          4.25         7.70 o                         
   2   7  14          0.57         10.17        15.29 o                         
 -13   8  14          0.08        -13.04        13.04 o                         
 -12   8  14         12.99         11.38        23.77 o                         
 -11   8  14          1.99         -1.11         8.12 o                         
 -10   8  14         25.60         24.35        17.27 o                         
  -9   8  14          4.64         -4.58         5.63 o                         
  -8   8  14          3.74          3.03         5.85 o                         
  -7   8  14          9.03          6.52         6.31 o                         
  -6   8  14          5.39         -4.17         6.35 o                         
  -5   8  14         16.49          5.96         6.10 o                         
  -4   8  14          2.69         12.67         7.85 o                         
  -3   8  14         14.78         17.95         8.53 o                         
  -2   8  14         34.09         13.78         8.26 o                         
  -1   8  14          0.60          4.88         9.08 o                         
   0   8  14         29.51         17.63        14.94 o                         
 -12   9  14         44.62         62.64        13.93 o                         
 -11   9  14         48.54         78.05        14.03 o                         
 -10   9  14          6.99          6.68        12.11 o                         
  -9   9  14         17.48         14.37         6.48 o                         
  -8   9  14         20.69          2.61        27.59 o                         
  -7   9  14          0.46         29.50        28.07 o                         
  -6   9  14          0.51         -7.68         7.68 o                         
  -5   9  14          2.24         -5.41         8.35 o                         
  -4   9  14         38.20         45.51         8.68 o                         
  -3   9  14          1.72          1.11         9.03 o                         
  -1   9  14          1.92          5.32        13.85 o                         
  -9  10  14         17.54         17.36        12.06 o                         
  -8  10  14          3.79         -7.38        10.02 o                         
  -7  10  14          0.40         18.10        30.02 o                         
  -6  10  14          8.56         -7.72        11.31 o                         
 -18   1  15         11.14         -1.73        12.31 o                         
 -17   1  15         16.10         16.11         8.44 o                         
 -16   1  15         14.96          8.69         8.12 o                         
 -15   1  15          1.53         -2.26         8.63 o                         
 -14   1  15          3.85          0.16         8.32 o                         
 -13   1  15         33.62         32.89         9.46 o                         
 -12   1  15         47.13         53.24         9.01 o                         
 -11   1  15         32.67         26.95        11.44 o                         
 -10   1  15          3.78         -2.28         8.07 o                         
  -9   1  15         17.86         17.81         7.58 o                         
  -8   1  15         47.98         41.36         8.26 o                         
  -7   1  15          1.86         -0.13         8.08 o                         
  -6   1  15        112.08         95.42         9.33 o                         
  -5   1  15          0.74         -7.87         9.40 o                         
  -4   1  15          2.03         -0.23         5.74 o                         
  -3   1  15        142.79        152.72         7.99 o                         
  -2   1  15          1.43          6.07         5.96 o                         
  -1   1  15          8.07         12.26         9.31 o                         
   0   1  15         21.54         15.27         5.95 o                         
   1   1  15         11.78         -1.28         5.77 o                         
   2   1  15         18.70          9.29         8.57 o                         
   3   1  15          2.09         24.70        12.47 o                         
 -18   2  15          3.43         45.57        14.81 o                         
 -17   2  15         14.24         10.76         9.61 o                         
 -16   2  15          0.02          2.27         9.89 o                         
 -15   2  15          1.60          3.56         8.76 o                         
 -14   2  15         47.43         55.02         9.12 o                         
 -13   2  15          2.58          1.44         8.30 o                         
 -12   2  15         22.50         27.73         8.61 o                         
 -11   2  15          1.51          3.90         8.60 o                         
 -10   2  15          4.47          3.81         7.63 o                         
  -9   2  15         12.41          8.74         7.31 o                         
  -8   2  15          1.92          5.48         6.94 o                         
  -7   2  15         12.84         20.17         8.73 o                         
  -6   2  15         21.33          9.52         6.18 o                         
  -5   2  15         59.97         56.42         6.58 o                         
  -4   2  15          4.71          3.08         6.93 o                         
  -3   2  15         21.63         14.92         6.32 o                         
  -2   2  15         41.66         36.52         6.64 o                         
  -1   2  15          4.35          4.18         4.77 o                         
   0   2  15          0.04         -4.87         5.16 o                         
   1   2  15         19.66         34.18         7.92 o                         
   2   2  15         54.68         68.90         7.65 o                         
   3   2  15          3.98          6.15        12.99 o                         
 -17   3  15         16.87         18.61         8.34 o                         
 -16   3  15          1.01         19.37         8.37 o                         
 -15   3  15         42.17         35.51         9.48 o                         
 -14   3  15        102.39         96.38         9.96 o                         
 -13   3  15         33.89         53.58        13.35 o                         
 -12   3  15          4.87         -8.29         8.29 o                         
 -11   3  15          4.13          8.98         7.84 o                         
 -10   3  15         20.79         13.87         8.68 o                         
  -9   3  15         57.18         79.55         9.43 o                         
  -8   3  15        109.18        142.74        15.20 o                         
  -7   3  15          6.32         -3.68         5.92 o                         
  -6   3  15          2.35         -2.08         6.15 o                         
  -5   3  15          4.47          6.13         6.20 o                         
  -4   3  15         47.73         62.68         7.09 o                         
  -3   3  15          0.71         -1.55         6.25 o                         
  -2   3  15         37.73         49.75         9.80 o                         
  -1   3  15         38.71         44.53         6.74 o                         
   0   3  15         18.63         22.67         6.39 o                         
   1   3  15          0.94          5.45         5.86 o                         
   2   3  15          8.28         13.85         9.31 o                         
 -16   4  15          0.39         -5.33         7.67 o                         
 -15   4  15          0.56          2.08         8.14 o                         
 -14   4  15          1.48          2.60         8.06 o                         
 -13   4  15          1.00         -0.02         8.49 o                         
 -12   4  15          1.94         -0.31         8.40 o                         
 -11   4  15          2.10         -1.67         8.06 o                         
 -10   4  15        166.81        188.06        10.69 o                         
  -9   4  15         78.37         64.26         9.01 o                         
  -8   4  15          0.01          4.69         6.21 o                         
  -7   4  15          8.65          1.70         5.25 o                         
  -6   4  15          3.78          7.22         5.91 o                         
  -5   4  15         28.99         46.53         6.67 o                         
  -4   4  15          2.75         -6.19         6.19 o                         
  -3   4  15        101.66        122.11        13.55 o                         
  -2   4  15        105.45        126.69         8.51 o                         
  -1   4  15          1.82         -3.99         5.89 o                         
   0   4  15          0.03         -6.00         6.00 o                         
   1   4  15          5.46         -7.26         7.53 o                         
   2   4  15         18.98         25.46         7.75 o                         
 -16   5  15          0.06          7.37        11.57 o                         
 -15   5  15          2.49          2.77         8.62 o                         
 -14   5  15          3.44          6.84         7.81 o                         
 -13   5  15         13.26         33.23         6.46 o                         
 -12   5  15         10.26          8.21         5.22 o                         
 -11   5  15         16.80         11.24         6.66 o                         
 -10   5  15          6.42         12.94         7.52 o                         
  -9   5  15         13.53         13.93         7.43 o                         
  -8   5  15         87.48         88.71         7.40 o                         
  -7   5  15          4.35          8.41         6.74 o                         
  -6   5  15          5.60         15.27         7.00 o                         
  -5   5  15         12.90         15.88         6.33 o                         
  -4   5  15         15.47         12.90         6.31 o                         
  -3   5  15          9.01          7.01         5.81 o                         
  -2   5  15          2.73         -6.64         6.64 o                         
  -1   5  15          1.04         -1.54         6.07 o                         
   0   5  15          2.55         -0.41        11.18 o                         
   1   5  15          6.09         15.12         6.90 o                         
   2   5  15          1.67         -0.49        16.06 o                         
 -16   6  15          0.06         -6.60        10.80 o                         
 -15   6  15         31.31         30.09        10.49 o                         
 -14   6  15         77.58         83.69         7.81 o                         
 -13   6  15         27.76         26.41        11.23 o                         
 -12   6  15          0.19         13.88         7.99 o                         
 -11   6  15          1.50         -7.88         7.88 o                         
 -10   6  15          6.77         11.19         7.78 o                         
  -9   6  15        107.99         84.08         7.69 o                         
  -8   6  15        178.45        179.20        12.70 o                         
  -7   6  15        101.71        108.70         7.40 o                         
  -6   6  15         27.93         23.73         8.71 o                         
  -5   6  15          5.92         -2.58         7.55 o                         
  -4   6  15         21.20         19.80         8.50 o                         
  -3   6  15          5.66         -1.04         8.72 o                         
  -2   6  15          0.25         -0.10         8.34 o                         
  -1   6  15          0.20         -5.32         7.61 o                         
   0   6  15         18.69         18.78         7.38 o                         
   1   6  15          3.88          2.31         8.61 o                         
 -13   7  15         11.99         15.25         8.85 o                         
 -12   7  15          7.07          8.43        18.47 o                         
 -11   7  15         11.97          0.14         8.46 o                         
 -10   7  15         27.61         27.83         8.56 o                         
  -9   7  15          5.73         -2.11         7.80 o                         
  -8   7  15          5.26          2.76         5.24 o                         
  -7   7  15          6.24         10.91         5.64 o                         
  -6   7  15          0.56          0.44         7.79 o                         
  -5   7  15          7.07        -10.73        17.82 o                         
  -4   7  15          0.54         -8.79         8.79 o                         
  -3   7  15          3.86         -2.17        11.58 o                         
  -2   7  15          2.24        -11.15        20.75 o                         
  -1   7  15          3.28        -10.66        12.25 o                         
   0   7  15          3.47        -14.29        14.29 o                         
 -12   8  15          6.51         11.60        11.07 o                         
 -11   8  15          1.93          0.96         7.41 o                         
 -10   8  15          2.76         19.03         8.34 o                         
  -9   8  15          0.66         -0.39         6.11 o                         
  -8   8  15         12.39         -2.58         8.33 o                         
  -7   8  15          1.48         -3.87         9.97 o                         
  -6   8  15          1.74          2.61         8.90 o                         
  -5   8  15          4.36         -1.76        12.43 o                         
  -4   8  15         14.34         11.23         8.49 o                         
  -3   8  15          1.65         -4.38        14.21 o                         
 -11   9  15         12.38         27.48        12.17 o                         
 -10   9  15          0.00        -10.73        10.73 o                         
  -9   9  15          3.30         -6.33        13.93 o                         
  -8   9  15          2.17         -6.04         8.24 o                         
  -7   9  15          0.29         10.76         7.86 o                         
  -6   9  15          3.76         30.02        14.29 o                         
  -5   9  15          8.63         22.89        13.70 o                         
  -4   9  15         25.05          1.73        15.14 o                         
 -18   0  16          0.03         17.66        13.45 o                         
 -17   0  16          1.18        -14.01        14.01 o                         
 -16   0  16          2.42        -13.25        13.25 o                         
 -15   0  16         27.47         31.94        12.32 o                         
 -14   0  16        207.80        235.07        17.61 o                         
 -13   0  16         68.82         50.26        14.85 o                         
 -12   0  16         16.15         20.25        12.88 o                         
 -11   0  16          5.38         16.77        10.94 o                         
 -10   0  16         29.00         36.99        12.89 o                         
  -9   0  16         52.71         54.63        12.86 o                         
  -8   0  16          7.07         23.93        12.70 o                         
  -7   0  16         23.48         26.37        11.94 o                         
  -6   0  16        112.48        138.21        14.72 o                         
  -5   0  16        155.98        146.96        15.86 o                         
  -4   0  16        163.81        187.82        16.33 o                         
  -3   0  16         46.84         65.70        12.92 o                         
  -2   0  16         18.95         33.31        12.52 o                         
  -1   0  16          5.00          5.95        12.67 o                         
   0   0  16          3.69          2.71         8.80 o                         
   1   0  16         32.82         27.67        21.94 o                         
   2   0  16         22.20         -7.58        13.07 o                         
 -17   1  16         11.53         28.21        16.71 o                         
 -16   1  16          1.93          5.50        10.55 o                         
 -15   1  16          2.45         -0.21         8.81 o                         
 -14   1  16          0.12          3.91         8.86 o                         
 -13   1  16         21.23         21.31         8.96 o                         
 -12   1  16         24.87         19.72         9.31 o                         
 -11   1  16         77.11         94.72        21.30 o                         
 -10   1  16          1.87         -2.55        11.03 o                         
  -9   1  16          7.29          8.29         8.15 o                         
  -8   1  16          7.69          7.23         7.73 o                         
  -7   1  16          4.57          0.61         7.97 o                         
  -6   1  16          2.28          3.14         8.37 o                         
  -5   1  16          0.86         -3.90         6.13 o                         
  -4   1  16         35.75         47.14         7.06 o                         
  -3   1  16          7.38          8.37         6.16 o                         
  -2   1  16         44.27         44.57         9.71 o                         
  -1   1  16          0.02          1.86         6.27 o                         
   0   1  16         14.29         44.41         9.22 o                         
   1   1  16          4.89         20.63         7.35 o                         
   2   1  16          8.00          8.80        14.05 o                         
 -17   2  16         15.31         48.89        15.87 o                         
 -16   2  16         11.16         -0.82         8.57 o                         
 -15   2  16          0.08         11.10        10.74 o                         
 -14   2  16         19.84         26.77         8.61 o                         
 -13   2  16          0.01          3.10        10.74 o                         
 -12   2  16         33.83         25.46         8.84 o                         
 -11   2  16         25.33         35.25         8.83 o                         
 -10   2  16          1.78          0.44        11.47 o                         
  -9   2  16         11.93         19.97         8.87 o                         
  -8   2  16         18.31         17.96         8.69 o                         
  -7   2  16         28.63         28.13         8.63 o                         
  -6   2  16         34.82         27.63         6.73 o                         
  -5   2  16         44.86         35.14         8.37 o                         
  -4   2  16         59.49         64.91         7.14 o                         
  -3   2  16          2.82         11.43         6.44 o                         
  -2   2  16         72.78        100.96         7.61 o                         
  -1   2  16         41.94         46.39         6.09 o                         
   0   2  16          8.17         17.66        10.18 o                         
   1   2  16          0.76         -8.18         8.18 o                         
 -16   3  16         29.71         18.21        11.07 o                         
 -15   3  16          0.68         17.05         9.31 o                         
 -14   3  16         16.30         17.80         8.97 o                         
 -13   3  16         13.70         10.92         8.41 o                         
 -12   3  16          0.45          2.80         8.69 o                         
 -11   3  16          0.20          0.07        19.79 o                         
 -10   3  16         38.50         39.00         8.47 o                         
  -9   3  16         76.65         72.42        10.00 o                         
  -8   3  16          0.56          1.13         8.48 o                         
  -7   3  16          0.40         -0.04         6.24 o                         
  -6   3  16          5.93          1.57         6.49 o                         
  -5   3  16          8.78          5.99         6.23 o                         
  -4   3  16          3.05          1.47         6.49 o                         
  -3   3  16         18.54         23.64         8.54 o                         
  -2   3  16         26.49         14.33         5.79 o                         
  -1   3  16          0.06         -5.87         5.87 o                         
   0   3  16         38.79         37.12         7.44 o                         
   1   3  16          0.08         15.17         8.03 o                         
 -16   4  16         15.50          9.13        11.89 o                         
 -15   4  16         19.67         16.03         8.06 o                         
 -14   4  16          4.26          6.48         6.89 o                         
 -13   4  16          1.19          1.02         8.90 o                         
 -12   4  16         26.75         18.32         8.68 o                         
 -11   4  16         10.14         -6.37        18.46 o                         
 -10   4  16         38.69         42.83        10.62 o                         
  -9   4  16         87.02         95.22         7.84 o                         
  -8   4  16         55.73         46.59         6.86 o                         
  -7   4  16         11.04          3.28         6.45 o                         
  -6   4  16          0.76         -0.87         6.29 o                         
  -5   4  16          0.00          3.82         6.27 o                         
  -4   4  16         45.85         54.58         8.80 o                         
  -3   4  16         41.25         50.69        10.63 o                         
  -2   4  16          3.14          2.57         6.58 o                         
  -1   4  16          0.40         15.62         9.04 o                         
   0   4  16         30.34         34.50         5.75 o                         
   1   4  16         29.49         13.56        12.39 o                         
 -16   5  16          0.03         12.42        11.17 o                         
 -15   5  16          4.63         16.94        10.71 o                         
 -14   5  16          0.20          3.62         7.00 o                         
 -13   5  16          2.03          9.79         6.63 o                         
 -12   5  16          1.71         -6.67         6.67 o                         
 -11   5  16          0.41          5.45         6.85 o                         
 -10   5  16         26.23         17.64        10.77 o                         
  -9   5  16          0.04          9.31         7.47 o                         
  -8   5  16         72.28         88.94         6.70 o                         
  -7   5  16        195.62        247.99         9.55 o                         
  -6   5  16         41.38         42.45         9.79 o                         
  -5   5  16         58.99         62.44         9.13 o                         
  -4   5  16         30.63         30.64         8.72 o                         
  -3   5  16         10.30          3.24         7.65 o                         
  -2   5  16         10.15         14.95         6.30 o                         
  -1   5  16          0.41         -9.10         9.10 o                         
   0   5  16          0.88         21.95         8.46 o                         
 -15   6  16         39.55         33.51        12.21 o                         
 -13   6  16          3.53         -2.18         8.71 o                         
 -12   6  16          0.39          1.96         8.08 o                         
 -11   6  16          8.99         11.74         7.62 o                         
 -10   6  16          0.11          8.76         7.90 o                         
  -9   6  16         36.94         60.88        10.73 o                         
  -8   6  16         16.19         20.75         6.69 o                         
  -7   6  16          0.93          2.01         6.33 o                         
  -6   6  16          0.46          3.48        10.49 o                         
  -5   6  16          6.30         18.62         8.31 o                         
  -4   6  16         15.32         13.73         8.87 o                         
  -3   6  16         18.00         14.22         8.66 o                         
  -2   6  16          4.71         -2.96         9.34 o                         
 -12   7  16         13.96          4.07         7.73 o                         
 -11   7  16         25.23          9.76         7.70 o                         
 -10   7  16         23.27         49.62         9.28 o                         
  -9   7  16         34.32          6.27        11.58 o                         
  -8   7  16         14.83         17.77         5.57 o                         
  -7   7  16          1.15          2.56         8.19 o                         
  -6   7  16          6.24          0.03         9.58 o                         
  -5   7  16          2.43          9.88         8.78 o                         
  -4   7  16          1.74          2.61        10.97 o                         
 -11   8  16          0.00          2.01        11.52 o                         
 -10   8  16          2.37         10.62        11.18 o                         
  -9   8  16          1.02        -11.29        11.29 o                         
  -8   8  16          0.12         13.61         9.86 o                         
  -7   8  16          3.03         -3.76        14.18 o                         
  -6   8  16          1.96         -2.18        15.19 o                         
  -5   8  16          7.67         -8.43        14.69 o                         
 -17   1  17         10.96         16.67        13.37 o                         
 -16   1  17          8.35          7.06        16.22 o                         
 -15   1  17         10.53         20.25        10.01 o                         
 -14   1  17          6.16         -2.51        14.50 o                         
 -13   1  17          0.05        -10.86        10.86 o                         
 -12   1  17          2.02          7.38         8.47 o                         
 -11   1  17          3.74         -0.56        10.38 o                         
 -10   1  17          0.00          3.67         7.98 o                         
  -9   1  17          7.64          7.04         9.26 o                         
  -8   1  17          5.68         11.74         9.21 o                         
  -7   1  17          1.04         -2.40         8.81 o                         
  -6   1  17          0.07         -3.72        16.02 o                         
  -5   1  17          2.05         -8.21         8.21 o                         
  -4   1  17          9.35          7.69         6.72 o                         
  -3   1  17         25.19         45.99         9.35 o                         
  -2   1  17          7.84         22.79         9.82 o                         
  -1   1  17          5.15          5.26         7.72 o                         
   0   1  17          0.30         -9.81         9.81 o                         
 -17   2  17          0.09         74.89        15.36 o                         
 -16   2  17          0.46         -1.42        14.58 o                         
 -15   2  17          0.22         -9.96         9.96 o                         
 -14   2  17          3.33          8.15         9.50 o                         
 -13   2  17          0.02          5.86         8.79 o                         
 -12   2  17          5.86         -4.85         8.38 o                         
 -11   2  17          0.24         -4.38         9.05 o                         
 -10   2  17          0.00          3.62         8.91 o                         
  -9   2  17          9.44         -1.41        12.05 o                         
  -8   2  17          4.17         -1.62         7.65 o                         
  -7   2  17         25.39         22.00         8.83 o                         
  -6   2  17          8.89         12.31         8.64 o                         
  -5   2  17          5.77          5.67         6.69 o                         
  -4   2  17          1.75          7.09         6.48 o                         
  -3   2  17          0.67          3.03         6.83 o                         
  -2   2  17         14.30          7.96         6.99 o                         
  -1   2  17          0.12         -9.73        10.22 o                         
 -16   3  17          5.98         -7.51        12.68 o                         
 -15   3  17         11.30          4.84         9.05 o                         
 -14   3  17         16.87         16.31         9.25 o                         
 -13   3  17          0.24          3.48         9.05 o                         
 -12   3  17         31.15         22.88         9.27 o                         
 -11   3  17         31.86         10.58         8.51 o                         
 -10   3  17         10.25          9.14        10.45 o                         
  -9   3  17         15.63          0.79         8.84 o                         
  -8   3  17          1.45         11.36         9.07 o                         
  -7   3  17          5.08          0.12         8.40 o                         
  -6   3  17         24.78         20.34         7.15 o                         
  -5   3  17         19.23         27.77         6.59 o                         
  -4   3  17         23.90         28.25         7.26 o                         
  -3   3  17         12.10         20.42         6.95 o
[truncated: 10,938 more chars]
