# Supplementary material for: Crystal structures of three 6-aryl-2-(4-chloro­benz­yl)-5-[(1H-indol-3-yl)meth­yl]imidazo[2,1-b][1,3,4]thia­diazo­les
Source: Acta Crystallogr E Crystallogr Commun. 2020 Jan 1;76(Pt 1):18–24. doi: 10.1107/S2056989019016050 (PMC6944076; doi:10.1107/S2056989019016050)
Supplement: Supplementary file 4 [file e-76-00018-IIIsup5.hkl]

data_III                                                                        
_shelx_title ' 23cgd'                                                           
_shelx_refln_list_code          4                                               
_shelx_F_calc_maximum      273.24                                               
_exptl_crystal_F_000      1080.00                                               
_reflns_d_resolution_high  0.7596                                               
                                                                                
loop_                                                                           
 _space_group_symop_operation_xyz                                               
 'x, y, z'                                                                      
 '-x+1/2, -y, z+1/2'                                                            
 'x+1/2, -y+1/2, -z'                                                            
 '-x, y+1/2, -z+1/2'                                                            
                                                                                
_cell_length_a     9.5735                                                       
_cell_length_b     9.6860                                                       
_cell_length_c    25.6440                                                       
_cell_angle_alpha  90.000                                                       
_cell_angle_beta   90.000                                                       
_cell_angle_gamma  90.000                                                       
                                                                                
_shelx_F_squared_multiplier     1.000                                           
                                                                                
loop_                                                                           
 _refln_index_h                                                                 
 _refln_index_k                                                                 
 _refln_index_l                                                                 
 _refln_F_squared_calc                                                          
 _refln_F_squared_meas                                                          
 _refln_F_squared_sigma                                                         
 _refln_observed_status                                                         
   2   0   0      31241.03      31509.00       175.80 o                         
   4   0   0       1537.03       1532.06        14.80 o                         
   6   0   0       1979.56       1957.14        53.18 o                         
   8   0   0        513.93        531.75        15.56 o                         
  10   0   0        178.07        125.34        19.92 o                         
  12   0   0         32.20         54.58        26.01 o                         
   1   1   0        206.63        240.79         7.98 o                         
   2   1   0       8603.06       8855.72        51.98 o                         
   3   1   0        215.28        211.30         2.75 o                         
   4   1   0       3197.78       3221.86        11.61 o                         
   5   1   0       1656.86       1668.22         8.98 o                         
   6   1   0        132.22        104.20         4.81 o                         
   7   1   0        157.62        157.10         6.79 o                         
   8   1   0         19.80         25.27         8.25 o                         
   9   1   0        105.08        129.35        11.72 o                         
  10   1   0         23.20         43.48        14.88 o                         
  11   1   0          0.02         15.37        21.92 o                         
  12   1   0          7.30         36.12        26.89 o                         
   0   2   0      42222.34      37133.66       145.81 o                         
   1   2   0       2922.58       3021.06        56.57 o                         
   2   2   0       1283.70       1351.84        29.15 o                         
   3   2   0       4996.44       4767.74        82.69 o                         
   4   2   0        806.40        791.76        23.76 o                         
   5   2   0       1165.72       1086.65        27.10 o                         
   6   2   0          4.66         -2.06         7.67 o                         
   7   2   0        485.87        465.91        10.66 o                         
   8   2   0        199.32        197.22        11.23 o                         
   9   2   0         34.69         18.28        11.24 o                         
  10   2   0          3.50         -9.92        24.50 o                         
  11   2   0         83.59         91.11        27.23 o                         
  12   2   0          8.86         20.57        24.90 o                         
   1   3   0         42.45         43.92         3.88 o                         
   2   3   0       9736.01       9603.64        75.84 o                         
   3   3   0        373.82        369.53        18.22 o                         
   4   3   0       1703.12       1597.49        51.54 o                         
   5   3   0         63.62         54.42         6.68 o                         
   6   3   0          7.81         21.82        10.66 o                         
   7   3   0        397.04        397.51        10.98 o                         
   8   3   0        147.59        149.02        11.18 o                         
   9   3   0         25.11         21.12        12.65 o                         
  10   3   0         88.62         55.69        22.19 o                         
  11   3   0          0.13         -2.72        25.91 o                         
  12   3   0          0.56         -2.01        31.41 o                         
   0   4   0      11856.22      11268.92        29.78 o                         
   1   4   0         62.75         72.45         5.36 o                         
   2   4   0       3830.28       3945.85        21.30 o                         
   3   4   0         26.11         18.62         4.84 o                         
   4   4   0       1058.16       1005.27        31.40 o                         
   5   4   0        238.13        271.35        15.13 o                         
   6   4   0       1705.25       1775.78        89.50 o                         
   7   4   0        100.02         96.63        13.18 o                         
   8   4   0        385.59        378.67        13.07 o                         
   9   4   0        277.21        268.12        14.55 o                         
  10   4   0         58.65         57.47        23.06 o                         
   1   5   0        173.49        194.30         9.73 o                         
   2   5   0        206.93        218.78         7.81 o                         
   3   5   0        435.56        455.87         8.75 o                         
   4   5   0        234.45        233.51         9.82 o                         
   5   5   0          1.24         -0.70         8.20 o                         
   6   5   0         68.68         77.41        14.19 o                         
   7   5   0         67.94         90.85        15.47 o                         
   8   5   0        291.68        262.93        17.02 o                         
   9   5   0         46.96         59.15        13.43 o                         
  10   5   0          0.68         -1.50        29.43 o                         
  11   5   0         13.75        -18.48        27.08 o                         
   0   6   0       1270.92       1326.03        19.96 o                         
   1   6   0       1049.69       1015.78        19.57 o                         
   2   6   0        282.99        302.68         9.70 o                         
   3   6   0       1342.69       1316.25        19.89 o                         
   4   6   0         16.44         12.92        12.63 o                         
   5   6   0        424.93        453.00        27.16 o                         
   6   6   0       1108.83       1187.82        46.16 o                         
   7   6   0         59.24        101.18        16.61 o                         
   8   6   0        138.79        177.68        19.30 o                         
   9   6   0          9.78         -9.10        19.42 o                         
  10   6   0          1.25        -17.09        32.94 o                         
  11   6   0          0.76        -14.90        27.98 o                         
   1   7   0        611.74        666.61        37.03 o                         
   2   7   0        670.80        624.07        30.42 o                         
   3   7   0        104.48         82.96        11.17 o                         
   4   7   0        168.38        205.58        14.54 o                         
   5   7   0         85.53         97.95        16.47 o                         
   6   7   0          9.23         14.95        16.14 o                         
   7   7   0         71.70         51.56        17.10 o                         
   8   7   0          1.31         -7.25        26.05 o                         
   9   7   0          1.11          0.00        32.61 o                         
  10   7   0          2.25        -16.53        26.93 o                         
   0   8   0        647.27        685.68        23.47 o                         
   1   8   0        624.80        648.35        24.43 o                         
   2   8   0         71.67         93.77        14.36 o                         
   3   8   0        101.88         68.28        16.11 o                         
   4   8   0         12.56          1.23        12.84 o                         
   5   8   0          7.70          7.95        16.87 o                         
   6   8   0         80.15         48.05        26.17 o                         
   7   8   0         29.32         34.87        27.33 o                         
   8   8   0          7.82         16.20        35.83 o                         
   9   8   0          0.01         19.23        37.40 o                         
   1   9   0         91.31        118.37        23.28 o                         
   2   9   0        102.37        107.59        20.35 o                         
   3   9   0        106.28         78.80        18.24 o                         
   4   9   0          0.27         36.03        27.25 o                         
   5   9   0        117.08        143.94        27.57 o                         
   6   9   0         46.50         54.89        30.73 o                         
   7   9   0         10.02        -25.19        37.46 o                         
   8   9   0          1.77        -27.84        32.42 o                         
   0  10   0         48.47         65.46        22.52 o                         
   1  10   0        212.00        197.32        17.55 o                         
   2  10   0        108.97        124.48        17.11 o                         
   3  10   0        563.50        565.56        42.32 o                         
   4  10   0         42.38        118.46        31.32 o                         
   5  10   0          1.91         34.23        30.36 o                         
   6  10   0          0.24         38.22        36.33 o                         
   7  10   0          8.89         21.73        41.97 o                         
   1  11   0         18.33         25.99        18.55 o                         
   2  11   0          1.21         12.04        16.56 o                         
   4  11   0          0.15         39.05        28.43 o                         
   5  11   0         50.79         94.66        31.86 o                         
   0  12   0         10.02          0.88        30.43 o                         
   1  12   0          0.25          6.46        18.30 o                         
   2   0   1         20.37         40.89        11.88 o                         
   3   0   1      14631.39      14642.66        67.19 o                         
   4   0   1        159.78        172.96         2.81 o                         
   5   0   1       3260.08       3198.28        18.38 o                         
   6   0   1        652.84        718.42         6.15 o                         
   7   0   1         27.11         26.69         5.41 o                         
   8   0   1        543.11        574.99        29.65 o                         
   9   0   1         75.25         80.99        11.59 o                         
  10   0   1          1.34          6.60        14.05 o                         
  11   0   1        236.83        276.03        19.89 o                         
  12   0   1         39.61         79.10        17.90 o                         
 -12   1   1          2.49         22.81        26.50 o                         
 -11   1   1         28.45         35.54        21.75 o                         
 -10   1   1         23.52         33.17        15.01 o                         
  -9   1   1        174.10        166.30        22.29 o                         
  -8   1   1         75.42         84.16         8.43 o                         
  -7   1   1        251.32        246.59         9.90 o                         
  -6   1   1       1058.04        949.99        16.20 o                         
  -5   1   1       1115.98       1115.52        12.05 o                         
  -4   1   1       1824.31       1761.90         6.04 o                         
  -3   1   1       1348.58       1371.97        10.38 o                         
  -2   1   1       2866.38       2922.15         8.20 o                         
  -1   1   1       2461.63       2699.14        82.88 o                         
   1   1   1       1668.40       1832.08         8.71 o                         
   2   1   1       3251.78       3339.32        33.97 o                         
   3   1   1       1346.15       1345.56        12.23 o                         
   4   1   1       2220.18       2120.02        14.41 o                         
   5   1   1       1002.26        984.66        10.78 o                         
   6   1   1       1242.31       1147.05        13.26 o                         
   7   1   1        285.29        268.60         8.64 o                         
   8   1   1         65.34         64.15         8.60 o                         
   9   1   1        210.70        219.39        12.65 o                         
  10   1   1         37.46         53.21        15.42 o                         
  11   1   1         27.70         65.24        25.28 o                         
  12   1   1          4.67         18.97        26.40 o                         
 -12   2   1          4.34         -3.51        22.76 o                         
 -11   2   1         20.96         27.14        27.12 o                         
 -10   2   1        101.04         92.53        26.21 o                         
  -9   2   1         41.79         20.24        21.45 o                         
  -8   2   1        431.75        456.76        12.66 o                         
  -7   2   1         67.77         55.40         9.03 o                         
  -6   2   1        483.91        484.35        10.46 o                         
  -5   2   1        319.86        314.85         8.07 o                         
  -4   2   1         65.53         73.64         3.77 o                         
  -3   2   1       4108.01       3996.60        59.25 o                         
  -2   2   1       1891.31       1891.39        19.11 o                         
  -1   2   1        310.93        363.24         4.68 o                         
   0   2   1      74657.85      59560.48       187.97 o                         
   1   2   1        321.80        366.29        11.33 o                         
   2   2   1       1520.42       1557.94         8.79 o                         
   3   2   1       4064.87       3928.19        38.91 o                         
   4   2   1         77.04         90.61         4.97 o                         
   5   2   1        327.89        338.45         5.59 o                         
   6   2   1        486.80        469.68         8.03 o                         
   7   2   1         61.51         51.98         8.15 o                         
   8   2   1        319.71        333.18        11.83 o                         
   9   2   1         40.95         31.88        11.54 o                         
  10   2   1        103.58         89.43        24.49 o                         
  11   2   1         22.29         20.82        25.44 o                         
  12   2   1          4.23         13.85        24.72 o                         
 -11   3   1         11.45         -1.58        26.52 o                         
 -10   3   1        102.51        113.76        22.56 o                         
  -9   3   1        183.03        189.17        21.21 o                         
  -8   3   1         26.02         26.24        10.72 o                         
  -7   3   1        204.05        203.21        10.40 o                         
  -6   3   1        710.26        729.83        15.85 o                         
  -5   3   1       1377.71       1364.20        42.62 o                         
  -4   3   1       1457.69       1418.26        52.32 o                         
  -3   3   1       1052.32       1147.68        10.36 o                         
  -2   3   1        159.12        154.46         3.90 o                         
  -1   3   1       5394.36       4787.69        96.17 o                         
   0   3   1      12974.01      12876.28        27.45 o                         
   1   3   1       5359.74       4825.94        38.81 o                         
   2   3   1        124.06        121.91         4.09 o                         
   3   3   1        928.26       1001.38        28.00 o                         
   4   3   1       1603.66       1533.37        24.15 o                         
   5   3   1       1325.89       1280.32        29.41 o                         
   6   3   1        620.94        589.16        15.14 o                         
   7   3   1        155.21        160.20        10.31 o                         
   8   3   1         22.63         19.62        11.08 o                         
   9   3   1        203.25        208.15        13.37 o                         
  10   3   1         84.91        109.34        16.46 o                         
  11   3   1         10.53         22.63        24.25 o                         
  12   3   1          7.67         -8.51        30.13 o                         
 -11   4   1         12.94        -11.36        29.73 o                         
 -10   4   1         14.46         28.10        23.40 o                         
  -9   4   1         76.29         81.48        25.04 o                         
  -8   4   1        159.63        189.00        12.53 o                         
  -7   4   1        175.19        219.07        14.60 o                         
  -6   4   1         41.85         40.69        11.93 o                         
  -5   4   1       1410.08       1451.51        28.80 o                         
  -4   4   1         49.47         52.11         9.41 o                         
  -3   4   1       4536.11       4261.90        27.58 o                         
  -2   4   1        843.34        899.80         7.89 o                         
  -1   4   1       3681.38       3503.84        95.66 o                         
   0   4   1          5.34          5.06         5.90 o                         
   1   4   1       3856.28       3653.50       117.80 o                         
   2   4   1        815.28        863.01        20.67 o                         
   3   4   1       4628.88       4426.61        58.13 o                         
   4   4   1         33.74         40.29         6.40 o                         
   5   4   1       1172.55       1207.42        31.90 o                         
   6   4   1         48.16         43.33         8.63 o                         
   7   4   1        171.10        208.98        14.00 o                         
   8   4   1        174.17        206.94        13.15 o                         
   9   4   1        100.95        120.82        13.03 o                         
  10   4   1         12.67         21.00        40.28 o                         
  11   4   1         10.89         20.42        27.24 o                         
 -11   5   1          2.24         10.24        24.14 o                         
 -10   5   1          8.69          2.10        29.65 o                         
  -9   5   1          0.10        -11.28        23.49 o                         
  -8   5   1         52.05         41.41        17.03 o                         
  -7   5   1        304.44        309.54        16.34 o                         
  -6   5   1        133.84        166.34        15.08 o                         
  -5   5   1        345.11        354.31        17.81 o                         
  -4   5   1        260.30        256.76         8.24 o                         
  -3   5   1        375.40        357.41         6.79 o                         
  -2   5   1        552.15        534.03        16.09 o                         
  -1   5   1        354.22        367.26        12.36 o                         
   0   5   1       1680.78       1926.02        16.00 o                         
   1   5   1        488.39        498.73        21.06 o                         
   2   5   1        789.44        763.36         9.43 o                         
   3   5   1        397.08        376.68         8.63 o                         
   4   5   1        204.36        197.51        10.63 o                         
   5   5   1        290.15        289.75        16.80 o                         
   6   5   1        163.64        199.56        14.80 o                         
   7   5   1        323.53        314.25        16.71 o                         
   8   5   1         49.59         54.79        17.16 o                         
   9   5   1          0.28          3.36        13.49 o                         
  10   5   1          4.56         16.92        19.77 o                         
  11   5   1          2.63        -10.97        26.60 o                         
 -11   6   1          3.56         12.10        31.33 o                         
 -10   6   1         23.18          3.43        33.40 o                         
  -8   6   1         12.80          2.81        28.50 o                         
  -7   6   1        155.59        158.89        18.09 o                         
  -6   6   1         63.21         90.82        16.44 o                         
  -5   6   1        518.05        505.78        25.04 o                         
  -4   6   1          3.82         -1.51        12.24 o                         
  -3   6   1        377.56        368.80        10.35 o                         
  -2   6   1        970.06        970.99        58.36 o                         
  -1   6   1        115.03         98.92        14.09 o                         
   0   6   1       1488.09       1417.89        79.40 o                         
   1   6   1        136.36        117.60         9.71 o                         
   2   6   1        900.07        888.00        25.40 o                         
   3   6   1        410.76        410.12         7.70 o                         
   4   6   1          3.56         -2.42        12.94 o                         
   5   6   1        448.89        428.38        25.98 o                         
   6   6   1         44.45         67.71        16.14 o                         
   7   6   1        138.08        135.26        17.85 o                         
   8   6   1         13.26         11.29        19.27 o                         
   9   6   1          4.07         -0.17        17.11 o                         
  10   6   1         21.56          9.78        31.32 o                         
 -10   7   1         17.23          2.84        30.37 o                         
  -8   7   1         26.45         12.96        31.85 o                         
  -7   7   1         81.36         66.55        28.27 o                         
  -6   7   1         52.72         75.73        23.71 o                         
  -5   7   1         27.48         18.02        15.64 o                         
  -4   7   1        294.44        298.09        17.28 o                         
  -3   7   1        124.17        102.13        13.16 o                         
  -2   7   1        151.20        118.88        12.67 o                         
  -1   7   1        424.97        481.01        15.10 o                         
   0   7   1         50.28         81.61         9.35 o                         
   1   7   1        409.16        439.18        12.22 o                         
   2   7   1        193.64        166.43        10.11 o                         
   3   7   1        158.58        145.28        11.04 o                         
   4   7   1        258.22        259.81        20.90 o                         
   5   7   1         29.18         18.78        16.20 o                         
   6   7   1         51.43         60.18        17.99 o                         
   7   7   1         92.88         92.17        18.65 o                         
   8   7   1         30.49         37.58        21.52 o                         
   9   7   1         64.98         59.95        32.69 o                         
  -8   8   1          1.18         13.18        29.26 o                         
  -7   8   1         23.60          9.02        29.92 o                         
  -6   8   1         19.90         12.88        27.26 o                         
  -5   8   1         51.71         63.28        24.90 o                         
  -4   8   1         55.43         51.80        32.05 o                         
  -3   8   1        875.44        765.46        50.74 o                         
  -2   8   1        229.55        231.71        15.76 o                         
  -1   8   1        220.98        200.20        20.32 o                         
   0   8   1          6.72          9.73        18.96 o                         
   1   8   1        224.38        202.87        22.07 o                         
   2   8   1        204.99        211.36        11.86 o                         
   3   8   1        755.07        759.14        37.34 o                         
   4   8   1         55.68         47.42        13.13 o                         
   5   8   1         65.01         89.99        17.60 o                         
   6   8   1         17.45         19.43        17.75 o                         
   7   8   1         23.49         23.69        19.45 o                         
   8   8   1          1.65         -4.24        34.74 o                         
   9   8   1         61.48         64.53        37.95 o                         
  -8   9   1          9.42        -14.38        39.28 o                         
  -7   9   1         17.72         -9.34        33.83 o                         
  -6   9   1         25.44         38.29        26.95 o                         
  -5   9   1         71.60         80.49        27.68 o                         
  -4   9   1         25.56         82.12        26.05 o                         
  -3   9   1         28.76         15.21        16.89 o                         
  -2   9   1         45.16         52.50        16.53 o                         
  -1   9   1          1.98         14.32        14.75 o                         
   0   9   1         56.85         70.59        15.66 o                         
   1   9   1          1.13         -5.61        23.70 o                         
   2   9   1         47.57         62.21        15.53 o                         
   3   9   1         28.11          6.68        17.39 o                         
   4   9   1         14.56         53.81        28.09 o                         
   5   9   1         64.58         65.37        27.12 o                         
   6   9   1         18.25         -7.05        33.27 o                         
   7   9   1         17.16        -25.57        33.72 o                         
  -7  10   1          4.80         -4.82        33.46 o                         
  -6  10   1          9.71         28.89        38.38 o                         
  -5  10   1         21.71         36.12        26.65 o                         
  -4  10   1         40.34        104.82        30.94 o                         
  -3  10   1         86.61         98.42        34.13 o                         
  -2  10   1         51.68        105.99        33.51 o                         
  -1  10   1        116.99         99.89        15.95 o                         
   0  10   1        140.04        152.30        16.79 o                         
   1  10   1        125.72        119.74        17.88 o                         
   2  10   1         44.66         75.64        17.48 o                         
   3  10   1         83.80         76.46        19.20 o                         
   4  10   1         41.49         93.91        31.83 o                         
   5  10   1         16.93         25.71        32.41 o                         
   6  10   1         14.30         35.06        32.12 o                         
   7  10   1          4.26        -20.98        39.23 o                         
  -5  11   1         54.37         95.39        36.08 o                         
  -4  11   1         27.07        120.18        31.22 o                         
  -3  11   1          9.04          2.89        30.24 o                         
  -2  11   1          8.54         31.60        15.96 o                         
  -1  11   1         59.49        121.43        20.10 o                         
   0  11   1          2.08          8.75        18.96 o                         
   1  11   1         66.67        125.63        31.48 o                         
   2  11   1          9.83         33.80        31.27 o                         
   3  11   1         10.13         -2.49        30.09 o                         
   4  11   1         26.43         48.79        27.05 o                         
   5  11   1         50.78         74.20        30.79 o                         
  -2  12   1         12.98         35.37        27.54 o                         
  -1  12   1          1.08         18.96        26.13 o                         
   0  12   1          1.83         18.49        20.55 o                         
   1  12   1          0.80          2.49        19.07 o                         
   1   0   2       1803.02       2012.63         8.76 o                         
   2   0   2       3335.57       3178.89        22.26 o                         
   3   0   2       5309.36       5449.72        25.26 o                         
   4   0   2          5.40          0.72         2.47 o                         
   5   0   2       3799.38       3746.25        27.71 o                         
   6   0   2       1097.39       1088.62         8.98 o                         
   7   0   2         61.13         55.34         6.30 o                         
   8   0   2        234.20        249.89         9.68 o                         
   9   0   2        170.97        168.75        12.41 o                         
  10   0   2          4.73         17.98        12.81 o                         
  11   0   2          0.72         32.44        18.69 o                         
  12   0   2         53.37         89.95        17.28 o                         
 -12   1   2          2.13         23.38        23.63 o                         
 -11   1   2          8.71         17.75        21.46 o                         
 -10   1   2         44.73         55.50        20.96 o                         
  -9   1   2        172.13        177.40        13.85 o                         
  -8   1   2         39.56         32.55         8.93 o                         
  -7   1   2        770.18        747.23         9.57 o                         
  -6   1   2        223.04        199.46         4.75 o                         
  -5   1   2        850.39        825.80         7.51 o                         
  -4   1   2       3841.00       3734.64        14.87 o                         
  -3   1   2       1266.94       1304.39         5.74 o                         
  -2   1   2      20205.91      20205.56       298.75 o                         
   0   1   2        724.12        764.49         6.76 o                         
   1   1   2       2564.53       2776.02       107.73 o                         
   2   1   2      18054.27      19271.13        71.26 o                         
   3   1   2       1452.47       1475.67         6.33 o                         
   4   1   2       4031.34       3876.63        30.40 o                         
   5   1   2        838.81        807.82         8.78 o                         
   6   1   2        292.21        261.61         6.98 o                         
   7   1   2        758.03        696.05         9.96 o                         
   8   1   2         35.45         33.02         8.24 o                         
   9   1   2        177.20        185.04        12.36 o                         
  10   1   2         49.10         72.31        12.76 o                         
  11   1   2          9.94         38.77        16.45 o                         
  12   1   2          4.13         41.39        25.41 o                         
 -11   2   2         37.25         33.76        26.03 o                         
 -10   2   2         15.20          5.58        26.67 o                         
  -9   2   2        133.19        121.28        23.44 o                         
  -8   2   2         43.38         33.89        12.58 o                         
  -7   2   2         52.72         48.77         8.99 o                         
  -6   2   2         85.71         94.18         7.98 o                         
  -5   2   2       4274.50       4212.82        46.25 o                         
  -4   2   2       1248.94       1253.25        29.09 o                         
  -3   2   2       8137.91       8215.38        82.28 o                         
  -2   2   2         80.30         98.22         4.47 o                         
  -1   2   2       2462.05       2536.14         7.25 o                         
   0   2   2       3600.78       4098.76        83.36 o                         
   1   2   2       2929.31       2962.89        58.78 o                         
   2   2   2        108.44        117.28         5.96 o                         
   3   2   2       8727.66       8385.32        22.60 o                         
   4   2   2       1188.79       1216.98        25.39 o                         
   5   2   2       3754.21       3696.94        14.06 o                         
   6   2   2        109.80        118.59         7.06 o                         
   7   2   2         48.62         42.30         7.92 o                         
   8   2   2         37.15         31.24         8.87 o                         
   9   2   2        147.13        154.60        12.18 o                         
  10   2   2         13.21          2.33        16.05 o                         
  11   2   2         37.43         60.31        22.28 o                         
  12   2   2         11.65         14.13        22.19 o                         
 -11   3   2         72.78         31.67        25.01 o                         
 -10   3   2          4.83        -13.62        23.33 o                         
  -9   3   2         28.32         36.59        20.17 o                         
  -8   3   2         89.57         89.44        17.84 o                         
  -7   3   2        395.37        360.72        10.97 o                         
  -6   3   2        509.61        544.73        28.14 o                         
  -5   3   2        178.03        172.91         7.58 o                         
  -4   3   2       1235.53       1192.73        11.71 o                         
  -3   3   2       1364.11       1412.70        10.86 o                         
  -2   3   2       1460.28       1360.53         9.07 o                         
  -1   3   2       5225.54       4984.53       274.79 o                         
   0   3   2       2193.93       2297.88        12.57 o                         
   1   3   2       4996.78       4878.58        43.91 o                         
   2   3   2       1980.71       1876.60        45.32 o                         
   3   3   2       1370.94       1365.92        31.50 o                         
   4   3   2       1081.37        999.57         8.38 o                         
   5   3   2        134.35        119.93         7.57 o                         
   6   3   2        482.85        503.90        15.78 o                         
   7   3   2        332.08        308.53        15.58 o                         
   8   3   2         92.13         92.25        11.73 o                         
   9   3   2         19.31         20.01        13.34 o                         
  10   3   2          0.99         10.94        14.20 o                         
  11   3   2         72.68         46.36        21.72 o                         
  12   3   2         17.22         46.30        30.88 o                         
 -11   4   2         41.78         30.62        32.14 o                         
 -10   4   2          8.48          6.25        26.15 o                         
  -9   4   2         25.05         17.29        24.14 o                         
  -8   4   2         44.44         22.28        14.95 o                         
  -7   4   2          5.95         19.20        12.85 o                         
  -6   4   2        330.52        311.32        12.75 o                         
  -5   4   2        101.02        108.90         7.52 o                         
  -4   4   2        581.61        616.93        25.30 o                         
  -3   4   2       2355.85       2415.10        24.53 o                         
  -2   4   2        106.25        132.98         4.64 o                         
  -1   4   2       1279.65       1213.01        69.85 o                         
   0   4   2       1966.21       1723.17        13.07 o                         
   1   4   2       1215.94       1189.89        16.21 o                         
   2   4   2        124.74        140.27         7.30 o                         
   3   4   2       2331.97       2481.09        55.49 o                         
   4   4   2        529.81        524.51        15.99 o                         
   5   4   2         77.96         87.47         7.83 o                         
   6   4   2        502.70        465.25        36.45 o                         
   7   4   2          2.77          2.40        11.21 o                         
   8   4   2         96.74         91.62        12.24 o                         
   9   4   2         28.63         36.71        12.84 o                         
  10   4   2          9.16          6.99        14.81 o                         
  11   4   2         43.49         59.45        19.22 o                         
 -11   5   2         22.40         15.81        29.56 o                         
 -10   5   2         67.11         36.08        29.20 o                         
  -9   5   2         74.58         57.19        24.78 o                         
  -8   5   2        171.91        151.09        24.61 o                         
  -7   5   2        153.10        191.30        22.09 o                         
  -6   5   2        446.29        414.78        15.71 o                         
  -5   5   2        171.03        161.83        12.80 o                         
  -4   5   2        552.67        543.79         8.78 o                         
  -3   5   2        261.00        272.31         6.31 o                         
  -2   5   2        337.09        322.19        19.10 o                         
  -1   5   2       6849.44       6389.02       229.55 o                         
   0   5   2        674.63        729.77        25.57 o                         
   1   5   2       6860.99       6277.36       179.14 o                         
   2   5   2        212.98        212.34         7.59 o                         
   3   5   2        197.40        207.71         6.60 o                         
   4   5   2        670.26        646.34        11.20 o                         
   5   5   2        180.43        165.21        13.35 o                         
   6   5   2        479.59        455.56        21.95 o                         
   7   5   2        124.75        153.25        16.83 o                         
   8   5   2        155.24        165.52        14.67 o                         
   9   5   2         82.43        113.91        14.41 o                         
  10   5   2         62.57         64.71        16.72 o                         
  11   5   2         21.17         39.47        23.19 o                         
 -10   6   2         10.74         -2.18        30.12 o                         
  -8   6   2         18.18          0.55        25.34 o                         
  -7   6   2         47.63         61.83        25.51 o                         
  -6   6   2        398.30        425.93        24.40 o                         
  -4   6   2          7.63         25.42        18.25 o                         
  -3   6   2        631.17        567.99        38.49 o                         
  -2   6   2        120.85        129.96        11.04 o                         
  -1   6   2       1095.91       1101.32        33.26 o                         
   0   6   2        173.42        186.28         9.47 o                         
   1   6   2       1211.77       1249.70        16.28 o                         
   2   6   2         85.49         95.88         8.48 o                         
   3   6   2        587.18        567.48         8.43 o                         
   4   6   2         14.22         22.36         8.69 o                         
   5   6   2        125.40        140.19        14.65 o                         
   6   6   2        396.47        371.61        17.60 o                         
   7   6   2         45.91         69.92        18.44 o                         
   8   6   2         19.44          3.94        19.35 o                         
   9   6   2         32.64         26.26        16.29 o                         
  10   6   2          8.34         19.84        20.51 o                         
  -8   7   2         37.37         24.90        26.55 o                         
  -7   7   2         47.99         34.82        27.80 o                         
  -6   7   2         92.06        138.18        23.99 o                         
  -5   7   2        100.55         94.78        23.04 o                         
  -4   7   2        347.48        333.54        20.74 o                         
  -3   7   2         35.27         55.93        14.05 o                         
  -2   7   2        195.33        181.78        16.41 o                         
  -1   7   2         54.66         40.74        12.75 o                         
   0   7   2        294.83        260.31        10.29 o                         
   1   7   2         51.08         47.24        10.84 o                         
   2   7   2        131.54        131.70         9.97 o                         
   3   7   2         38.02         57.89        10.95 o                         
   4   7   2        420.04        395.58        16.52 o                         
   5   7   2         86.99         58.63        16.52 o                         
   6   7   2        119.69        156.47        18.22 o                         
   7   7   2         42.74         36.19        19.67 o                         
   8   7   2         36.81         40.09        21.25 o                         
   9   7   2         28.77         53.72        21.74 o                         
  10   7   2          5.62         -5.58        31.20 o                         
  -8   8   2         60.78         39.34        35.75 o                         
  -7   8   2         12.20          1.19        32.35 o                         
  -6   8   2        129.17        149.98        30.04 o                         
  -5   8   2          7.06         -1.47        23.57 o                         
  -4   8   2         68.54         58.87        36.14 o                         
  -3   8   2        185.29        188.55        34.24 o                         
  -2   8   2        421.90        437.97        16.05 o                         
  -1   8   2        564.47        561.03        22.97 o                         
   0   8   2        168.81        192.18        19.38 o                         
   1   8   2        584.86        571.24        14.49 o                         
   2   8   2        452.36        507.45        16.89 o                         
   3   8   2        206.40        214.28        12.24 o                         
   4   8   2         60.23         50.19        18.35 o                         
   5   8   2          8.64          5.82        16.77 o                         
   6   8   2        142.25        137.11        18.54 o                         
   7   8   2         12.07          1.05        23.15 o                         
   8   8   2         71.71        109.41        22.54 o                         
   9   8   2         16.37         -9.11        38.33 o                         
  -8   9   2         11.80         22.97        34.19 o                         
  -7   9   2         52.10         43.78        32.17 o                         
  -6   9   2          9.73         16.59        31.14 o                         
  -5   9   2         75.65         99.72        29.28 o                         
  -4   9   2        116.32         78.31        52.24 o                         
  -3   9   2        166.38        101.16        17.68 o                         
  -2   9   2         11.41         35.89        20.65 o                         
  -1   9   2          4.39         22.19        14.65 o                         
   0   9   2          3.57         10.58        14.30 o                         
   1   9   2          2.46         16.04        20.53 o                         
   2   9   2         12.64         28.96        12.16 o                         
   3   9   2        152.43        116.67        13.86 o                         
   4   9   2        104.66         84.81        31.89 o                         
   5   9   2         81.12         93.81        19.29 o                         
   6   9   2          9.37         10.97        21.81 o                         
   7   9   2         47.34         44.38        21.14 o                         
  -7  10   2         27.39        -28.47        38.90 o                         
  -6  10   2          1.54         -7.63        34.91 o                         
  -5  10   2         54.65         70.09        30.80 o                         
  -4  10   2         25.99         60.57        30.99 o                         
  -3  10   2        194.66        157.07        19.31 o                         
  -2  10   2         32.25         40.35        13.93 o                         
  -1  10   2         46.18         64.17        17.89 o                         
   0  10   2         14.68         24.05        17.25 o                         
   1  10   2         53.76        116.14        45.04 o                         
   2  10   2         37.26         41.49        38.98 o                         
   3  10   2        174.80        102.46        30.89 o                         
   4  10   2         24.67         88.42        32.46 o                         
   5  10   2         46.62        101.29        33.96 o                         
   6  10   2          1.75          0.50        31.59 o                         
   7  10   2         26.71          3.02        31.36 o                         
  -5  11   2         15.67         88.70        38.61 o                         
  -4  11   2         10.66         77.99        33.09 o                         
  -3  11   2         14.32          3.30        31.84 o                         
  -2  11   2         15.22         25.71        14.37 o                         
  -1  11   2          0.67         -1.72        18.56 o                         
   0  11   2         35.84         56.39        17.82 o                         
   1  11   2          0.58         12.04        16.78 o                         
   2  11   2         15.93         -2.03        31.03 o                         
   3  11   2         14.89         -1.37        30.72 o                         
   4  11   2         10.44         42.01        26.73 o                         
   5  11   2         15.05         52.64        34.27 o                         
  -2  12   2          7.06         27.17        28.68 o                         
  -1  12   2         37.16         62.74        17.16 o                         
   0  12   2         16.21         40.83        19.05 o                         
   1   0   3       1396.21       1651.36        70.46 o                         
   2   0   3      68999.51      65386.59       927.85 o                         
   3   0   3        925.83        991.21         6.04 o                         
   4   0   3        697.08        753.24         6.96 o                         
   5   0   3       2428.66       2363.75        19.71 o                         
   6   0   3        236.41        234.85         5.94 o                         
   7   0   3        495.21        468.86         7.28 o                         
   8   0   3         68.89         55.53        10.19 o                         
   9   0   3         25.07         38.26        12.31 o                         
  10   0   3          6.73         22.15        12.79 o                         
  11   0   3         11.72         29.91        17.49 o                         
 -11   1   3         18.37         18.37        25.71 o                         
 -10   1   3         90.12        104.54        23.38 o                         
  -9   1   3         89.42         77.99        20.46 o                         
  -8   1   3        215.40        221.69        11.47 o                         
  -7   1   3        485.94        475.99         8.71 o                         
  -6   1   3          1.37          5.57         4.60 o                         
  -5   1   3        403.75        440.18         4.31 o                         
  -4   1   3       2416.31       2207.03        18.35 o                         
  -3   1   3        242.60        245.71         4.27 o                         
  -2   1   3      18489.60      18512.00       346.85 o                         
   0   1   3       3325.14       3651.78        15.62 o                         
   1   1   3       1051.74       1083.63        17.51 o                         
   2   1   3      20511.68      20777.87       143.17 o                         
   3   1   3        203.56        203.21         4.83 o                         
   4   1   3       2255.97       2063.49        19.65 o                         
   5   1   3        268.87        293.88         6.29 o                         
   6   1   3          9.95          9.46         6.25 o                         
   7   1   3        427.84        397.36         8.86 o                         
   8   1   3        235.51        231.62         9.23 o                         
   9   1   3         96.75         86.26         9.66 o                         
  10   1   3         79.69        117.28        13.48 o                         
  11   1   3         17.72         39.50        18.30 o                         
  12   1   3          6.77         21.35        21.20 o                         
 -11   2   3         11.86         -4.14        21.50 o                         
 -10   2   3         42.57         21.77        27.97 o                         
  -9   2   3         90.29         80.41        22.58 o                         
  -8   2   3        251.16        254.68        20.16 o                         
  -7   2   3        202.24        207.82        12.17 o                         
  -6   2   3       2841.10       2793.07        25.44 o                         
  -5   2   3        160.97        158.93         4.33 o                         
  -4   2   3       1522.56       1479.81        27.49 o                         
  -3   2   3       1239.69       1333.18        24.31 o                         
  -2   2   3      14898.16      14742.31       270.59 o                         
  -1   2   3       1454.07       1688.42        43.45 o                         
   0   2   3       5765.51       5848.45        25.87 o                         
   1   2   3       1390.13       1607.75        18.18 o                         
   2   2   3      12959.27      13667.11       172.35 o                         
   3   2   3       1158.10       1207.34        22.66 o                         
   4   2   3       1525.11       1492.56        10.94 o                         
   5   2   3        188.36        200.58         6.40 o                         
   6   2   3       3059.45       3026.18        48.95 o                         
   7   2   3        173.56        175.34         9.09 o                         
   8   2   3        291.45        288.19        10.05 o                         
   9   2   3         93.98         94.42        10.47 o                         
  10   2   3         33.79         26.54        15.17 o                         
  11   2   3         10.89         11.48        22.14 o                         
  12   2   3          6.56         25.92        23.86 o                         
 -11   3   3         15.48          5.59        26.49 o                         
 -10   3   3         43.14          5.90        26.87 o                         
  -9   3   3         37.96         65.79        22.56 o                         
  -8   3   3         72.42         59.04        22.56 o                         
  -7   3   3        454.27        477.65        17.39 o                         
  -6   3   3         38.96         34.47        13.48 o                         
  -5   3   3         90.93         86.63         7.47 o                         
  -4   3   3       1528.11       1516.99        53.77 o                         
  -3   3   3        450.47        456.30        10.51 o                         
  -2   3   3       4319.24       4183.90        19.08 o                         
  -1   3   3       7297.39       6887.07        90.10 o                         
   0   3   3       1270.54       1225.00        17.61 o                         
   1   3   3       7486.76       7053.02        43.14 o                         
   2   3   3       3947.96       3857.51        41.40 o                         
   3   3   3        376.54        376.15        11.28 o                         
   4   3   3       1277.67       1281.47        10.00 o                         
   5   3   3         71.63         73.04         6.36 o                         
   6   3   3         68.36         64.36         8.93 o                         
   7   3   3        392.05        390.72        12.28 o                         
   8   3   3         70.46         59.68        10.35 o                         
   9   3   3         36.70         55.18        12.26 o                         
  10   3   3         41.26         37.87        14.30 o                         
  11   3   3         13.56          9.86        23.78 o                         
  12   3   3          3.81         12.04        30.28 o                         
 -10   4   3         36.06         37.95        29.84 o                         
  -9   4   3          0.66        -15.70        22.61 o                         
  -8   4   3         38.19         28.93        22.10 o                         
  -7   4   3         79.37         96.84        17.89 o                         
  -6   4   3         27.82         44.17        15.50 o                         
  -5   4   3        728.06        783.32        18.01 o                         
  -4   4   3       1475.78       1463.37        18.87 o                         
  -3   4   3       1423.79       1331.79        26.48 o                         
  -2   4   3       3555.03       3521.53       120.39 o                         
  -1   4   3        270.78        241.53        19.83 o                         
   0   4   3       1276.33       1197.04        47.56 o                         
   1   4   3        271.65        241.76         5.49 o                         
   2   4   3       3564.41       3711.96        55.21 o                         
   3   4   3       1615.51       1603.01        15.57 o                         
   4   4   3       1521.37       1438.74        46.91 o                         
   5   4   3        756.21        772.42         9.45 o                         
   6   4   3         41.51         58.44        12.83 o                         
   7   4   3         94.76         92.94        10.78 o                         
   8   4   3         29.81         15.76        12.26 o                         
   9   4   3          0.58         13.29        13.96 o                         
  10   4   3         38.10         26.14        15.51 o                         
  11   4   3          5.02         17.23        19.91 o                         
 -11   5   3         18.90         10.44        34.75 o                         
 -10   5   3         78.66         60.99        25.22 o                         
  -9   5   3          3.83        -14.44        29.76 o                         
  -7   5   3          2.91          0.70        19.29 o                         
  -5   5   3         71.18         76.44        17.33 o                         
  -4   5   3       1457.35       1515.81        22.10 o                         
  -3   5   3        208.91        227.46         6.56 o                         
  -2   5   3       2625.73       2191.76       100.83 o                         
  -1   5   3        719.54        624.01         8.58 o                         
   0   5   3          5.42         15.40         7.06 o                         
   1   5   3        874.81        817.75         8.78 o                         
   2   5   3       2612.26       2271.70        15.13 o                         
   3   5   3        247.80        287.90         7.12 o                         
   4   5   3       1348.48       1370.90        32.51 o                         
   5   5   3         47.98         43.54        12.16 o                         
   6   5   3        195.05        166.41        19.79 o                         
   7   5   3          2.91          2.38        15.35 o                         
   8   5   3        123.87        121.92        14.02 o                         
   9   5   3          5.78         10.23        14.15 o                         
  10   5   3         69.29        103.48        19.78 o                         
  11   5   3         17.73         86.56        28.03 o                         
 -10   6   3          6.88        -18.99        29.19 o                         
  -7   6   3         97.22         82.72        22.36 o                         
  -6   6   3        392.87        351.42        22.83 o                         
  -5   6   3         65.66         87.89        20.96 o                         
  -4   6   3         79.07         95.03        14.37 o                         
  -3   6   3         50.84         46.04        11.79 o                         
  -2   6   3        320.21        268.93        17.12 o                         
  -1   6   3        447.08        445.33         9.10 o                         
   0   6   3       1280.78       1195.25        50.92 o                         
   1   6   3        408.76        438.42        13.06 o                         
   2   6   3        223.59        224.27         8.87 o                         
   3   6   3         42.68         34.92         6.66 o                         
   4   6   3         94.50        114.28        13.78 o                         
   5   6   3         79.54         98.59        25.81 o                         
   6   6   3        458.75        438.55        18.01 o                         
   7   6   3        103.46        103.31        25.54 o                         
   8   6   3        113.24        153.95        18.41 o                         
   9   6   3         16.56         32.28        21.49 o                         
  10   6   3          7.78         -1.46        21.99 o                         
 -10   7   3         39.19        -22.29        39.02 o                         
  -7   7   3          7.06         18.82        23.35 o                         
  -6   7   3         72.30         62.91        25.64 o                         
  -5   7   3         22.11         33.11        22.31 o                         
  -4   7   3         82.78         52.98        18.15 o                         
  -3   7   3         38.14         30.28        14.22 o                         
  -2   7   3        129.10        116.93        12.94 o                         
   0   7   3         93.57        113.68         9.74 o                         
   1   7   3        471.64        474.11        12.39 o                         
   2   7   3        136.76        128.80        10.50 o                         
   3   7   3         22.79          6.08        10.39 o                         
   4   7   3         80.64         74.42        14.81 o                         
   5   7   3         25.88         22.54        15.70 o                         
   6   7   3         76.37         42.97        16.89 o                         
   7   7   3          4.24          4.97        19.87 o                         
   8   7   3         38.89         58.18        20.23 o                         
   9   7   3         28.56         37.28        22.90 o                         
  10   7   3         39.58         16.74        39.29 o                         
  -7   8   3         21.18         10.10        26.61 o                         
  -6   8   3         54.25         65.69        30.16 o                         
  -5   8   3         96.46        145.52        24.12 o                         
  -4   8   3        103.80         66.99        24.51 o                         
  -3   8   3         47.37         39.95        15.59 o                         
  -2   8   3         99.85        106.03        14.61 o                         
  -1   8   3        130.87        135.35        14.18 o                         
   0   8   3       1223.45       1156.83        25.01 o                         
   1   8   3         99.51        115.57        13.46 o                         
   2   8   3        115.01        116.00        13.48 o                         
   3   8   3         85.50         79.62        12.47 o                         
   4   8   3        114.58         95.52        16.96 o                         
   5   8   3        102.98        135.92        17.30 o                         
   6   8   3         58.38         67.19        17.93 o                         
   7   8   3         21.17         23.82        20.60 o                         
   8   8   3         28.14         35.67        23.92 o                         
   9   8   3         18.64         53.84        35.33 o                         
  -7   9   3         12.74          1.26        36.73 o                         
  -6   9   3         39.13         68.85        33.45 o                         
  -5   9   3          4.92         46.89        30.14 o                         
  -4   9   3        114.76        137.67        27.71 o                         
  -3   9   3          0.13          0.70        16.37 o                         
  -2   9   3         48.82        115.08        38.54 o                         
  -1   9   3         85.65         88.86        15.38 o                         
   0   9   3          0.19          8.66        21.72 o                         
   1   9   3         96.49        105.08        23.96 o                         
   2   9   3         61.90        105.32        24.49 o                         
   3   9   3          0.41         -4.37        13.46 o                         
   4   9   3         99.39        142.49        17.79 o                         
   5   9   3          2.82          2.38        19.07 o                         
   6   9   3         42.12         55.10        21.66 o                         
   7   9   3         15.69         26.72        22.27 o                         
   8   9   3         10.71         18.37        33.30 o                         
  -7  10   3          9.15          5.12        38.52 o                         
  -6  10   3          8.12         -6.25        28.45 o                         
  -5  10   3         41.22         99.32        33.30 o                         
  -4  10   3         44.90         10.60        30.77 o                         
  -3  10   3         71.29         47.60        18.99 o                         
  -2  10   3          6.98         40.90        16.48 o                         
  -1  10   3        214.12        285.03        66.56 o                         
   0  10   3         27.79         19.36        17.31 o                         
   1  10   3        209.19        296.23        71.10 o                         
   2  10   3          3.81        -19.72        27.56 o                         
   3  10   3         72.23         87.16        28.60 o                         
   4  10   3         45.86         71.98        21.13 o                         
   5  10   3         47.46         50.05        22.52 o                         
   6  10   3          8.48         20.42        22.19 o                         
  -5  11   3          6.97         24.40        36.06 o                         
  -4  11   3         23.32         47.95        34.64 o                         
  -3  11   3          4.72         -2.72        14.89 o                         
  -2  11   3          8.20         22.72        15.97 o                         
  -1  11   3          8.30          0.32        17.92 o                         
   0  11   3          7.61          6.48        17.25 o                         
   1  11   3          8.62          8.68        17.90 o                         
   2  11   3          8.90         -0.05        28.80 o                         
   3  11   3          5.86         54.57        31.80 o                         
   4  11   3         23.70         38.80        28.75 o                         
  -2  12   3          5.80         36.07        29.49 o                         
  -1  12   3          1.19         58.34        26.33 o                         
   0  12   3         22.10         71.71        28.35 o                         
   0   0   4      10376.68      10993.81       159.11 o                         
   1   0   4       1153.86       1456.87        12.59 o                         
   2   0   4      13402.02      13477.93        56.55 o                         
   3   0   4        835.61        790.10         5.41 o                         
   4   0   4         42.72         47.82         3.00 o                         
   5   0   4        117.34        124.72         3.52 o                         
   6   0   4        585.36        559.06         7.32 o                         
   7   0   4        141.96        153.08         6.39 o                         
   8   0   4        391.56        415.94        16.95 o                         
   9   0   4        130.82        155.45        13.11 o                         
  10   0   4        238.52        268.73        17.46 o                         
  11   0   4         32.99         57.63        18.52 o                         
 -11   1   4          4.60          3.99        28.56 o                         
 -10   1   4         64.24         63.26        25.71 o                         
  -9   1   4         18.89         10.68        20.97 o                         
  -8   1   4         62.28         54.06        14.08 o                         
  -7   1   4       1530.35       1605.54        46.73 o                         
  -6   1   4        372.42        347.11         7.43 o                         
  -5   1   4          5.73          8.10         3.59 o                         
  -4   1   4        321.51        277.64         4.91 o                         
  -3   1   4         80.48         77.36         2.78 o                         
  -2   1   4      17135.34      18097.53        90.55 o                         
  -1   1   4        862.69        853.98        37.78 o                         
   0   1   4      27650.56      27651.90       311.11 o                         
   1   1   4        537.32        511.78         2.66 o                         
   2   1   4      18174.36      18664.66        37.48 o                         
   3   1   4         64.08         49.03         3.26 o                         
   4   1   4        509.75        475.19         7.15 o                         
   5   1   4          4.53          8.76         5.34 o                         
   6   1   4        272.00        248.98         7.35 o                         
   7   1   4       1502.30       1543.59        28.50 o                         
   8   1   4         81.80         69.89         8.81 o                         
   9   1   4         10.36         11.64         9.87 o                         
  10   1   4         44.68         55.44        13.36 o                         
  11   1   4          5.14         35.00        14.53 o                         
  12   1   4         22.96         54.42        25.43 o                         
 -11   2   4          0.48        -16.92        27.85 o                         
 -10   2   4         20.76          2.47        27.66 o                         
  -9   2   4         97.98        102.34        21.84 o                         
  -8   2   4          3.49          1.31        18.79 o                         
  -7   2   4         72.33         76.34        11.25 o                         
  -6   2   4        377.59        367.61        10.39 o                         
  -5   2   4       3130.47       3001.86        10.00 o                         
  -4   2   4       1401.08       1429.75        30.32 o                         
  -3   2   4       5189.08       5148.19        23.20 o                         
  -2   2   4      17784.11      17949.16       149.74 o                         
  -1   2   4       1611.28       1706.74        13.44 o                         
   0   2   4        138.94        155.84         4.23 o                         
   1   2   4       1240.86       1266.55         6.18 o                         
   2   2   4      17816.22      17964.85        51.68 o                         
   3   2   4       5162.16       5240.68        45.79 o                         
   4   2   4       1377.48       1393.55        13.45 o                         
   5   2   4       3239.40       3166.34        30.37 o                         
   6   2   4        309.89        287.08         7.50 o                         
   7   2   4         82.99         77.03         8.52 o                         
   8   2   4          4.59          3.12         9.18 o                         
   9   2   4         98.43        109.83        10.21 o                         
  10   2   4         17.66         37.60        11.91 o                         
  11   2   4          1.05         15.98        19.74 o                         
  12   2   4          6.58         30.60        27.15 o                         
 -10   3   4        122.44        115.72        30.04 o                         
  -9   3   4        143.10        129.84        26.07 o                         
  -8   3   4        202.49        197.69        22.15 o                         
  -7   3   4        170.94        167.55        15.83 o                         
  -6   3   4          1.30          0.92        12.50 o                         
  -5   3   4        436.14        388.73        13.77 o                         
  -4   3   4        126.16        107.21         9.47 o                         
  -3   3   4        105.27         96.83         8.61 o                         
  -2   3   4        255.65        258.50         6.70 o                         
  -1   3   4       7084.06       7057.77        70.93 o                         
   0   3   4       2145.56       2335.35        22.05 o                         
   1   3   4       7765.64       7448.09        63.17 o                         
   2   3   4        512.37        512.72         6.57 o                         
   3   3   4        149.27        156.33         7.32 o                         
   4   3   4        144.95        135.69         5.48 o                         
   5   3   4        321.68        301.70        11.56 o                         
   6   3   4         21.19         18.12         8.78 o                         
   7   3   4        239.28        225.96        10.72 o                         
   8   3   4        186.12        197.74        15.20 o                         
   9   3   4        158.79        149.43        12.67 o                         
  10   3   4        106.14        101.02        13.35 o                         
  11   3   4          2.44         10.18        20.32 o                         
 -11   4   4         40.57        -15.73        30.35 o                         
 -10   4   4          1.85          4.71        30.05 o                         
  -9   4   4         93.83         74.54        26.66 o                         
  -7   4   4         71.27         94.44        18.47 o                         
  -6   4   4        317.50        307.61        17.66 o                         
  -5   4   4         30.80         39.66        13.82 o                         
  -4   4   4        234.05        254.04        13.61 o                         
  -3   4   4        626.00        654.69        16.80 o                         
  -2   4   4       4120.37       4080.83       151.16 o                         
  -1   4   4        274.13        236.55         8.57 o                         
   0   4   4       1465.24       1277.04        38.25 o                         
   1   4   4        341.32        293.87         4.18 o                         
   2   4   4       3658.84       3591.84        74.04 o                         
   3   4   4        669.54        685.69        12.66 o                         
   4   4   4        222.81        219.70         8.67 o                         
   5   4   4         51.88         57.87        11.36 o                         
   6   4   4        341.38        327.55        14.48 o                         
   7   4   4         54.68         57.40        10.99 o                         
   8   4   4        498.41        522.80        13.78 o                         
   9   4   4         91.68         98.51        13.03 o                         
  10   4   4          1.59          4.45        15.98 o                         
  11   4   4         37.93         46.50        27.93 o                         
 -11   5   4         13.04         23.24        34.35 o                         
 -10   5   4         22.99        -19.99        32.62 o                         
  -9   5   4         27.40          5.88        32.05 o                         
  -7   5   4        369.52        409.88        22.70 o                         
  -6   5   4        397.48        411.20        19.51 o                         
  -5   5   4        285.09        264.55        18.18 o                         
  -3   5   4        302.81        350.80        26.89 o                         
  -2   5   4       2195.91       2002.61       183.16 o                         
  -1   5   4       5773.50       5916.21        23.44 o                         
   0   5   4       3086.55       3231.25        62.75 o                         
   1   5   4       6093.11       6051.78        83.46 o                         
   2   5   4       2146.57       2047.42        53.00 o                         
   3   5   4        245.59        305.39         7.77 o                         
   4   5   4        552.30        533.09        34.63 o                         
   5   5   4        296.47        262.47        27.88 o                         
   6   5   4        355.06        356.83        34.08 o                         
   7   5   4        408.67        406.04        17.44 o                         
   8   5   4         54.50         42.14        12.73 o                         
   9   5   4         40.05         61.94        19.83 o                         
  10   5   4         27.70         44.67        22.08 o                         
  11   5   4         13.83         22.57        31.99 o                         
 -10   6   4          6.50        -29.52        37.07 o                         
  -7   6   4        168.01        150.39        25.17 o                         
  -6   6   4         63.18         91.30        21.60 o                         
  -5   6   4       1428.85       1591.18        28.04 o                         
  -4   6   4        507.06        469.12        41.00 o                         
  -3   6   4       1995.02       1916.34        25.83 o                         
  -2   6   4        324.01        298.67        32.00 o                         
  -1   6   4        376.32        363.68        18.95 o                         
   0   6   4        307.27        335.20        19.04 o                         
   1   6   4        291.94        308.35        10.18 o                         
   2   6   4        371.08        360.94         9.45 o                         
   3   6   4       1909.68       1776.38        14.16 o                         
   4   6   4        508.36        537.99        15.22 o                         
   5   6   4       1483.42       1576.53       105.27 o                         
   6   6   4         59.46         60.76        16.07 o                         
   7   6   4        175.27        163.93        40.86 o                         
   8   6   4        127.85        100.30        19.06 o                         
   9   6   4         48.24         57.47        20.73 o                         
  10   6   4          4.76         29.20        20.89 o                         
 -10   7   4          4.41        -21.95        29.03 o                         
  -7   7   4        120.30        110.01        28.14 o                         
  -6   7   4        121.88        166.72        27.32 o                         
  -5   7   4         40.81         69.25        22.78 o                         
  -4   7   4        484.39        402.63        23.81 o                         
  -3   7   4        130.91         86.59        21.26 o                         
  -2   7   4        254.45        259.09        19.67 o                         
  -1   7   4         37.92         61.01        15.42 o                         
   0   7   4        260.54        248.10        10.52 o                         
   1   7   4         31.73         50.27        10.88 o                         
   2   7   4        326.15        324.93        10.76 o                         
   3   7   4        129.04        103.54        10.77 o                         
   4   7   4        348.62        358.24        16.00 o                         
   5   7   4         39.88         44.63        16.26 o                         
   6   7   4         95.72        121.21        17.14 o                         
   7   7   4        136.03        143.21        20.54 o                         
   8   7   4         21.92         57.22        22.25 o                         
   9   7   4         27.24         64.08        22.74 o                         
  10   7   4          2.64         18.82        36.22 o                         
  -7   8   4         25.23         50.00        31.74 o                         
  -6   8   4        121.02        154.53        28.17 o                         
  -5   8   4        179.18        178.87        23.88 o                         
  -4   8   4         38.19         29.80        16.35 o                         
  -3   8   4        129.47        113.96        16.04 o                         
  -2   8   4        105.17        133.23        15.76 o                         
  -1   8   4        597.58        545.08        14.68 o                         
   0   8   4        873.56        899.61        25.57 o                         
   1   8   4        552.36        552.10        27.47 o                         
   2   8   4         80.71         97.33        11.04 o                         
   3   8   4        108.32         97.55        14.17 o                         
   4   8   4         43.77         62.78        16.38 o                         
   5   8   4        167.77        181.59        18.97 o                         
   6   8   4        114.50        106.32        18.86 o                         
   7   8   4         28.67         29.28        20.67 o                         
   8   8   4         40.46         89.65        21.80 o                         
   9   8   4         39.18         75.06        41.67 o                         
  -7   9   4          5.41          4.52        29.05 o                         
  -6   9   4         16.45         17.63        30.15 o                         
  -5   9   4        141.81        177.91        30.98 o                         
  -4   9   4          4.17        -16.23        27.39 o                         
  -3   9   4        108.09         99.88        16.66 o                         
  -2   9   4         65.66        102.33        24.51 o                         
  -1   9   4         24.08         27.18        14.17 o                         
   0   9   4          6.82          0.29        19.13 o                         
   1   9   4         46.52         61.37        21.85 o                         
   2   9   4         57.46         56.82        16.16 o                         
   3   9   4        120.30        150.02        16.91 o                         
   4   9   4          6.20         16.26        17.31 o                         
   5   9   4        131.48        140.10        19.87 o                         
   6   9   4         15.24         30.02        20.26 o                         
   7   9   4         10.04         -7.69        21.62 o                         
   8   9   4          6.46         20.52        40.53 o                         
  -7  10   4         22.28         27.63        35.60 o                         
  -6  10   4          4.09         35.23        36.30 o                         
  -5  10   4         84.44        132.31        34.00 o                         
  -4  10   4          3.37         -6.96        27.77 o                         
  -3  10   4        174.93        151.61        20.14 o                         
  -2  10   4          1.53         19.37        16.09 o                         
  -1  10   4         31.74         35.67        17.28 o                         
   0  10   4         39.86         38.08        18.24 o                         
   1  10   4         34.33         17.80        26.30 o                         
   2  10   4          0.98          1.82        23.81 o                         
   3  10   4        191.19        218.75        25.93 o                         
   4  10   4          3.63         22.14        20.07 o                         
   5  10   4         95.20        115.60        23.36 o                         
   6  10   4          3.42          0.81        21.83 o                         
  -5  11   4         23.78         71.65        27.61 o                         
  -4  11   4          6.41         -4.68        33.77 o                         
  -3  11   4         42.62         41.10        16.91 o                         
  -2  11   4          2.72         17.91        15.56 o                         
  -1  11   4         19.98         37.67        20.20 o                         
   0  11   4         33.16         18.23        18.30 o                         
   1  11   4         19.25          7.18        29.28 o                         
   2  11   4          2.54        -11.86        24.75 o                         
   3  11   4         41.07         90.71        32.70 o                         
   4  11   4          3.77         35.82        30.61 o                         
  -2  12   4         10.32         30.97        28.53 o                         
  -1  12   4         60.71        161.15        50.70 o                         
   0  12   4          7.34        117.62        77.96 o                         
   1   0   5       9460.77       9632.31        47.49 o                         
   2   0   5      12019.88      12697.83        56.80 o                         
   3   0   5       1808.16       1825.80        20.68 o                         
   4   0   5         90.44         87.76         3.19 o                         
   5   0   5       1983.33       1936.85        29.63 o                         
   6   0   5        250.22        261.66         5.81 o                         
   7   0   5         11.78          8.66         7.19 o                         
   8   0   5        115.24        127.83         8.98 o                         
   9   0   5        158.60        180.98        12.21 o                         
  10   0   5        110.28        135.98        14.77 o                         
  11   0   5         19.24         43.17        19.27 o                         
 -11   1   5         25.72         10.28        28.65 o                         
 -10   1   5          2.14        -20.02        26.67 o                         
  -9   1   5        183.91        194.60        30.34 o                         
  -8   1   5        195.48        192.66        16.16 o                         
  -7   1   5        555.74        548.52        32.69 o                         
  -6   1   5         87.86         90.31         5.28 o                         
  -5   1   5        599.79        582.13         7.14 o                         
  -4   1   5       7436.02       7307.42        40.42 o                         
  -3   1   5        290.99        301.49         5.17 o                         
  -2   1   5       8515.53       8892.68       144.53 o                         
   0   1   5        126.98        180.03         3.56 o                         
   1   1   5       3686.45       3862.18        12.79 o                         
   2   1   5       7956.08       8556.02        21.69 o                         
   3   1   5        215.06        229.28         4.72 o                         
   4   1   5       7275.63       7188.69        19.19 o                         
   5   1   5        769.36        758.04         7.66 o                         
   6   1   5         65.23         66.84         6.73 o                         
   7   1   5        561.98        545.80        10.65 o                         
   8   1   5        169.38        170.27         9.12 o                         
   9   1   5        149.11        145.48        10.48 o                         
  10   1   5          8.57         22.31        13.94 o                         
  11   1   5         27.12         44.03        13.62 o                         
  12   1   5          6.24         54.95        28.16 o                         
 -11   2   5          1.37         -7.07        31.17 o                         
 -10   2   5        142.91        120.62        24.18 o                         
  -9   2   5         61.56         50.84        23.77 o                         
  -8   2   5        418.20        433.30        23.40 o                         
  -7   2   5        249.91        206.80        20.08 o                         
  -6   2   5        654.52        642.63        27.56 o                         
  -5   2   5         71.00         56.79         4.29 o                         
  -4   2   5          5.77         17.77         4.50 o                         
  -3   2   5        101.26        108.07         4.19 o                         
  -2   2   5      12881.58      13221.56        92.89 o                         
  -1   2   5       6676.83       6885.08        54.96 o                         
   0   2   5        537.65        515.89         3.48 o                         
   1   2   5       7162.76       7221.34        53.85 o                         
   2   2   5      14150.16      13903.01        83.34 o                         
   3   2   5         65.56         76.19         6.25 o                         
   4   2   5          0.71          4.76         4.85 o                         
   5   2   5        102.05         87.71         6.10 o                         
   6   2   5        835.06        823.52        11.33 o                         
   7   2   5        240.95        206.67         8.66 o                         
   8   2   5        368.33        386.31        10.10 o                         
   9   2   5         59.62         44.29        10.06 o                         
  10   2   5        159.22        145.83        11.06 o                         
  11   2   5          0.98         12.59        18.18 o                         
 -11   3   5         17.02        -24.24        32.72 o                         
 -10   3   5         25.33         25.54        27.72 o                         
  -9   3   5         24.75         26.11        26.46 o                         
  -8   3   5         39.49         45.85        22.29 o                         
  -6   3   5        292.32        300.77        13.93 o                         
  -4   3   5        727.80        680.92         9.20 o                         
  -3   3   5        384.47        376.02         6.95 o                         
  -2   3   5       7227.74       7287.19        86.71 o                         
  -1   3   5       5557.94       5603.52       234.10 o                         
   0   3   5        111.37        135.02         4.51 o                         
   1   3   5       6042.12       5809.83        83.84 o                         
   2   3   5       6998.48       7065.02        69.61 o                         
   3   3   5        412.32        417.28         6.23 o                         
   4   3   5        921.43        870.95        16.56 o                         
   5   3   5        237.88        214.40         8.17 o                         
   6   3   5        280.41        276.02        10.34 o                         
   7   3   5        413.01        440.37        18.33 o                         
   8   3   5         36.30         31.79        11.17 o                         
   9   3   5         39.96         29.69        12.26 o                         
  10   3   5         33.22         44.45        13.91 o                         
  11   3   5         17.73         -5.34        31.52 o                         
 -11   4   5          3.69         11.55        30.53 o                         
 -10   4   5         62.32         75.51        24.73 o                         
  -9   4   5         67.27         36.03        29.54 o                         
  -6   4   5        150.32        141.64        15.61 o                         
  -5   4   5       2137.69       2402.37        24.46 o                         
  -4   4   5        223.81        263.68        12.59 o                         
  -3   4   5       4277.09       4012.69       158.54 o                         
  -2   4   5        281.02        325.30        13.96 o                         
  -1   4   5         89.49         83.88         6.21 o                         
   0   4   5        708.34        749.77        21.88 o                         
   1   4   5        182.78        182.47         5.69 o                         
   2   4   5        391.60        465.09         9.72 o                         
   3   4   5       4132.55       3875.58        73.57 o                         
   4   4   5        216.42        218.23         7.24 o                         
   5   4   5       2124.16       2250.84        88.18 o                         
   6   4   5        174.26        177.04        13.82 o                         
   7   4   5         41.18         35.46        10.89 o                         
   8   4   5        232.40        194.62        13.98 o                         
   9   4   5         69.29         72.33        13.56 o                         
  10   4   5         53.48         71.67        19.30 o                         
  11   4   5          4.22         27.02        38.89 o                         
 -10   5   5         56.91         43.71        34.17 o                         
  -6   5   5        633.38        647.37        21.82 o                         
  -5   5   5        609.62        556.49        19.43 o                         
  -4   5   5       1521.90       1473.11        20.76 o                         
  -3   5   5       2302.91       1927.69        25.33 o                         
  -2   5   5        607.03        580.93        67.29 o                         
  -1   5   5       2091.46       2095.45        55.64 o                         
   0   5   5       1429.62       1413.26        35.93 o                         
   1   5   5       1937.70       1962.93        49.04 o                         
   2   5   5        617.06        597.10        18.20 o                         
   3   5   5       2186.81       2072.12        38.72 o                         
   4   5   5       1376.02       1356.22        67.97 o                         
   5   5   5        572.69        490.91        15.42 o                         
   6   5   5        696.63        678.01        37.38 o                         
   7   5   5         90.97        105.39        15.97 o                         
   8   5   5         12.61         23.00        16.25 o                         
   9   5   5         43.35         46.64        17.91 o                         
  10   5   5         61.87        106.48        22.10 o                         
  11   5   5         17.93         40.26        36.96 o                         
 -10   6   5         21.85        -17.99        32.83 o                         
  -6   6   5        189.70        176.20        23.17 o                         
  -5   6   5        265.79        325.56        21.83 o                         
  -4   6   5       1104.91       1059.77        22.48 o                         
  -3   6   5        117.27         95.34        12.12 o                         
  -2   6   5       1446.11       1440.73        21.59 o                         
  -1   6   5        269.10        300.68        12.40 o                         
   0   6   5       2015.57       1877.74        29.62 o                         
   1   6   5        260.68        284.57        10.51 o                         
   2   6   5       1543.30       1537.95        12.71 o                         
   3   6   5        153.44        149.69         9.56 o                         
   4   6   5       1054.43       1021.11        59.28 o                         
   5   6   5        274.05        299.48        15.49 o                         
   6   6   5        128.25        113.24        16.95 o                         
   7   6   5          7.00          9.94        16.65 o                         
   8   6   5        155.49        220.77        20.45 o                         
   9   6   5         77.35         82.81        21.87 o                         
  10   6   5         24.84         55.00        23.24 o                         
  -6   7   5         20.93         30.26        24.03 o                         
  -5   7   5        171.88        177.95        23.46 o                         
  -4   7   5         58.82         32.38        14.86 o                         
  -3   7   5        117.54        123.07        25.63 o                         
  -2   7   5        214.22        221.56        13.36 o                         
  -1   7   5       1167.02       1134.66        20.72 o                         
   0   7   5         43.08         40.91        14.37 o                         
   1   7   5       1021.09       1050.16        14.71 o                         
   2   7   5        209.53        211.35        10.25 o                         
   3   7   5         86.07         89.54        11.38 o                         
   4   7   5         72.14         56.76        14.93 o                         
   5   7   5        159.73        156.74        17.09 o                         
   6   7   5         19.34         20.61        16.62 o                         
   7   7   5         68.81         92.23        20.00 o                         
   8   7   5         17.04         24.59        22.53 o                         
   9   7   5         40.01         62.29        22.65 o                         
  10   7   5         24.25         26.88        39.68 o                         
  -6   8   5         27.05         28.60        24.51 o                         
  -5   8   5        148.07        190.93        25.55 o                         
  -4   8   5        262.77        233.27        28.04 o                         
  -3   8   5        548.39        456.21        49.81 o                         
  -2   8   5         92.31        116.58        18.20 o                         
  -1   8   5        743.53        670.25        42.10 o                         
   0   8   5         55.05         57.08        20.55 o                         
   1   8   5        810.69        732.69        30.88 o                         
   2   8   5         89.79         72.44        14.15 o                         
   3   8   5        509.75        472.92        17.11 o                         
   4   8   5        262.15        257.41        17.02 o                         
   5   8   5        149.22        180.20        19.35 o                         
   6   8   5         26.38         15.60        17.65 o                         
   7   8   5         21.89         10.06        20.45 o                         
   8   8   5         10.91         31.00        21.47 o                         
   9   8   5          6.23         16.90        33.57 o                         
  -6   9   5         47.82         70.47        28.94 o                         
  -5   9   5         56.09         74.20        27.39 o                         
  -4   9   5         12.32         -8.05        28.81 o                         
  -3   9   5         32.37         34.78        16.51 o                         
  -2   9   5         26.06         55.55        17.25 o                         
  -1   9   5        143.97        132.07        13.82 o                         
   0   9   5          6.78         13.62        21.68 o                         
   1   9   5        136.50        122.11        23.91 o                         
   2   9   5         13.29         16.85        14.61 o                         
   3   9   5         30.35         51.07        16.13 o                         
   4   9   5         24.70         35.86        18.97 o                         
   5   9   5         57.07         44.14        26.26 o                         
   6   9   5         57.49         61.29        20.67 o                         
   7   9   5         19.02         24.88        31.53 o                         
   8   9   5         10.31         64.47        41.65 o                         
  -6  10   5          8.09         39.69        34.23 o                         
  -5  10   5         90.99        115.78        29.08 o                         
  -4  10   5         19.97         -4.24        24.96 o                         
  -3  10   5        110.27         86.40        15.03 o                         
  -2  10   5         45.79         80.07        21.57 o                         
  -1  10   5          8.96         29.17        16.48 o                         
   0  10   5         39.94         55.46        17.63 o                         
   1  10   5         10.81         -1.06        25.73 o                         
   2  10   5         54.03         48.20        28.16 o                         
   3  10   5        101.81        106.98        27.83 o                         
   4  10   5         18.97         44.91        19.44 o                         
   5  10   5         82.77        117.97        22.16 o                         
   6  10   5          5.97          9.00        24.77 o                         
  -5  11   5         26.21         78.08        35.79 o                         
  -4  11   5          2.04         12.27        19.93 o                         
  -3  11   5         25.29         32.78        20.75 o                         
  -2  11   5         23.25         40.10        22.32 o                         
  -1  11   5         31.99         26.21        17.27 o                         
   0  11   5          0.25          6.84        17.56 o                         
   1  11   5         26.07         16.02        22.54 o                         
   2  11   5         20.68          8.30        29.66 o                         
   3  11   5         23.70         78.53        32.86 o                         
   4  11   5          1.76         29.01        33.01 o                         
   5  11   5         24.54         10.23        31.42 o                         
  -2  12   5         24.83         68.86        27.43 o                         
  -1  12   5          5.69         54.50        59.34 o                         
   0  12   5          1.65        134.23        31.54 o                         
   0   0   6       9329.66       9670.63        76.13 o                         
   1   0   6       1917.32       2048.11        22.00 o                         
   2   0   6      44625.26      43784.78      1015.75 o                         
   3   0   6        251.74        263.10         7.91 o                         
   4   0   6         15.55         19.45         3.19 o                         
   5   0   6        697.17        643.48         5.43 o                         
   6   0   6       1875.40       1929.32        18.52 o                         
   7   0   6        102.10        102.86         7.85 o                         
   8   0   6        139.95        153.75        10.00 o                         
   9   0   6         27.11         32.29        11.86 o                         
  10   0   6         25.13         45.17        18.59 o                         
  11   0   6          0.50          4.00        20.13 o                         
 -11   1   6          9.66         24.26        23.72 o                         
 -10   1   6         40.75         28.85        23.41 o                         
  -9   1   6         36.69         35.58        20.51 o                         
  -8   1   6        157.59        159.71        16.02 o                         
  -7   1   6        207.81        209.76         9.41 o                         
  -6   1   6        156.66        142.04         6.45 o                         
  -5   1   6        833.83        772.94        15.69 o                         
  -4   1   6       9711.53       9473.57        86.96 o                         
  -3   1   6         36.73         42.54         3.43 o                         
  -2   1   6      10509.39      11009.32        22.60 o                         
   0   1   6        221.62        213.23         3.47 o                         
   1   1   6       1407.87       1441.54        14.35 o                         
   2   1   6       9374.35       9943.87        78.28 o                         
   3   1   6         89.31         95.90         3.03 o                         
   4   1   6       9045.86       8981.72        27.21 o                         
   5   1   6        641.79        593.70         9.85 o                         
   6   1   6        163.10        154.85         7.35 o                         
   7   1   6        190.82        187.42         8.31 o                         
   8   1   6        122.01        123.78         9.28 o                         
   9   1   6         58.21         61.14         9.80 o                         
  10   1   6         43.34         56.80        13.70 o                         
  11   1   6          9.15         38.48        15.09 o                         
 -11   2   6         20.86          1.88        26.33 o                         
  -9   2   6         40.06         48.61        26.34 o                         
  -8   2   6         62.21         36.13        23.35 o                         
  -7   2   6         83.68         90.73        19.51 o                         
  -6   2   6        705.10        684.42        17.07 o                         
  -5   2   6       1816.45       1783.49        25.58 o                         
  -4   2   6        433.79        396.97         8.31 o                         
  -2   2   6         92.59         86.09         2.98 o                         
  -1   2   6       1910.38       1955.72        16.88 o                         
   0   2   6        463.05        402.32        12.11 o                         
   1   2   6       1491.60       1582.40        22.00 o                         
   2   2   6         44.10         44.12         2.65 o                         
   3   2   6        918.20        912.47         8.05 o                         
   4   2   6        393.70        366.78         5.93 o                         
   5   2   6       1939.22       1881.25        10.47 o                         
   6   2   6        822.23        769.31        16.80 o                         
   7   2   6         78.06         75.77         8.27 o                         
   8   2   6         52.93         41.85         9.07 o                         
   9   2   6         41.26         37.93        10.44 o                         
  10   2   6          2.39          6.90        11.04 o                         
  11   2   6         25.42         67.39        18.28 o                         
 -11   3   6          6.87        -11.58        27.55 o                         
 -10   3   6         83.15         88.42        26.87 o                         
  -9   3   6         61.97         51.10        22.65 o                         
  -8   3   6        137.62        116.63        26.21 o                         
  -6   3   6        209.65        208.02        13.54 o                         
  -5   3   6        670.43        667.84        13.95 o                         
  -4   3   6       8991.23       9266.75        33.58 o                         
  -3   3   6        221.21        225.50         6.79 o                         
  -2   3   6       4649.47       4379.57        45.55 o                         
  -1   3   6       1821.21       1807.99        42.19 o                         
   0   3   6        370.39        361.53        11.79 o                         
   1   3   6       1612.62       1671.64        35.03 o                         
   2   3   6       4406.86       4207.63        56.49 o                         
   3   3   6        285.10        282.56         5.40 o                         
   4   3   6       8878.94       8904.56        35.40 o                         
   5   3   6        703.58        660.51         9.49 o                         
   6   3   6        258.39        246.22         9.26 o                         
   7   3   6        624.75        639.83        12.11 o                         
   8   3   6        161.65        138.56        11.91 o                         
   9   3   6         51.18         46.23        12.65 o                         
  10   3   6        105.16        108.09        16.75 o                         
  11   3   6          8.06        -11.33        30.26 o                         
 -11   4   6          6.99         32.09        35.18 o                         
 -10   4   6         23.34         14.19        32.36 o                         
  -9   4   6         22.88         15.18        24.73 o                         
  -6   4   6        725.46        718.62        19.12 o                         
  -5   4   6        244.74        286.10        14.74 o                         
  -4   4   6        218.92        240.38         9.53 o                         
  -3   4   6         97.36         91.07         4.14 o                         
  -2   4   6        911.64        846.97        28.04 o                         
  -1   4   6       1145.21       1205.60        31.71 o                         
   0   4   6       1466.65       1257.76        21.94 o                         
   1   4   6       1336.85       1428.15        35.35 o                         
   2   4   6        950.26        842.43        18.63 o                         
   3   4   6         61.76         63.79         3.44 o                         
   4   4   6        266.19        277.25        12.45 o                         
   5   4   6        221.53        254.67        12.83 o                         
   6   4   6        644.39        625.11        15.95 o                         
   7   4   6        121.02        138.88        11.38 o                         
   8   4   6        415.59        458.65        43.80 o                         
   9   4   6         15.84         12.98        16.41 o                         
  10   4   6         27.88         29.49        20.01 o                         
  11   4   6          6.11         -0.47        22.08 o                         
 -10   5   6         21.28         -4.57        30.76 o                         
  -6   5   6        609.87        602.06        20.77 o                         
  -5   5   6         58.42         89.69        16.42 o                         
  -4   5   6        111.86        111.91        14.10 o                         
  -3   5   6        164.08        171.02        17.03 o                         
  -2   5   6        611.13        582.77        60.18 o                         
  -1   5   6       1211.25       1250.81        22.10 o                         
   0   5   6         20.25         41.53         7.13 o                         
   1   5   6        910.61        958.35        33.54 o                         
   2   5   6        630.05        635.29        17.26 o                         
   3   5   6        116.34        130.52        10.82 o                         
   4   5   6        121.44        127.01        12.10 o                         
   5   5   6         41.55         40.44        13.25 o                         
   6   5   6        631.04        650.27        30.56 o                         
   7   5   6        163.05        153.03        15.94 o                         
   8   5   6         65.34         50.07        17.00 o                         
   9   5   6        115.02        127.82        18.91 o                         
  10   5   6         23.36         21.93        19.72 o                         
  11   5   6          8.84         15.61        24.17 o                         
 -10   6   6         25.72        -25.04        38.98 o                         
  -6   6   6        400.43        419.16        23.14 o                         
  -5   6   6         81.49         88.73        20.22 o                         
  -4   6   6        137.33         97.85        20.68 o                         
  -3   6   6        537.94        465.02        50.20 o                         
  -2   6   6        307.55        303.90        17.24 o                         
  -1   6   6         68.92         86.48         7.54 o                         
   0   6   6        214.19        183.54         9.87 o                         
   1   6   6         96.67         98.80         9.58 o                         
   2   6   6        368.80        376.38         9.38 o                         
   3   6   6        608.92        556.33        12.60 o                         
   4   6   6        183.50        175.23        14.67 o                         
   5   6   6        133.16        147.55        15.93 o                         
   6   6   6        421.13        435.86        43.74 o                         
   7   6   6        111.94         98.13        17.09 o                         
   8   6   6         55.51         78.01        20.07 o                         
   9   6   6          4.60          6.69        17.78 o                         
  10   6   6         30.01         40.63        23.87 o                         
  -6   7   6        148.97        165.20        23.23 o                         
  -5   7   6        394.67        389.97        24.98 o                         
  -4   7   6        972.33        950.38        26.99 o                         
  -3   7   6         87.36        110.29        22.46 o                         
  -2   7   6        339.44        340.66        45.76 o                         
  -1   7   6        275.25        318.85        17.48 o                         
   0   7   6          8.37         12.24         9.95 o                         
   1   7   6        293.76        314.17        12.19 o                         
   2   7   6        350.27        364.49        13.72 o                         
   3   7   6         83.29        122.04        14.00 o                         
   4   7   6        976.22        928.24        18.68 o                         
   5   7   6        368.07        344.33        28.75 o                         
   6   7   6        154.26        160.60        17.64 o                         
   7   7   6        137.27        144.46        19.82 o                         
   8   7   6         89.94         68.32        20.41 o                         
   9   7   6          3.77         11.65        20.91 o                         
  -6   8   6         13.60         30.59        28.58 o                         
  -5   8   6         12.83         28.00        26.03 o                         
  -4   8   6         26.81        -11.88        17.07 o                         
  -3   8   6         42.54         34.15        15.64 o                         
  -2   8   6        435.68        436.26        18.10 o                         
  -1   8   6         32.64         26.35        16.60 o                         
   0   8   6          2.87         11.46        20.22 o                         
   1   8   6         48.48         40.15        12.46 o                         
   2   8   6        399.57        439.74        16.07 o                         
   3   8   6         41.95         42.46        14.66 o                         
   4   8   6         27.41         27.04        17.37 o                         
   5   8   6         20.21         19.77        18.75 o                         
   6   8   6          5.30          5.69        17.43 o                         
   7   8   6         54.93         52.56        20.57 o                         
   8   8   6         15.74         36.11        22.33 o                         
   9   8   6         13.33         17.01        37.83 o                         
  -6   9   6          3.77          1.40        32.40 o                         
  -5   9   6         23.98         45.31        24.50 o                         
  -4   9   6         12.83         18.99        28.32 o                         
  -3   9   6         63.40         61.68        12.83 o                         
  -2   9   6          6.84         10.77        14.19 o                         
  -1   9   6        201.09        216.83        15.58 o                         
   0   9   6         10.54         20.13        22.84 o                         
   1   9   6        179.53        187.22        24.30 o                         
   2   9   6         10.08         12.73        16.08 o                         
   3   9   6         51.91         55.53        16.85 o                         
   4   9   6         14.91         23.59        19.19 o                         
   5   9   6         26.44          9.37        20.23 o                         
   6   9   6          4.23         42.51        28.57 o                         
   7   9   6          4.48          2.30        32.04 o                         
  -6  10   6         27.65         43.76        32.43 o                         
  -5  10   6         18.57         53.60        29.61 o                         
  -4  10   6          0.22        -20.41        31.05 o                         
  -3  10   6         10.76          2.11        15.99 o                         
  -2  10   6         63.28         63.45        17.07 o                         
  -1  10   6         12.23         31.00        17.89 o                         
   0  10   6         68.24         69.45        24.47 o                         
   1  10   6          8.95        -13.76        24.31 o                         
   2  10   6         53.64         36.09        26.19 o                         
   3  10   6          4.67         43.98        30.59 o                         
   4  10   6          0.62         13.34        20.98 o                         
   5  10   6         16.13         18.78        21.98 o                         
   6  10   6         28.94         58.07        27.77 o                         
  -5  11   6         57.70        141.26        34.78 o                         
  -4  11   6          8.24         11.83        23.18 o                         
  -3  11   6          8.10         12.86        18.39 o                         
  -2  11   6          0.25         20.66        15.53 o                         
  -1  11   6         70.16        111.74        28.68 o                         
   0  11   6          2.16         12.40        19.86 o                         
   1  11   6         71.61         76.75        30.74 o                         
   2  11   6          0.86          6.32        30.84 o                         
   3  11   6          8.45         55.86        28.80 o                         
   4  11   6          6.34         46.56        36.36 o                         
   5  11   6         52.84         67.79        34.89 o                         
  -2  12   6         13.29         18.38        29.76 o                         
  -1  12   6         20.29         62.05        44.29 o                         
   0  12   6          8.03        104.31        25.89 o                         
   1   0   7        239.35        256.70         4.21 o                         
   2   0   7       8482.48       9075.97        54.05 o                         
   3   0   7       6122.48       6135.19        17.77 o                         
   4   0   7       3088.41       2784.55        54.52 o                         
   5   0   7       5396.69       5239.79        75.96 o                         
   6   0   7        189.98        190.74         7.26 o                         
   7   0   7          0.24         14.66         8.05 o                         
   8   0   7         29.19         21.99        10.98 o                         
   9   0   7        428.78        459.74        27.62 o                         
  10   0   7         54.23         71.06        27.62 o                         
  11   0   7         43.70         57.31        18.10 o                         
 -11   1   7         22.63         33.57        31.16 o                         
 -10   1   7          6.75         -8.23        26.66 o                         
  -9   1   7          3.82          5.52        16.32 o                         
  -8   1   7         35.18         47.05        15.74 o                         
  -7   1   7        848.91        852.31        24.03 o                         
  -6   1   7        102.67         83.46         6.21 o                         
  -5   1   7        610.70        604.52        11.97 o                         
  -3   1   7       3301.94       3547.02        33.94 o                         
  -2   1   7       1531.73       1743.23        38.00 o                         
  -1   1   7       5166.43       5223.33       172.62 o                         
   0   1   7        718.13        765.88        13.76 o                         
   1   1   7       5107.73       5221.01        31.33 o                         
   2   1   7       1903.46       2092.83        14.50 o                         
   3   1   7       3711.94       3913.69        19.97 o                         
   4   1   7       2982.36       3037.85        15.61 o                         
   5   1   7        510.02        522.61         9.29 o                         
   6   1   7        147.50        116.89         7.16 o                         
   7   1   7        820.85        811.14        13.00 o                         
   8   1   7         33.61         33.21         8.86 o                         
   9   1   7         10.51         11.76         9.72 o                         
  10   1   7          3.95         10.74        12.98 o                         
  11   1   7         20.38         48.67        21.07 o                         
  12   1   7          4.09         67.16        29.43 o                         
 -10   2   7          4.05        -23.35        28.96 o                         
  -9   2   7         28.20         14.97        22.14 o                         
  -8   2   7        371.99        352.42        23.85 o                         
  -7   2   7         68.89         59.85        22.05 o                         
  -5   2   7       1583.61       1582.17        51.07 o                         
  -4   2   7       1485.64       1440.46        14.16 o                         
  -3   2   7       1360.62       1346.85         6.70 o                         
  -2   2   7       6050.15       6005.48        64.64 o                         
  -1   2   7       2367.30       2457.02        32.04 o                         
   0   2   7       1766.82       1724.54        19.59 o                         
   1   2   7       2665.34       2790.40         7.12 o                         
   2   2   7       5492.51       5584.12        42.82 o                         
   3   2   7       1401.82       1412.71        14.54 o                         
   4   2   7       1623.29       1548.45        10.09 o                         
   5   2   7       1498.72       1535.27        21.09 o                         
   6   2   7        267.06        276.99         7.89 o                         
   7   2   7         79.23         71.22         8.29 o                         
   8   2   7        467.32        422.19        11.82 o                         
   9   2   7         29.22         25.02        10.44 o                         
  10   2   7          2.11         10.14        13.36 o                         
  11   2   7          3.22         49.28        21.67 o                         
  12   2   7          6.17          7.38        32.46 o                         
 -10   3   7          1.97         -0.54        31.03 o                         
  -9   3   7         36.23         47.18        28.54 o                         
  -8   3   7        208.83        184.39        23.46 o                         
  -5   3   7       1438.81       1345.16        16.47 o                         
  -4   3   7       2462.26       2593.60        77.38 o                         
  -3   3   7        453.78        480.29        19.64 o                         
  -2   3   7        677.48        638.97        20.50 o                         
  -1   3   7       6492.39       6170.22       130.52 o                         
   0   3   7        562.32        553.64         4.70 o                         
   1   3   7       5763.81       5813.50       130.83 o                         
   2   3   7        781.23        692.37        11.75 o                         
   3   3   7        525.87        543.22         9.78 o                         
   4   3   7       2141.91       2144.97        27.50 o                         
   5   3   7       1498.95       1398.80        16.57 o                         
   6   3   7        341.91        346.44        10.07 o                         
   7   3   7       1392.57       1441.56        14.72 o                         
   8   3   7        168.60        148.98        11.94 o                         
   9   3   7         30.21         28.89        17.09 o                         
  10   3   7          6.46          9.37        22.16 o                         
  11   3   7          1.89          0.23        16.89 o                         
 -11   4   7         23.58         36.66        29.65 o                         
 -10   4   7        117.52         93.89        28.40 o                         
  -9   4   7        104.63         98.75        32.60 o                         
  -4   4   7       1094.84       1121.58        45.07 o                         
  -3   4   7       1894.22       1778.00        79.40 o                         
  -2   4   7       1111.53       1121.92        42.17 o                         
  -1   4   7        973.59        994.86        11.99 o                         
   0   4   7        242.96        289.07         6.57 o                         
   1   4   7        785.19        746.71         9.74 o                         
   2   4   7       1216.90       1214.39        22.27 o                         
   3   4   7       1789.81       1666.83        13.96 o                         
   4   4   7        979.57        956.63        28.50 o                         
   5   4   7       1298.35       1339.54        17.17 o                         
   6   4   7        121.52        106.60         9.71 o                         
   7   4   7         29.82         23.60        15.89 o                         
   8   4   7         40.73         43.35        16.07 o                         
   9   4   7        107.62        109.97        18.27 o                         
  10   4   7        123.90        134.94        21.84 o                         
  11   4   7         23.10         36.46        18.95 o                         
 -10   5   7          2.34        -25.16        35.07 o                         
  -5   5   7        192.09        198.49        16.36 o                         
  -3   5   7        389.51        403.17        30.14 o                         
  -2   5   7        445.74        481.78        11.89 o                         
  -1   5   7         41.31         34.57         5.63 o                         
   0   5   7        198.21        210.21         9.81 o                         
   1   5   7         94.47         87.16         6.06 o                         
   2   5   7        344.03        410.71        12.15 o                         
   3   5   7        450.00        466.22        12.52 o                         
   4   5   7        486.66        492.25        17.57 o                         
   5   5   7        210.54        212.49        14.40 o                         
   6   5   7         82.62        125.01        16.46 o                         
   7   5   7         75.06         72.86        16.22 o                         
   8   5   7         61.03         61.63        17.65 o                         
   9   5   7         34.36         41.21        18.35 o                         
  10   5   7          5.41         11.92        21.25 o                         
  -5   6   7        265.54        280.69        20.85 o                         
  -4   6   7        599.29        619.17        21.55 o                         
  -3   6   7        768.52        753.12        92.81 o                         
  -2   6   7        368.42        370.70        18.45 o                         
  -1   6   7        325.91        332.66        14.10 o                         
   0   6   7         54.53         39.82         8.41 o                         
   1   6   7        394.87        402.87        11.81 o                         
   2   6   7        251.10        256.68         8.88 o                         
   3   6   7        756.00        767.47        41.67 o                         
   4   6   7        622.21        616.77        17.66 o                         
   5   6   7        272.41        268.69        16.31 o                         
   6   6   7        102.51         97.12        16.60 o                         
   7   6   7        123.25        129.26        23.72 o                         
   8   6   7         88.38        112.99        19.15 o                         
   9   6   7         14.95         13.07        21.34 o                         
  10   6   7          5.94          2.34        20.11 o                         
  -5   7   7        297.54        271.24        23.68 o                         
  -4   7   7        595.73        600.77        24.65 o                         
  -3   7   7        302.24        278.09        54.94 o                         
  -2   7   7        710.48        638.53        35.30 o                         
  -1   7   7        372.20        339.10        16.58 o                         
   0   7   7        174.78        201.91        10.63 o                         
   1   7   7        364.58        344.60        12.81 o                         
   2   7   7        640.09        620.56        14.47 o                         
   3   7   7        274.13        290.97        15.26 o                         
   4   7   7        581.73        588.96        54.90 o                         
   5   7   7        353.28        286.44        16.93 o                         
   6   7   7         59.53         61.48        17.67 o                         
   7   7   7        160.79        195.91        22.68 o                         
   8   7   7         58.54         52.64        22.06 o                         
   9   7   7          8.18          3.94        22.90 o                         
  -5   8   7         17.73         27.62        24.37 o                         
  -4   8   7         35.99         -4.12        16.92 o                         
  -3   8   7        150.66        119.22        16.67 o                         
  -2   8   7        126.59        126.41        11.42 o                         
  -1   8   7        444.16        439.69        46.65 o                         
   0   8   7          9.13          4.19        19.94 o                         
   1   8   7        394.35        370.57        14.38 o                         
   2   8   7        154.50        158.52        13.83 o                         
   3   8   7        205.20        185.16        17.12 o                         
   4   8   7         24.19         33.67        16.92 o                         
   5   8   7          9.21        -11.71        17.67 o                         
   6   8   7         59.78         45.25        18.00 o                         
   7   8   7         48.66         42.48        18.66 o                         
   8   8   7          0.36          2.80        21.85 o                         
  -5   9   7         81.01         85.50        28.37 o                         
  -4   9   7         65.80         56.62        25.94 o                         
  -3   9   7         14.89          2.17        12.84 o                         
  -2   9   7        130.41        127.19        17.04 o                         
  -1   9   7        121.45         98.23        16.63 o                         
   0   9   7         45.75         48.14        21.84 o                         
   1   9   7        124.65         92.08        21.35 o                         
   2   9   7        154.61        155.56        22.24 o                         
   3   9   7         11.09         12.31        15.63 o                         
   4   9   7         61.94         64.25        18.70 o                         
   5   9   7         79.33         64.69        20.75 o                         
   6   9   7         12.81         20.62        29.58 o                         
   7   9   7         16.41         29.03        26.17 o                         
  -5  10   7          5.42         84.37        32.23 o                         
  -4  10   7         20.70          8.99        18.84 o                         
  -3  10   7         48.78         45.61        23.10 o                         
  -2  10   7        127.86        185.02        20.08 o                         
  -1  10   7        112.69        138.29        17.66 o                         
   0  10   7         39.65         62.36        26.21 o                         
   1  10   7        112.75        114.70        26.41 o                         
   2  10   7        113.97        150.64        27.02 o                         
   3  10   7         55.77         73.81        28.21 o                         
   4  10   7         22.94         36.78        22.06 o                         
   5  10   7          6.23          5.44        19.89 o                         
   6  10   7         19.87          7.88        21.37 o                         
  -5  11   7         20.55         83.97        31.56 o                         
  -4  11   7         37.55         26.10        18.64 o                         
  -3  11   7          6.36         25.49        18.05 o                         
  -2  11   7         14.32         27.05        14.97 o                         
  -1  11   7         42.82         40.72        16.21 o                         
   0  11   7          0.25         26.48        26.98 o                         
   1  11   7         44.50         27.30        27.90 o                         
   2  11   7         12.54         46.67        25.44 o                         
   3  11   7          6.21         40.37        31.04 o                         
   4  11   7         36.60         82.01        38.32 o                         
   5  11   7         20.92         45.67        29.24 o                         
   0   0   8      27635.31      28689.61       192.74 o                         
   1   0   8       7343.67       7749.51        13.36 o                         
   2   0   8        315.33        323.56         7.24 o                         
   3   0   8          2.22          6.55         6.98 o                         
   4   0   8       2864.16       3078.29        28.96 o                         
   5   0   8          1.06          1.39         7.05 o                         
   6   0   8        623.02        573.92        11.18 o                         
   7   0   8       1238.41       1194.72        29.21 o                         
   8   0   8        866.23        866.77        16.51 o                         
   9   0   8        108.41         69.35        16.74 o                         
  10   0   8         63.49         94.99        23.44 o                         
  11   0   8         11.39         32.00        18.81 o                         
 -11   1   8          0.05          2.97        24.87 o                         
 -10   1   8         61.44         59.31        28.05 o                         
  -9   1   8         10.94         14.75        20.70 o                         
  -8   1   8        114.06        144.00        16.50 o                         
  -7   1   8        571.11        592.30        12.23 o                         
  -6   1   8        179.10        166.65         6.98 o                         
  -5   1   8       1639.81       1583.25        25.78 o                         
  -4   1   8        142.89        144.74         5.70 o                         
  -3   1   8        324.31        348.09        25.63 o                         
  -2   1   8       1314.13       1441.87        15.88 o                         
  -1   1   8       3982.71       4148.03        42.31 o                         
   0   1   8        224.28        232.95         3.29 o                         
   1   1   8       4312.39       4393.59        16.70 o                         
   2   1   8       1687.78       1730.35         8.22 o                         
   3   1   8        336.05        345.23         5.86 o                         
   4   1   8         35.52         31.45         4.19 o                         
   5   1   8       1670.62       1647.25        22.14 o                         
   6   1   8        239.99        220.10         7.73 o                         
   7   1   8        550.79        546.32        10.84 o                         
   8   1   8         80.83         93.28         9.56 o                         
   9   1   8          2.68          9.87        10.42 o                         
  10   1   8         80.04        107.03        14.54 o                         
  11   1   8          0.17         19.15        17.40 o                         
  12   1   8         15.90         83.81        30.56 o                         
 -11   2   8         38.00         28.74        29.85 o                         
 -10   2   8         21.43          0.91        27.91 o                         
  -9   2   8        177.55        191.06        27.94 o                         
  -8   2   8        437.53        486.54        27.71 o                         
  -7   2   8          3.86          3.59        20.64 o                         
  -6   2   8        155.27        154.50        11.26 o                         
  -5   2   8       1276.23       1334.60        14.78 o                         
  -4   2   8        434.18        385.35        18.33 o                         
  -3   2   8       7507.84       7281.03       150.05 o                         
  -2   2   8        425.54        462.04        17.46 o                         
  -1   2   8        397.86        342.16        20.71 o                         
   0   2   8        186.44        177.27         2.90 o                         
   1   2   8        549.83        522.89         4.18 o                         
   2   2   8        356.99        401.47         3.54 o                         
   3   2   8       6821.42       6913.19        57.34 o                         
   4   2   8        591.18        547.11         5.29 o                         
   5   2   8       1276.42       1290.48        18.14 o                         
   6   2   8        113.90        109.24         7.43 o                         
   7   2   8          4.04         -2.22         8.27 o                         
   8   2   8        451.23        466.18        11.72 o                         
   9   2   8        187.73        188.10        13.12 o                         
  10   2   8         18.66         17.27        12.99 o                         
  11   2   8         34.35         55.29        19.66 o                         
 -11   3   8         12.08         12.77        27.63 o                         
 -10   3   8          9.28         15.02        26.44 o                         
  -9   3   8         40.97         31.90        23.93 o                         
  -8   3   8        126.84         91.24        27.98 o                         
  -5   3   8        112.14         87.87        10.10 o                         
  -4   3   8       1318.22       1373.41        72.31 o                         
  -3   3   8        768.74        873.55        13.75 o                         
  -2   3   8         47.20         41.90         3.87 o                         
  -1   3   8       2011.44       1820.76        22.93 o                         
   0   3   8        215.04        228.06         6.96 o                         
   1   3   8       1871.37       1835.76        33.37 o                         
   2   3   8        193.37        182.65         3.81 o                         
   3   3   8       1006.86       1123.61        17.22 o                         
   4   3   8       1868.44       1876.22        62.40 o                         
   5   3   8        129.29        112.48         7.78 o                         
   6   3   8        250.45        253.72         8.67 o                         
   7   3   8         23.89         57.93        11.90 o                         
   8   3   8        113.00        107.50        16.79 o                         
   9   3   8         33.21         17.65        18.29 o                         
  10   3   8          7.91         17.57        19.43 o                         
  11   3   8          9.70         -1.05        18.78 o                         
 -10   4   8         11.77          3.26        34.55 o                         
  -9   4   8         11.50         -5.49        25.57 o                         
  -5   4   8        282.35        303.14        13.93 o                         
  -4   4   8        227.37        240.24         8.40 o                         
  -3   4   8       2456.75       2551.42        80.47 o                         
  -2   4   8       1463.05       1368.08        22.34 o                         
  -1   4   8       2003.21       2098.49        65.57 o                         
   0   4   8        708.37        622.80         7.50 o                         
   1   4   8       1946.20       2135.87        69.68 o                         
   2   4   8       1773.89       1622.77        21.47 o                         
   3   4   8       2412.61       2466.34        43.31 o                         
   4   4   8        230.62        226.90        12.00 o                         
   5   4   8        278.79        266.24        14.25 o                         
   6   4   8        167.26        158.04        15.04 o                         
   7   4   8        406.02        388.10        23.42 o                         
   8   4   8        254.82        252.94        18.31 o                         
   9   4   8         19.97         18.12        17.49 o                         
  10   4   8          8.66          0.48        18.49 o                         
  11   4   8          2.98          5.70        20.90 o                         
 -10   5   8         17.42         16.43        35.31 o                         
  -5   5   8        156.51        144.92        15.83 o                         
  -4   5   8        379.80        388.78        16.46 o                         
  -3   5   8       1749.32       1798.65        72.22 o                         
  -2   5   8         66.59         67.11         7.85 o                         
  -1   5   8        811.30        810.89        13.63 o                         
   0   5   8        172.28        203.71        12.52 o                         
   1   5   8        788.63        754.06        15.78 o                         
   2   5   8        123.47        134.21         9.47 o                         
   3   5   8       1784.17       1794.24        70.29 o                         
   4   5   8        462.46        437.96        16.56 o                         
   5   5   8        225.05        184.77        19.38 o                         
   6   5   8        134.19        121.66        15.22 o                         
   7   5   8        207.50        243.20        23.95 o                         
   8   5   8         33.50         40.36        18.52 o                         
   9   5   8         31.33         21.67        19.66 o                         
  10   5   8         18.32          7.41        21.88 o                         
  -5   6   8        283.93        310.48        19.95 o                         
  -4   6   8        630.69        602.52        21.18 o                         
  -3   6   8        300.74        288.04        17.05 o                         
  -2   6   8        252.28        240.18        15.82 o                         
  -1   6   8        514.36        486.59        15.00 o                         
   0   6   8         24.61         22.55         8.95 o                         
   1   6   8        488.46        467.17        11.67 o                         
   2   6   8        238.05        239.65        12.30 o                         
   3   6   8        343.58        364.76        14.27 o                         
   4   6   8        553.86        532.30        32.59 o                         
   5   6   8        221.94        239.08        15.69 o                         
   6   6   8        239.15        237.80        17.78 o                         
   7   6   8        199.78        200.84        17.75 o                         
   8   6   8         15.79         -2.40        18.77 o                         
   9   6   8         14.47         22.77        22.85 o                         
  10   6   8          4.77         -0.12        23.43 o                         
  -5   7   8          6.55          4.17        19.42 o                         
  -4   7   8        285.63        229.62        30.70 o                         
  -3   7   8        228.25        200.23        29.29 o                         
  -2   7   8          7.06         22.35         9.78 o                         
  -1   7   8        107.24         97.28        16.95 o                         
   0   7   8        210.96        218.57        10.99 o                         
   1   7   8         78.15         80.65        10.99 o                         
   2   7   8         11.82          6.25        12.16 o                         
   3   7   8        197.46        209.83        15.44 o                         
   4   7   8        397.35        388.57        16.72 o                         
   5   7   8          0.93          7.82        16.55 o                         
   6   7   8         19.61          9.05        17.47 o                         
   7   7   8         20.81         34.58        18.76 o                         
   8   7   8          8.16          2.98        20.19 o                         
   9   7   8         18.59         15.13        20.98 o                         
  -5   8   8         68.32         94.27        21.88 o                         
  -4   8   8         59.95        -11.13        17.17 o                         
  -3   8   8        103.78         92.21        11.94 o                         
  -2   8   8        117.37         89.09        11.69 o                         
  -1   8   8        273.06        307.10        16.50 o                         
   0   8   8        357.89        372.08        22.47 o                         
   1   8   8        244.25        262.55        22.64 o                         
   2   8   8        154.20        128.73        14.63 o                         
   3   8   8         91.38        116.71        15.04 o                         
   4   8   8         64.95         30.13        17.18 o                         
   5   8   8         60.88         84.43        19.23 o                         
   6   8   8         79.09         82.05        20.13 o                         
   7   8   8         11.76          8.78        19.94 o                         
   8   8   8         21.03         38.40        24.08 o                         
  -5   9   8         30.11         58.60        26.57 o                         
  -4   9   8         46.39         23.69        15.45 o                         
  -3   9   8         13.76         13.41        12.86 o                         
  -2   9   8         52.58         65.28        13.41 o                         
  -1   9   8         29.57          6.08        15.61 o                         
   0   9   8         64.47         61.90        20.30 o                         
   1   9   8         35.11          8.16        22.67 o                         
   2   9   8         41.40         45.85        25.41 o                         
   3   9   8         16.78         29.67        17.02 o                         
   4   9   8         41.18         42.26        19.23 o                         
   5   9   8         31.99         28.53        19.50 o                         
   6   9   8          0.54          2.69        26.42 o                         
   7   9   8          4.37         11.83        25.00 o                         
  -5  10   8         38.66         74.94        25.22 o                         
  -4  10   8         24.01         10.19        15.95 o                         
  -3  10   8         39.49         23.21        18.56 o                         
  -2  10   8         73.88         86.10        13.37 o                         
  -1  10   8         74.35         49.24        15.61 o                         
   0  10   8         13.12         24.34        21.16 o                         
   1  10   8         78.92         38.38        26.33 o                         
   2  10   8         81.51        135.70        27.58 o                         
   3  10   8         43.50         42.91        28.60 o                         
   4  10   8         20.79         28.15        21.23 o                         
   5  10   8         33.14         29.07        23.44 o                         
   6  10   8          2.16         15.65        33.03 o                         
  -4  11   8         14.67          0.69        27.98 o                         
  -3  11   8         17.79         31.24        19.14 o                         
  -2  11   8          8.97         17.26        15.23 o                         
  -1  11   8          0.92          5.30        20.75 o                         
   0  11   8         36.70         38.54        19.42 o                         
   1  11   8          1.04         -6.47        27.73 o                         
   2  11   8          8.56         43.47        30.07 o                         
   3  11   8         18.65         45.04        35.09 o                         
   5  11   8         21.16         41.31        32.96 o                         
   1   0   9        124.59        115.94         3.83 o                         
   2   0   9        640.45        645.60        11.08 o                         
   3   0   9       4490.25       4591.79        54.91 o                         
   4   0   9       8246.68       8212.29        65.63 o                         
   5   0   9        445.10        418.40         8.83 o                         
   6   0   9        881.16        815.33        13.87 o                         
   7   0   9         36.07         44.26        10.16 o                         
   8   0   9          7.79         16.59        11.41 o                         
   9   0   9          0.93          2.13        15.55 o                         
  10   0   9          5.54         12.28        22.80 o                         
  11   0   9         52.33         89.05        18.18 o                         
 -11   1   9          6.35        -14.27        32.67 o                         
 -10   1   9         61.21         81.72        28.83 o                         
  -9   1   9         12.16          5.75        17.26 o                         
  -8   1   9        819.10        885.64        19.91 o                         
  -7   1   9         50.39         61.06         9.97 o                         
  -6   1   9       1728.39       1671.19        51.64 o                         
  -5   1   9         80.11         94.92        14.90 o                         
  -4   1   9       6855.71       6917.14        63.62 o                         
  -3   1   9        209.64        207.48         8.35 o                         
  -2   1   9       7643.96       7767.87        82.50 o                         
  -1   1   9       1898.57       1974.29        26.76 o                         
   0   1   9        196.50        230.33         3.88 o                         
   1   1   9       1906.06       1967.16        11.83 o                         
   2   1   9       7519.00       7492.18        29.37 o                         
   3   1   9        357.75        344.06         4.51 o                         
   4   1   9       7466.19       7555.56        51.08 o                         
   5   1   9         56.19         52.84         6.49 o                         
   6   1   9       1683.69       1697.08        14.24 o                         
   7   1   9         68.72         75.13         8.54 o                         
   8   1   9        876.12        873.02        12.93 o                         
   9   1   9          7.97          6.80        11.96 o                         
  10   1   9         70.93        112.70        18.06 o                         
  11   1   9          8.48         43.85        20.80 o                         
 -11   2   9         40.21         29.26        34.68 o                         
 -10   2   9          2.62        -13.07        29.58 o                         
  -9   2   9         17.58          6.24        23.23 o                         
  -8   2   9        313.72        328.18        25.51 o                         
  -7   2   9        540.17        559.19        26.97 o                         
  -6   2   9       1771.13       1641.78        19.25 o                         
  -5   2   9        274.43        269.45         9.61 o                         
  -4   2   9       4098.25       3964.32       120.21 o                         
  -3   2   9       2020.41       2061.68        76.93 o                         
  -2   2   9        629.37        605.14        16.78 o                         
  -1   2   9       2065.51       2213.36        17.47 o                         
   0   2   9      13929.01      13886.38       117.87 o                         
   1   2   9       1577.46       1668.96         8.78 o                         
   2   2   9        414.74        408.76         4.68 o                         
   3   2   9       2068.29       2161.60        20.68 o                         
   4   2   9       4165.28       4186.63        39.56 o                         
   5   2   9        244.60        275.46         5.67 o                         
   6   2   9       1867.12       1838.41        17.08 o                         
   7   2   9        572.66        552.89        10.58 o                         
   8   2   9        302.78        320.84        12.41 o                         
   9   2   9         27.57         11.91        13.84 o                         
  10   2   9          2.38         18.97        14.49 o                         
  11   2   9         41.30         58.99        19.77 o                         
 -11   3   9         22.31        -13.07        36.49 o                         
 -10   3   9         27.76         34.86        31.52 o                         
  -9   3   9          7.59         14.96        30.31 o                         
  -8   3   9         96.63         55.52        24.29 o                         
  -4   3   9        135.51        122.34         5.94 o                         
  -3   3   9       2630.38       2833.58        18.20 o                         
  -2   3   9       3355.98       3460.98        52.15 o                         
  -1   3   9       1257.03       1202.78        19.15 o                         
   0   3   9       1826.14       1850.24        68.03 o                         
   1   3   9       1537.46       1570.20        16.83 o                         
   2   3   9       3591.24       3654.41        51.91 o                         
   3   3   9       2654.87       2793.09        33.39 o                         
   4   3   9        107.54        121.87        13.80 o                         
   5   3   9        443.09        423.00        10.21 o                         
   6   3   9        673.91        623.91        12.08 o                         
   7   3   9         34.46         33.12        11.22 o                         
   8   3   9        129.79        102.26        17.07 o                         
   9   3   9          2.37         -3.51        18.05 o                         
  10   3   9         20.70         -7.12        18.75 o                         
  11   3   9         21.18         20.71        21.63 o                         
 -10   4   9         16.91         10.15        28.11 o                         
  -4   4   9        664.25        691.04        16.71 o                         
  -3   4   9        560.80        517.40        14.18 o                         
  -2   4   9        359.46        364.88         7.63 o                         
  -1   4   9        711.86        711.21        19.04 o                         
   0   4   9       1549.45       1482.61        71.46 o                         
   1   4   9        792.32        863.02        16.27 o                         
   2   4   9        233.83        241.53         8.77 o                         
   3   4   9        592.31        547.33        14.60 o                         
   4   4   9        685.92        708.49        14.35 o                         
   5   4   9        136.10        117.36        13.17 o                         
   6   4   9        547.15        530.63        16.91 o                         
   7   4   9         13.25         24.97        15.35 o                         
   8   4   9        163.51        199.97        18.07 o                         
   9   4   9          2.63        -15.34        20.06 o                         
  10   4   9         20.25          5.03        19.76 o                         
  11   4   9          3.29        -12.60        28.36 o                         
 -10   5   9         25.84         -6.79        31.60 o                         
  -4   5   9       1755.92       1759.51        22.82 o                         
  -3   5   9         54.37         61.57         6.48 o                         
  -2   5   9       3556.60       3350.75       119.96 o                         
  -1   5   9       1074.03       1102.71        15.68 o                         
   0   5   9       1598.07       1680.14        57.09 o                         
   1   5   9       1085.85       1148.49        11.71 o                         
   2   5   9       3588.59       3402.72        85.10 o                         
   3   5   9         30.46         38.27         7.63 o                         
   4   5   9       1621.84       1620.39        37.28 o                         
   5   5   9         35.08         21.43        13.80 o                         
   6   5   9        133.35        153.36        15.90 o                         
   7   5   9         82.15         77.53        17.29 o                         
   8   5   9         73.56         85.41        19.44 o                         
   9   5   9         13.14         14.63        21.25 o                         
  10   5   9         22.27         32.11        20.45 o                         
  -4   6   9        198.97        159.88        18.02 o                         
  -3   6   9        267.07        264.14        21.03 o                         
  -2   6   9        205.38        204.51        11.29 o                         
  -1   6   9        171.15        193.60        13.58 o                         
   0   6   9        729.77        730.36        41.24 o                         
   1   6   9        108.13        150.28        11.02 o                         
   2   6   9        191.55        196.66        12.52 o                         
   3   6   9        213.72        222.58        13.62 o                         
   4   6   9        228.02        197.29        14.78 o                         
   5   6   9         39.19         30.67        15.32 o                         
   6   6   9        193.61        240.88        18.75 o                         
   7   6   9          6.24         10.04        18.09 o                         
   8   6   9          2.03         -7.11        19.01 o                         
   9   6   9          9.84          9.02        19.24 o                         
  10   6   9         15.73         23.80        39.54 o                         
  -4   7   9        141.24        110.49        19.34 o                         
  -3   7   9        576.52        481.13        31.89 o                         
  -2   7   9        633.00        588.57        40.42 o                         
  -1   7   9         24.18         38.68        20.07 o                         
   0   7   9        390.19        366.66        19.39 o                         
   1   7   9         68.43         81.60        11.75 o                         
   2   7   9        731.62        752.39        16.14 o                         
   3   7   9        635.30        548.72        16.02 o                         
   4   7   9        161.61        152.22        16.61 o                         
   5   7   9         41.59         43.11        16.97 o                         
   6   7   9         38.87         35.67        18.15 o                         
   7   7   9          8.86          1.85        20.51 o                         
   8   7   9         32.44         23.55        19.86 o                         
   9   7   9         32.45         24.38        25.32 o                         
  -4   8   9         64.88         44.63        22.52 o                         
  -3   8   9         61.97         51.77        11.80 o                         
  -2   8   9        342.92        344.15        12.76 o                         
  -1   8   9        150.16        129.17        20.22 o                         
   0   8   9         25.88         18.63        20.26 o                         
   1   8   9        148.05        150.73        22.64 o                         
   2   8   9        285.88        307.01        17.88 o                         
   3   8   9         36.16         62.04        15.82 o                         
   4   8   9         55.28         61.91        18.09 o                         
   5   8   9         53.35         40.34        18.53 o                         
   6   8   9        132.52        151.66        21.75 o                         
   7   8   9         12.44         19.79        20.33 o                         
   8   8   9          4.18         11.62        23.95 o                         
  -4   9   9        101.37        134.67        28.38 o                         
  -3   9   9         28.20         19.49        13.41 o                         
  -2   9   9          9.10         33.79        12.96 o                         
  -1   9   9        269.55        273.80        23.57 o                         
   0   9   9          0.99          2.79        18.90 o                         
   1   9   9        269.50        283.11        25.74 o                         
   2   9   9          3.40         31.77        24.45 o                         
   3   9   9         36.56         43.59        16.68 o                         
   4   9   9        112.91        146.53        20.57 o                         
   5   9   9        119.07        145.07        20.82 o                         
   6   9   9          0.44         11.57        28.21 o                         
   7   9   9         31.97         67.96        22.73 o                         
  -4  10   9         12.79        -10.76        29.62 o                         
  -3  10   9         68.92         47.75        20.27 o                         
  -2  10   9          4.01         24.75        13.70 o                         
  -1  10   9         14.28         11.32        16.05 o                         
   0  10   9         12.83         -1.74        24.69 o                         
   1  10   9          9.29          2.30        21.71 o                         
   2  10   9          6.22         18.10        27.31 o                         
   3  10   9         62.05         50.23        31.80 o                         
   4  10   9         13.47         21.47        18.16 o                         
   5  10   9         28.52         30.72        23.43 o                         
   6  10   9         14.37          7.07        29.12 o                         
  -4  11   9         28.49          2.72        35.54 o                         
  -3  11   9         59.95         39.40        19.01 o                         
  -2  11   9         10.83         14.80        16.18 o                         
  -1  11   9         22.85         23.08        18.79 o                         
   0  11   9          5.71          5.89        17.24 o                         
   1  11   9         29.71         57.32        28.50 o                         
   2  11   9         12.68         75.13        31.65 o                         
   3  11   9         60.96        102.45        32.93 o                         
   5  11   9         48.64         69.11        33.64 o                         
   0   0  10       1299.05       1324.11        16.56 o                         
   1   0  10         15.99         26.04         3.39 o                         
   2   0  10         13.54         20.76         4.95 o                         
   3   0  10       8942.65       9158.46       284.92 o                         
   4   0  10        516.66        511.97         9.55 o                         
   5   0  10        286.75        332.04        11.56 o                         
   6   0  10        443.86        472.63        10.61 o                         
   7   0  10       1325.22       1257.95        25.16 o                         
   8   0  10        193.50        232.45        12.05 o                         
   9   0  10         17.48         22.48        17.22 o                         
  10   0  10         12.15         30.50        21.68 o                         
  11   0  10         12.23         33.18        20.60 o                         
 -11   1  10         18.92         28.42        27.27 o                         
 -10   1  10         70.34         76.81        27.65 o                         
  -9   1  10        131.10        161.91        24.67 o                         
  -8   1  10        117.78        111.18        17.82 o                         
  -7   1  10        415.20        430.87        11.59 o                         
  -6   1  10        467.97        442.55        12.73 o                         
  -5   1  10       1955.55       2009.45        25.48 o                         
  -4   1  10       2160.64       2218.48        16.94 o                         
  -3   1  10       3715.57       3906.10        34.81 o                         
  -2   1  10       2508.79       2626.05        19.18 o                         
  -1   1  10       7062.07       7520.93        60.24 o                         
   0   1  10        967.04        992.93        15.16 o                         
   1   1  10       6600.07       7030.40        23.33 o                         
   2   1  10       2845.39       2916.98        13.83 o                         
   3   1  10       3488.44       3710.31        47.22 o                         
   4   1  10       2088.19       2158.08        25.78 o                         
   5   1  10       2043.78       2024.03        15.35 o                         
   6   1  10        542.89        526.62        24.41 o                         
   7   1  10        394.10        411.22        22.90 o                         
   8   1  10        135.06        131.75        11.73 o                         
   9   1  10        140.91        151.78        13.22 o                         
  10   1  10         51.39         68.45        19.32 o                         
  11   1  10         20.83         58.89        18.40 o                         
 -11   2  10          5.07         -1.54        25.97 o                         
  -9   2  10         49.70         41.37        28.33 o                         
  -8   2  10        144.30        166.05        27.24 o                         
  -7   2  10         99.70         99.93        22.22 o                         
  -6   2  10        882.33        770.51        17.00 o                         
  -3   2  10       4302.31       4144.73        94.17 o                         
  -2   2  10       2642.00       2498.80        53.07 o                         
  -1   2  10        421.36        441.47         6.12 o                         
   0   2  10        759.88        794.70        11.51 o                         
   1   2  10        469.21        507.12         5.86 o                         
   2   2  10       2562.91       2500.25        29.48 o                         
   3   2  10       4816.95       4676.07        40.34 o                         
   4   2  10       5539.59       5720.03        44.37 o                         
   5   2  10        483.94        521.50         6.47 o                         
   6   2  10        820.71        766.62        12.63 o                         
   7   2  10         98.16        104.63        11.18 o                         
   8   2  10        162.14        165.84        13.05 o                         
   9   2  10         27.70         35.42        13.07 o                         
  10   2  10         13.01         14.37        13.34 o                         
  11   2  10          8.23         18.59        18.96 o                         
 -10   3  10         24.01         43.16        32.25 o                         
  -9   3  10        104.26         75.98        28.69 o                         
  -8   3  10         79.14         52.84        28.46 o                         
  -4   3  10       1075.85       1150.16        61.74 o                         
  -3   3  10        625.61        664.74        19.14 o                         
  -2   3  10       1440.48       1436.65        35.00 o                         
  -1   3  10       2886.15       2875.60        31.93 o                         
   0   3  10        964.77       1023.57        14.19 o                         
   1   3  10       2995.97       3060.61        22.25 o                         
   2   3  10       1227.16       1251.64        28.94 o                         
   3   3  10        517.00        559.37        11.83 o                         
   4   3  10       1035.94       1093.17        30.33 o                         
   5   3  10        431.98        447.72        10.66 o                         
   6   3  10       1437.89       1497.22        47.00 o                         
   7   3  10        294.69        323.01        13.08 o                         
   8   3  10         96.79         89.78        14.39 o                         
   9   3  10         99.22         87.32        19.10 o                         
  10   3  10         22.65         25.26        20.12 o                         
  11   3  10         21.65          9.03        19.22 o                         
 -10   4  10         16.29         30.38        33.47 o                         
  -9   4  10         23.84          0.06        32.88 o                         
  -4   4  10        193.01        204.94         9.31 o                         
  -3   4  10        612.26        590.13        12.94 o                         
  -2   4  10        332.55        360.14         5.71 o                         
  -1   4  10        122.55        136.71         9.27 o                         
   0   4  10        340.00        257.71         9.32 o                         
   1   4  10         35.00         43.13         7.68 o                         
   2   4  10        173.93        193.61         7.62 o                         
   3   4  10        702.36        681.24        26.40 o                         
   4   4  10        230.68        249.03         7.89 o                         
   5   4  10         17.45          9.65        13.83 o                         
   6   4  10        285.77        300.17        16.18 o                         
   7   4  10        154.80        147.81        16.48 o                         
   8   4  10         24.42          2.77        16.61 o                         
   9   4  10         23.23         14.42        19.05 o                         
  10   4  10         14.06          6.83        20.29 o                         
  11   4  10         16.77         31.33        26.97 o                         
 -10   5  10          5.77        -25.08        39.05 o                         
  -4   5  10        484.79        432.10        16.30 o                         
  -3   5  10          1.01         -1.33         5.31 o                         
  -2   5  10        618.96        572.17        15.61 o                         
  -1   5  10       3747.46       3699.32       110.45 o                         
   0   5  10        260.95        264.56        10.67 o                         
   1   5  10       3658.87       3672.36        52.84 o                         
   2   5  10        574.43        572.00        25.38 o                         
   3   5  10         12.97          6.75         6.61 o                         
   4   5  10        423.36        427.36        15.46 o                         
   5   5  10        418.08        411.43        16.54 o                         
   6   5  10        129.89        126.82        16.18 o                         
   7   5  10        145.60        157.58        18.25 o                         
   8   5  10         28.71         26.17        18.28 o                         
   9   5  10        114.27        128.87        19.54 o                         
  10   5  10          3.06        -12.24        23.54 o                         
  -4   6  10        511.84        467.81        55.63 o                         
  -3   6  10        255.65        263.35        11.96 o                         
  -2   6  10         10.58         17.41        10.69 o                         
  -1   6  10        420.63        402.44        22.64 o                         
   0   6  10        308.38        274.69        14.77 o                         
   1   6  10        434.94        427.94        11.95 o                         
   2   6  10         25.12         21.96        11.37 o                         
   3   6  10        233.54        261.81        26.62 o                         
   4   6  10        501.24        520.07        16.72 o                         
   5   6  10        104.51         84.86        16.06 o                         
   6   6  10        174.12        175.13        19.94 o                         
   7   6  10         52.69         62.43        19.16 o                         
   8   6  10          8.92         22.07        21.69 o                         
   9   6  10         27.50         25.57        21.62 o                         
  -4   7  10        517.66        456.40        49.49 o                         
  -3   7  10        276.94        232.45        24.27 o                         
  -2   7  10        544.91        511.93        41.76 o                         
  -1   7  10        149.66        153.86        43.80 o                         
   0   7  10        328.57        347.89        17.81 o                         
   1   7  10        174.25        159.89        12.77 o                         
   2   7  10        477.29        492.62        25.42 o                         
   3   7  10        326.30        311.18        15.25 o                         
   4   7  10        443.63        446.72        19.25 o                         
   5   7  10        161.13        149.21        16.76 o                         
   6   7  10         50.36         83.21        19.81 o                         
   7   7  10         31.15         25.73        20.00 o                         
   8   7  10         47.56         47.19        23.02 o                         
   9   7  10          6.69        -14.56        32.37 o                         
  -4   8  10         22.08         16.39        22.68 o                         
  -3   8  10        211.52        213.29        28.18 o                         
  -2   8  10        233.06        247.96        13.47 o                         
  -1   8  10        158.27        175.36        14.47 o                         
   0   8  10         17.46         13.12        20.84 o                         
   1   8  10        197.62        226.35        22.35 o                         
   2   8  10        211.11        253.24        16.03 o                         
   3   8  10        189.25        218.89        28.51 o                         
   4   8  10         22.37         32.93        18.29 o                         
   5   8  10         27.52         11.41        17.06 o                         
   6   8  10         58.15         65.74        20.31 o                         
   7   8  10          9.05         14.49        19.27 o                         
   8   8  10          0.45         10.56        24.84 o                         
  -4   9  10         63.29         55.86        24.88 o                         
  -3   9  10         75.04         63.70        15.86 o                         
  -2   9  10         25.84         54.73        13.00 o                         
  -1   9  10        297.70        328.63        55.73 o                         
   0   9  10        231.88        221.82        22.30 o                         
   1   9  10        305.98        341.00        24.96 o                         
   2   9  10         19.20         42.61        23.51 o                         
   3   9  10         76.83         81.54        21.22 o                         
   4   9  10         64.31         80.69        18.21 o                         
   5   9  10          4.59        -12.32        19.96 o                         
   6   9  10         28.43         18.55        21.56 o                         
   7   9  10         49.59         62.02        25.64 o                         
  -4  10  10         16.92         -6.23        28.01 o                         
  -3  10  10          9.36          4.38        17.73 o                         
  -2  10  10         68.56         46.65        13.25 o                         
  -1  10  10          0.59          6.78        25.07 o                         
   0  10  10         53.67         18.33        27.29 o                         
   1  10  10          1.04         31.38        26.73 o                         
   2  10  10         61.53         65.44        27.53 o                         
   3  10  10         14.18         28.43        26.04 o                         
   4  10  10         13.84          5.93        21.52 o                         
   5  10  10         39.83         31.09        22.31 o                         
   6  10  10          6.82          1.28        34.03 o                         
  -3  11  10          2.78        -12.19        32.81 o                         
  -2  11  10         12.46         34.20        15.36 o                         
  -1  11  10         31.35         42.03        19.15 o                         
   0  11  10          0.00        115.77        27.65 o                         
   1  11  10         31.15         59.96        27.93 o                         
   2  11  10         11.02         35.76        29.15 o                         
   3  11  10          2.12         33.57        30.81 o                         
   5  11  10          2.50          1.04        30.87 o                         
   1   0  11        168.77        186.43         4.14 o                         
   2   0  11       2243.66       2297.73        11.22 o                         
   3   0  11       3656.64       3708.78        26.44 o                         
   4   0  11        123.18        119.14         8.29 o                         
   5   0  11        548.65        560.30        18.30 o                         
   6   0  11        721.88        687.11        11.98 o                         
   7   0  11        162.74        146.26        11.15 o                         
   8   0  11          7.84          6.85        11.82 o                         
   9   0  11         11.99         36.55        22.43 o                         
  10   0  11          0.42         17.03        19.70 o                         
  11   0  11          2.79         15.68        19.96 o                         
 -11   1  11         50.01         29.11        30.75 o                         
 -10   1  11         62.45         52.40        32.01 o                         
  -9   1  11        336.42        361.92        48.87 o                         
  -8   1  11         45.20         47.16        17.02 o                         
  -7   1  11        298.38        322.80        15.04 o                         
  -6   1  11        655.45        674.69        16.82 o                         
  -5   1  11       1716.01       1772.19        62.56 o                         
  -4   1  11       1037.23       1065.70        47.20 o                         
  -3   1  11       3392.09       3478.33       114.23 o                         
  -2   1  11       2236.86       2309.36        70.22 o                         
  -1   1  11       2357.82       2443.85        18.56 o                         
   0   1  11        278.47        321.37         5.62 o                         
   1   1  11       2615.31       2717.60        20.63 o                         
   2   1  11       2528.43       2628.70         9.58 o                         
   3   1  11       3431.72       3489.02        42.44 o                         
   4   1  11        735.50        756.57         7.29 o                         
   5   1  11       1620.78       1589.58        12.01 o                         
   6   1  11        517.49        533.16        12.13 o                         
   7   1  11        257.76        280.41        11.74 o                         
   8   1  11         22.65         15.68        11.52 o                         
   9   1  11        323.30        323.00        14.15 o                         
  10   1  11         66.98         84.75        20.94 o                         
  11   1  11         49.96         73.43        21.60 o                         
 -11   2  11          4.26         -4.60        35.85 o                         
 -10   2  11         14.46         -5.76        25.90 o                         
  -9   2  11         77.13         78.59        27.46 o                         
  -8   2  11         65.71         74.61        24.88 o                         
  -7   2  11       1017.08        959.57        29.75 o                         
  -4   2  11        635.88        653.41        18.70 o                         
  -3   2  11       1676.05       1636.40         9.72 o                         
  -2   2  11        163.37        156.89         6.75 o                         
  -1   2  11       2277.38       2239.48        11.71 o                         
   0   2  11       6240.92       6013.27        46.99 o                         
   1   2  11       2311.81       2280.42        26.55 o                         
   2   2  11        263.63        279.03         4.21 o                         
   3   2  11       1610.84       1629.73        34.40 o                         
   4   2  11        594.52        578.92        10.00 o                         
   5   2  11        739.93        744.79        14.61 o                         
   6   2  11       1035.85       1042.36        22.36 o                         
   7   2  11       1073.33       1038.74        18.79 o                         
   8   2  11        100.34        109.06        11.99 o                         
   9   2  11         58.98         55.21        13.31 o                         
  10   2  11         11.91         17.02        16.43 o                         
  11   2  11          5.27         32.02        25.43 o                         
 -10   3  11         16.98         13.87        26.74 o                         
  -9   3  11        175.40        152.77        27.64 o                         
  -8   3  11         72.82         50.12        29.80 o                         
  -4   3  11       2246.56       2256.16        25.44 o                         
  -3   3  11        461.05        486.41         8.64 o                         
  -2   3  11        103.10        101.43         7.56 o                         
  -1   3  11       5232.90       5366.63        64.84 o                         
   0   3  11        255.78        268.19        11.88 o                         
   1   3  11       4954.48       5102.83        57.22 o                         
   2   3  11         68.07         73.19         5.44 o                         
   3   3  11        403.67        404.40         7.79 o                         
   4   3  11       2299.90       2299.21        59.72 o                         
   5   3  11       1453.84       1430.06        59.50 o                         
   6   3  11        684.65        687.45        13.38 o                         
   7   3  11        228.29        244.35        12.32 o                         
   8   3  11         90.27         90.34        13.66 o                         
   9   3  11        172.05        196.61        17.88 o                         
  10   3  11         20.13          8.37        18.48 o                         
  11   3  11          4.76         -2.42        21.35 o                         
 -10   4  11         10.23         -2.60        37.74 o                         
  -9   4  11         49.93         37.38        29.33 o                         
  -4   4  11        308.82        293.59        15.28 o                         
  -3   4  11        752.11        695.15        14.70 o                         
  -2   4  11         21.94         17.05         6.09 o                         
  -1   4  11        655.49        601.27         9.47 o                         
   0   4  11        265.59        244.70        11.11 o                         
   1   4  11        734.00        707.83        14.02 o                         
   2   4  11         46.50         44.38         6.36 o                         
   3   4  11        895.64        846.20        20.95 o                         
   4   4  11        240.83        260.50        11.85 o                         
   5   4  11        335.73        408.63        15.81 o                         
   6   4  11         25.23          9.19        14.86 o                         
   7   4  11        176.49        184.17        17.08 o                         
   8   4  11         47.73         55.32        17.46 o                         
   9   4  11         43.22         35.06        18.93 o                         
  10   4  11          8.08          9.31        19.82 o                         
 -10   5  11         12.50        -27.88        39.95 o                         
  -3   5  11        875.06        853.37        17.68 o                         
  -2   5  11        397.87        403.87         8.04 o                         
  -1   5  11         88.28         82.36        14.49 o                         
   0   5  11         79.64         94.34         8.90 o                         
   1   5  11         87.50         88.77         7.98 o                         
   2   5  11        304.92        324.62        16.27 o                         
   3   5  11        928.23        883.17        29.36 o                         
   4   5  11        632.53        588.06        15.89 o                         
   5   5  11        873.26        865.33        42.81 o                         
   6   5  11        299.69        332.80        18.07 o                         
   7   5  11        110.47         95.45        17.87 o                         
   8   5  11          0.30          3.51        17.29 o                         
   9   5  11          7.05          7.83        19.95 o                         
  10   5  11         12.06          5.85        19.48 o                         
  -3   6  11         50.64         54.99         8.69 o                         
  -2   6  11       1052.32        899.55        13.91 o                         
  -1   6  11        257.09        283.06        38.50 o                         
   0   6  11        150.49        139.11        14.02 o                         
   1   6  11        242.71        298.91         9.67 o                         
   2   6  11       1190.89       1107.37        13.03 o                         
   3   6  11         79.32         99.78        14.64 o                         
   4   6  11        564.98        545.59        39.03 o                         
   5   6  11        107.98        111.26        25.82 o                         
   6   6  11         24.32         34.87        16.85 o                         
   7   6  11        104.52        102.31        18.42 o                         
   8   6  11         24.38         40.21        19.96 o                         
   9   6  11         10.41         -5.42        20.19 o                         
  -4   7  11         94.95         35.40        23.85 o                         
  -3   7  11        414.74        357.43        27.16 o                         
  -2   7  11        205.50        154.46        12.90 o                         
  -1   7  11        853.35        825.94        53.70 o                         
   0   7  11         72.39         57.53        17.74 o                         
   1   7  11        831.31        854.89        12.31 o                         
   2   7  11        153.35        130.58        17.40 o                         
   3   7  11        367.70        346.19        16.34 o                         
   4   7  11         90.27         95.39        16.41 o                         
   5   7  11        117.72        109.04        18.36 o                         
   6   7  11         16.72         36.11        24.81 o                         
   7   7  11         68.99         71.55        21.68 o                         
   8   7  11         14.42         14.12        20.98 o                         
  -3   8  11        180.64        169.48        15.74 o                         
  -2   8  11        227.60        217.22        14.03 o                         
  -1   8  11        225.89        230.13        22.12 o                         
   0   8  11         11.26          9.84        19.35 o                         
   1   8  11        257.89        283.14        23.36 o                         
   2   8  11        263.48        266.90        16.38 o                         
   3   8  11        199.57        192.04        15.78 o                         
   4   8  11        253.86        286.11        19.95 o                         
   5   8  11         39.01         58.57        20.81 o                         
   6   8  11         30.34         48.78        21.72 o                         
   7   8  11         15.25         16.72        22.24 o                         
  -3   9  11          8.06         -7.08        26.04 o                         
  -2   9  11        103.49        122.47        13.03 o                         
  -1   9  11         24.76         66.41        36.77 o                         
   0   9  11        224.43        228.76        22.25 o                         
   1   9  11         21.78         50.00        21.96 o                         
   2   9  11         99.97        154.53        27.81 o                         
   3   9  11          3.87         -0.61        16.26 o                         
   4   9  11         27.37         44.17        19.38 o                         
   5   9  11         15.68         12.63        21.47 o                         
   6   9  11         77.37         63.53        22.80 o                         
  -3  10  11         45.45         34.77        18.49 o                         
  -2  10  11          4.59         12.75        15.59 o                         
  -1  10  11         32.50        119.53        17.35 o                         
   0  10  11         24.59         30.05        25.31 o                         
   1  10  11         31.31         67.09        26.42 o                         
   2  10  11          6.64         14.89        29.86 o                         
   3  10  11         41.70         53.97        32.17 o                         
   4  10  11          5.09          8.45        22.59 o                         
   5  10  11         11.83          6.99        26.11 o                         
  -3  11  11         13.67          3.92        26.16 o                         
  -2  11  11          4.49         14.13        17.05 o                         
  -1  11  11         40.65         57.94        17.61 o                         
   0  11  11         25.50        105.99        67.90 o                         
   1  11  11         36.96         46.31        27.82 o                         
   2  11  11          3.12         60.74        33.67 o                         
   3  11  11         13.20        -14.42        36.02 o                         
   0   0  12      15068.54      16244.11       139.41 o                         
   1   0  12       2292.77       2532.00        29.31 o                         
   2   0  12         81.75        155.52         6.91 o                         
   3   0  12        363.55        310.00        15.64 o                         
   4   0  12        244.88        250.71         8.81 o                         
   5   0  12        482.12        502.43        11.91 o                         
   6   0  12       1523.78       1535.85        30.58 o                         
   7   0  12          4.18         -9.81        11.50 o                         
   8   0  12          2.24          0.32        11.86 o                         
   9   0  12        149.58        160.74        29.61 o                         
  10   0  12          0.16          6.18        17.19 o                         
  11   0  12          0.56         26.44        27.62 o                         
 -11   1  12          4.87          4.61        34.65 o                         
 -10   1  12         20.57         20.09        28.57 o                         
  -9   1  12        133.12        148.66        23.05 o                         
  -8   1  12        297.97        290.27        17.01 o                         
  -7   1  12         61.01         38.92        11.38 o                         
  -6   1  12       1091.63       1032.09        62.13 o                         
  -5   1  12        488.66        481.33        24.55 o                         
  -4   1  12        628.41        634.77        17.69 o                         
  -3   1  12        411.56        395.83        29.32 o                         
  -2   1  12       3081.23       3116.33        52.23 o                         
  -1   1  12       1836.58       1920.99        21.52 o                         
   0   1  12       5211.72       5158.23        95.80 o                         
   1   1  12       1650.35       1745.40        25.56 o                         
   2   1  12       2878.84       2963.09        20.44 o                         
   3   1  12        367.68        347.56         5.55 o                         
   4   1  12        683.12        709.70        23.17 o                         
   5   1  12        438.71        435.69         7.49 o                         
   6   1  12       1022.35        970.10        20.63 o                         
   7   1  12         29.94          9.10        11.28 o                         
   8   1  12        353.25        343.14        18.93 o                         
   9   1  12        124.32        136.60        13.99 o                         
  10   1  12         11.15         18.40        17.41 o                         
  11   1  12          3.56         17.93        23.60 o                         
 -10   2  12         19.81         -4.10        30.03 o                         
  -9   2  12         75.48         86.36        24.51 o                         
  -8   2  12          8.77         -4.25        22.61 o                         
  -7   2  12         83.56         57.35        25.24 o                         
  -3   2  12       1339.59       1443.43        21.00 o                         
  -2   2  12       2746.98       2705.58        12.31 o                         
  -1   2  12       1307.15       1428.45        15.03 o                         
   0   2  12          4.21          5.20         3.47 o                         
   1   2  12       1134.49       1228.22        18.49 o                         
   2   2  12       3016.96       2981.84        41.71 o                         
   3   2  12       1199.44       1238.61        27.23 o                         
   4   2  12        574.39        485.84         7.58 o                         
   5   2  12        679.19        703.69        17.53 o                         
   6   2  12         55.74         68.62        11.29 o                         
   7   2  12         87.94         73.24        11.74 o                         
   8   2  12         11.87         20.63        13.19 o                         
   9   2  12         93.62        112.19        14.62 o                         
  10   2  12         19.50         11.73        14.84 o                         
  11   2  12          8.30         24.10        24.16 o                         
 -10   3  12         46.24         54.25        30.79 o                         
  -9   3  12         33.41          9.08        31.45 o                         
  -8   3  12         61.20          5.62        28.35 o                         
  -5   3  12        144.88        160.84        18.34 o                         
  -4   3  12        719.04        654.52        19.25 o                         
  -3   3  12        562.67        537.60        15.93 o                         
  -2   3  12       3294.27       3210.11        18.76 o                         
  -1   3  12        122.84        144.65         6.82 o                         
   0   3  12        241.77        249.41         5.39 o                         
   1   3  12        212.21        225.20         4.53 o                         
   2   3  12       3493.86       3384.23        57.21 o                         
   3   3  12        618.01        591.46        14.76 o                         
   4   3  12        707.35        689.50        17.01 o                         
   5   3  12        153.64        166.29         9.06 o                         
   6   3  12         17.80         47.42        10.73 o                         
   7   3  12        150.59        170.78        12.70 o                         
   8   3  12         45.94         23.94        13.26 o                         
   9   3  12         35.73         55.73        20.03 o                         
  10   3  12         42.86         35.53        26.04 o                         
  11   3  12          1.50        -14.15        27.56 o                         
 -10   4  12          4.02        -22.58        37.02 o                         
  -9   4  12         26.98          3.05        29.58 o                         
  -4   4  12         82.12         58.55        14.13 o                         
  -3   4  12          8.95         -0.12        10.18 o                         
  -2   4  12        886.97        864.81        12.89 o                         
  -1   4  12        492.13        517.24        18.20 o                         
   0   4  12       4032.70       3692.91        24.67 o                         
   1   4  12        527.69        550.46        10.68 o                         
   2   4  12        904.04        903.46        20.60 o                         
   3   4  12         10.58         12.54         7.13 o                         
   4   4  12         62.93         58.51         8.17 o                         
   5   4  12         24.49         25.95        14.10 o                         
   6   4  12        473.70        491.43        17.25 o                         
   7   4  12          6.57         13.24        15.74 o                         
   8   4  12        107.68         99.13        17.97 o                         
   9   4  12         14.85         -2.08        27.97 o                         
  10   4  12          4.39         -7.14        34.37 o                         
  -4   5  12        215.61        192.16        15.59 o                         
  -3   5  12        289.71        320.68        15.74 o                         
  -2   5  12        425.57        386.20         8.51 o                         
  -1   5  12        257.62        241.45         9.71 o                         
   0   5  12       1663.63       1878.43        21.55 o                         
   1   5  12        309.24        325.65         9.28 o                         
   2   5  12        510.79        492.72        16.16 o                         
   3   5  12        239.72        286.88        20.26 o                         
   4   5  12        216.24        205.64        11.04 o                         
   5   5  12         29.51         31.14        15.65 o                         
   6   5  12        169.85        189.71        18.19 o                         
   7   5  12         65.85         67.63        16.94 o                         
   8   5  12         57.65         44.61        19.17 o                         
   9   5  12         28.81         37.33        19.88 o                         
  10   5  12         13.53         11.34        32.54 o                         
  -3   6  12        215.59        196.23        13.22 o                         
  -2   6  12         68.81         62.49        11.11 o                         
  -1   6  12         33.05         16.39        13.10 o                         
   0   6  12        334.90        359.48        18.06 o                         
   1   6  12         16.35         17.60         8.66 o                         
   2   6  12        110.93        107.65         9.93 o                         
   3   6  12        244.03        248.85        15.37 o                         
   4   6  12        335.19        371.75        16.62 o                         
   5   6  12        110.00        121.70        17.79 o                         
   6   6  12        103.65        111.95        18.12 o                         
   7   6  12         22.92         18.43        19.86 o                         
   8   6  12          6.18        -16.78        22.43 o                         
   9   6  12         15.67         26.32        24.42 o                         
  -3   7  12        255.63        202.42        16.72 o                         
  -2   7  12        336.51        306.46        14.02 o                         
  -1   7  12         43.80         43.27        17.07 o                         
   0   7  12        583.42        582.28        19.94 o                         
   1   7  12         30.27         29.80         9.92 o                         
   2   7  12        434.77        408.15        15.68 o                         
   3   7  12        201.19        184.42        16.33 o                         
   4   7  12        160.30        164.21        17.50 o                         
   5   7  12          0.24          7.98        18.46 o                         
   6   7  12         15.35         27.11        18.72 o                         
   7   7  12          8.29         30.23        21.45 o                         
   8   7  12         43.12         57.51        24.25 o                         
  -3   8  12         34.09         18.23        34.47 o                         
  -2   8  12        178.61        160.76        11.73 o                         
  -1   8  12        207.05        258.29        22.64 o                         
   0   8  12        271.78        292.66        19.49 o                         
   1   8  12        161.84        213.22        24.29 o                         
   2   8  12        205.18        208.85        16.35 o                         
   3   8  12         45.97         52.00        16.63 o                         
   4   8  12         48.53         44.09        17.25 o                         
   5   8  12         20.89         16.61        19.87 o                         
   6   8  12         28.71         51.76        18.62 o                         
   7   8  12         40.99         43.83        22.51 o                         
  -3   9  12         32.81         18.08        16.76 o                         
  -2   9  12         14.09         28.25        13.17 o                         
  -1   9  12          6.78          0.99        21.74 o                         
   0   9  12        118.62         66.59        21.51 o                         
   1   9  12         12.77         37.14        21.25 o                         
   2   9  12         18.80         38.23        27.03 o                         
   3   9  12         38.09         49.66        19.23 o                         
   4   9  12         53.56         56.99        20.15 o                         
   5   9  12         27.05         16.28        19.19 o                         
   6   9  12          7.90         22.80        23.70 o                         
  -3  10  12         37.53         36.69        29.74 o                         
  -2  10  12         57.04         66.46        13.79 o                         
  -1  10  12          8.26          4.30        22.04 o                         
   0  10  12         96.21        208.85        60.03 o                         
   1  10  12          5.58         36.54        22.69 o                         
   2  10  12         57.04         75.16        24.28 o                         
   3  10  12         40.03         59.25        26.92 o                         
   4  10  12         84.14         67.04        19.60 o                         
   5  10  12         11.41          0.32        28.95 o                         
  -2  11  12         22.76         23.06        18.51 o                         
  -1  11  12         14.09         23.86        24.42 o                         
   0  11  12          0.27         83.93        41.17 o                         
   1  11  12         15.82         79.88        31.73 o                         
   2  11  12         23.86         41.18        29.45 o                         
   1   0  13       8619.44       9133.48        77.34 o                         
   2   0  13       4428.40       4524.89        36.87 o                         
   3   0  13       4831.21       5074.54       113.61 o                         
   4   0  13       1131.91       1116.71        16.83 o                         
   5   0  13         24.26         29.52         9.57 o                         
   6   0  13         63.91         43.87        10.24 o                         
   7   0  13         58.68         63.87        11.38 o                         
   8   0  13          8.01         13.67        12.47 o                         
   9   0  13         80.04        118.96        17.90 o                         
  10   0  13         13.15         25.65        20.63 o                         
  11   0  13         53.96         94.40        36.08 o                         
 -10   1  13          6.20         -7.02        25.04 o                         
  -9   1  13         10.17          2.88        24.46 o                         
  -8   1  13        216.25        221.33        16.45 o                         
  -7   1  13         43.93         57.94        10.75 o                         
  -6   1  13       1014.34        963.15        40.03 o                         
  -5   1  13        620.06        630.51        32.58 o                         
  -4   1  13         59.46         58.59        11.59 o                         
  -3   1  13        297.61        255.49        15.46 o                         
  -2   1  13        468.41        473.84         6.94 o                         
  -1   1  13       1938.61       1963.14        17.05 o                         
   0   1  13       2493.33       2353.58        45.32 o                         
   1   1  13       2294.35       2299.38        22.20 o                         
   2   1  13        297.67        294.93         4.64 o                         
   3   1  13        297.11        256.15         6.90 o                         
   4   1  13         92.75         96.91         6.62 o                         
   5   1  13        736.20        700.38        11.15 o                         
   6   1  13       1134.68       1059.62        28.54 o                         
   7   1  13         22.86         24.34        11.91 o                         
   8   1  13        164.16        157.02        12.80 o                         
   9   1  13         15.06         22.21        14.56 o                         
  10   1  13          4.72         13.71        19.65 o                         
  11   1  13         11.20         26.59        21.55 o                         
 -10   2  13         39.37         -2.27        33.71 o                         
  -9   2  13         83.04         91.65        27.84 o                         
  -8   2  13          2.42         -6.21        25.83 o                         
  -7   2  13        392.89        390.87        26.98 o                         
  -5   2  13         44.02         54.80        19.11 o                         
  -4   2  13        145.88        154.04        17.68 o                         
  -3   2  13        422.08        404.75        16.92 o                         
  -1   2  13       1205.39       1296.22        31.66 o                         
   0   2  13        274.24        276.24         7.15 o                         
   1   2  13       1475.90       1511.93        19.99 o                         
   2   2  13        209.30        203.05         5.52 o                         
   3   2  13        530.68        523.63        13.90 o                         
   4   2  13        191.69        189.24         6.39 o                         
   5   2  13         58.95         61.03         8.21 o                         
   6   2  13        515.39        498.35        12.71 o                         
   7   2  13        344.56        352.09        13.28 o                         
   8   2  13          0.49          6.60        13.47 o                         
   9   2  13         77.84         92.03        14.30 o                         
  10   2  13         40.00         38.66        14.70 o                         
 -10   3  13         36.58         29.59        35.05 o                         
  -9   3  13         11.61        -13.13        32.68 o                         
  -8   3  13        180.94        176.70        28.55 o                         
  -5   3  13        947.43        914.31        22.86 o                         
  -4   3  13        210.16        195.73        18.14 o                         
  -3   3  13        604.01        579.76        18.04 o                         
  -2   3  13       1202.61       1228.61        19.81 o                         
  -1   3  13       1168.48       1129.21         9.02 o                         
   0   3  13       4441.69       4517.52        71.33 o                         
   1   3  13       1309.21       1281.79        10.44 o                         
   2   3  13       1072.04       1128.31        21.54 o                         
   3   3  13        735.12        695.88        26.38 o                         
   4   3  13        251.83        239.73         7.23 o                         
   5   3  13        931.79        930.02        23.88 o                         
   6   3  13       1619.74       1587.77        22.04 o                         
   7   3  13        277.15        315.74        12.69 o                         
   8   3  13        203.72        198.32        13.89 o                         
   9   3  13         14.89         24.58        14.36 o                         
  10   3  13         28.19         30.10        18.51 o                         
  11   3  13          5.54          1.81        30.26 o                         
 -10   4  13         40.83         11.53        34.74 o                         
  -9   4  13         90.82         86.54        33.80 o                         
  -4   4  13        305.75        319.42        16.80 o                         
  -3   4  13       1641.06       1512.11        60.70 o                         
  -2   4  13        332.62        310.72        15.03 o                         
  -1   4  13        868.28        848.10        15.40 o                         
   0   4  13        634.71        671.09        21.32 o                         
   1   4  13        739.77        745.86        25.31 o                         
   2   4  13        406.47        378.62        17.47 o                         
   3   4  13       1623.35       1568.36        53.96 o                         
   4   4  13        226.94        249.83         9.26 o                         
   5   4  13        129.56        164.26        11.89 o                         
   6   4  13         36.34         33.34        16.59 o                         
   7   4  13        367.07        304.47        17.86 o                         
   8   4  13         27.86         35.79        18.96 o                         
   9   4  13         91.91         98.31        20.84 o                         
  10   4  13         35.50         37.22        19.72 o                         
  -4   5  13         46.90         39.17        15.26 o                         
  -3   5  13        352.82        319.32        12.66 o                         
  -2   5  13        280.48        254.06         8.57 o                         
  -1   5  13        104.92        112.10         9.97 o                         
   0   5  13         32.50         53.39         9.96 o                         
   1   5  13         82.63        100.53        15.14 o                         
   2   5  13        222.70        210.51        13.28 o                         
   3   5  13        310.41        331.13        17.29 o                         
   4   5  13         36.61         42.46        10.89 o                         
   5   5  13        113.19        133.82        16.38 o                         
   6   5  13        106.53        123.89        16.19 o                         
   7   5  13        168.08        170.12        18.49 o                         
   8   5  13         18.01         13.34        18.71 o                         
   9   5  13         37.64         34.16        23.49 o                         
  -2   6  13         57.21         44.33        11.24 o                         
  -1   6  13         98.54        112.81        20.20 o                         
   0   6  13        476.55        489.75        28.09 o                         
   1   6  13        146.33        157.97         9.73 o                         
   2   6  13         33.53         45.73        10.59 o                         
   3   6  13        531.76        512.88        18.46 o                         
   4   6  13        283.74        273.31        17.24 o                         
   5   6  13        257.80        289.60        17.53 o                         
   6   6  13        178.09        187.62        30.37 o                         
   7   6  13          8.16          0.95        19.00 o                         
   8   6  13         20.62         35.33        21.27 o                         
   9   6  13         33.27         60.65        24.90 o                         
  -4   7  13         23.25        -18.30        24.39 o                         
  -2   7  13       1002.56        916.85        28.90 o                         
  -1   7  13        544.71        519.16        14.86 o                         
   0   7  13        352.67        477.82        20.47 o                         
   1   7  13        496.55        483.64        11.91 o                         
   2   7  13        996.39       1025.26        18.50 o                         
   3   7  13        185.80        197.17        16.91 o                         
   4   7  13         19.44         10.96        16.89 o                         
   5   7  13        195.76        207.50        18.29 o                         
   6   7  13         84.54        102.96        21.03 o                         
   7   7  13         27.56         24.62        22.53 o                         
   8   7  13         44.52         55.13        23.19 o                         
  -3   8  13         23.90        -14.75        25.08 o                         
  -2   8  13          2.71         26.51        16.22 o                         
  -1   8  13        159.93        121.61        18.45 o                         
   0   8  13        101.22         79.47        19.61 o                         
   1   8  13        138.11        148.58        23.59 o                         
   2   8  13          6.07         10.44        14.81 o                         
   3   8  13         11.14         15.27        18.68 o                         
   4   8  13          0.11          0.01        18.38 o                         
   5   8  13         66.10         35.42        18.92 o                         
   6   8  13          2.28         26.59        22.53 o                         
   7   8  13          2.67          8.02        22.82 o                         
  -3   9  13         27.24        -19.57        28.52 o                         
  -2   9  13         11.30         39.34        16.18 o                         
  -1   9  13         54.97         35.53        19.32 o                         
   0   9  13        133.39        158.81        21.71 o                         
   1   9  13         49.11         34.75        21.79 o                         
   2   9  13         18.02         19.76        23.25 o                         
   3   9  13         29.98         52.96        19.89 o                         
   4   9  13          0.73          3.31        19.35 o                         
   5   9  13         22.95          9.01        23.62 o                         
   6   9  13         11.42          0.66        25.00 o                         
  -3  10  13         65.77        -21.61        28.09 o                         
  -2  10  13         24.28         43.18        18.97 o                         
  -1  10  13         20.41         52.22        31.39 o                         
   0  10  13        136.85        182.50        43.96 o                         
   1  10  13         20.94         43.13        26.60 o                         
   2  10  13         26.17         39.73        30.22 o                         
   3  10  13         73.95         77.45        34.60 o                         
   4  10  13         57.71         49.20        24.14 o                         
   5  10  13          8.03         36.82        30.83 o                         
  -2  11  13         52.26         54.42        31.02 o                         
  -1  11  13         11.70         13.69        19.85 o                         
   0  11  13          0.13         59.86        40.00 o                         
   1  11  13         12.50         28.41        25.25 o                         
   2  11  13         53.33         81.77        33.24 o                         
   0   0  14         96.92        110.69         5.52 o                         
   1   0  14       4437.49       4866.15        43.22 o                         
   2   0  14       1485.11       1405.88        16.59 o                         
   3   0  14        485.11        411.60        17.47 o                         
   4   0  14        338.51        392.75         8.25 o                         
   5   0  14        646.31        680.21        12.31 o                         
   6   0  14        367.56        373.81        14.06 o                         
   7   0  14          3.74          0.59        11.80 o                         
   8   0  14        148.75        144.30        14.29 o                         
   9   0  14         91.29         72.52        31.96 o                         
  10   0  14         14.83         29.84        22.40 o                         
 -10   1  14         90.07         84.71        30.30 o                         
  -9   1  14         59.50         16.05        29.75 o                         
  -8   1  14         94.11         93.28        17.86 o                         
  -7   1  14        332.44        361.17        14.55 o                         
  -6   1  14        126.52        130.66        23.19 o                         
  -5   1  14       1671.08       1558.63        28.11 o                         
  -4   1  14       1198.86       1154.06        33.17 o                         
  -3   1  14       1971.96       1975.16        40.96 o                         
  -2   1  14        353.72        374.49         7.47 o                         
  -1   1  14        741.65        659.22         8.88 o                         
   0   1  14       1637.87       1806.17        35.02 o                         
   1   1  14        653.72        582.84        14.47 o                         
   2   1  14        171.92        174.27         4.52 o                         
   3   1  14       2164.08       2114.43        26.81 o                         
   4   1  14       1371.82       1317.85        28.72 o                         
   5   1  14       1490.30       1402.75        18.18 o                         
   6   1  14        103.60         95.24         8.75 o                         
   7   1  14        295.89        298.60        12.66 o                         
   8   1  14         65.01         54.05        13.61 o                         
   9   1  14         74.42         53.82        12.64 o                         
  10   1  14         96.14        136.72        22.51 o                         
 -10   2  14         27.43         17.81        34.86 o                         
  -9   2  14         15.56          8.95        29.13 o                         
  -8   2  14         66.34         42.70        27.46 o                         
  -7   2  14         81.80         76.91        25.32 o                         
  -5   2  14         34.00         27.71        18.91 o                         
  -4   2  14        155.36        155.76        17.72 o                         
  -3   2  14        841.80        881.62        21.38 o                         
  -1   2  14       2120.11       2034.67        17.70 o                         
   0   2  14         70.97         67.37         4.15 o                         
   1   2  14       2156.46       2175.78        19.55 o                         
   2   2  14        373.21        403.90         5.31 o                         
   3   2  14        779.58        778.79        14.03 o                         
   4   2  14        180.93        165.42         6.54 o                         
   5   2  14         38.26         29.92         8.77 o                         
   6   2  14        398.81        371.43        15.67 o                         
   7   2  14         72.54         60.49        12.80 o                         
   8   2  14         63.52         50.82        12.88 o                         
   9   2  14          5.49         13.32        13.13 o                         
  10   2  14         22.41         20.53        15.12 o                         
 -10   3  14          4.47         42.78        36.29 o                         
  -9   3  14         22.44          4.01        33.75 o                         
  -8   3  14        165.31        127.52        27.55 o                         
  -5   3  14       1035.33       1030.82        25.56 o                         
  -4   3  14       1080.96       1083.25        23.20 o                         
  -3   3  14       2397.43       2266.36        26.98 o                         
  -2   3  14        404.39        396.45        15.76 o                         
  -1   3  14       2420.12       2431.74        23.07 o                         
   0   3  14         54.40         65.47         6.60 o                         
   1   3  14       2461.88       2521.90        41.40 o                         
   2   3  14        374.66        385.57         8.66 o                         
   3   3  14       2426.66       2403.17        24.26 o                         
   4   3  14       1009.35        980.12        17.57 o                         
   5   3  14       1094.90       1016.27        36.07 o                         
   6   3  14        917.96        859.18        14.25 o                         
   7   3  14         12.64         -1.99        12.13 o                         
   8   3  14        170.17        148.84        13.98 o                         
   9   3  14         23.42         38.94        15.15 o                         
  10   3  14          4.53          4.48        22.13 o                         
  11   3  14          8.78         -2.61        24.27 o                         
 -10   4  14          9.50        -13.82        32.32 o                         
  -9   4  14         15.27          9.48        34.64 o                         
  -5   4  14        185.28        159.51        20.19 o                         
  -4   4  14         97.30         77.99        16.81 o                         
  -3   4  14         92.79         96.14        13.84 o                         
  -2   4  14        100.03         90.79        15.19 o                         
  -1   4  14       1463.68       1471.05        25.21 o                         
   0   4  14        848.09        735.45        11.65 o                         
   1   4  14       1500.82       1453.35        14.49 o                         
   2   4  14        172.99        163.47        11.34 o                         
   3   4  14         92.08        105.21         8.13 o                         
   4   4  14         69.21         68.79         8.77 o                         
   5   4  14        241.14        217.99        11.98 o                         
   6   4  14        247.81        289.71        18.23 o                         
   7   4  14        187.44        177.08        18.35 o                         
   8   4  14         75.79         78.31        19.29 o                         
   9   4  14         12.32         -2.49        20.29 o                         
  10   4  14          8.54         -8.55        23.56 o                         
  -4   5  14        427.88        415.65        19.44 o                         
  -3   5  14        246.14        213.37        21.21 o                         
  -2   5  14        588.14        600.84        27.77 o                         
  -1   5  14        672.14        683.53        23.35 o                         
   0   5  14         28.56         34.20        10.30 o                         
   1   5  14        610.36        622.13        14.99 o                         
   2   5  14        540.15        587.61        18.03 o                         
   3   5  14        332.03        335.18        18.16 o                         
   4   5  14        467.13        457.99        25.75 o                         
   5   5  14        553.57        578.38        18.17 o                         
   6   5  14          6.19          7.80        17.84 o                         
   7   5  14         12.52         15.40        17.61 o                         
   8   5  14         89.53         89.73        22.64 o                         
   9   5  14         22.19          2.92        23.31 o                         
  -3   6  14         80.74         19.06        23.28 o                         
  -2   6  14        999.12        932.09        25.29 o                         
  -1   6  14        100.02         97.97        24.61 o                         
   0   6  14        425.23        416.83        16.13 o                         
   1   6  14         74.73         71.46         9.79 o                         
   2   6  14        881.75        890.57        13.60 o                         
   3   6  14         59.50         61.72        14.34 o                         
   4   6  14        134.46        156.84        17.07 o                         
   5   6  14         32.40         49.15        18.21 o                         
   6   6  14         21.60         25.31        19.66 o                         
   7   6  14         25.62         20.47        21.40 o                         
   8   6  14         29.80         18.44        22.14 o                         
  -2   7  14        370.05        334.81        24.47 o                         
  -1   7  14         69.25         88.24        12.60 o                         
   0   7  14        463.13        489.95        19.70 o                         
   1   7  14         73.11         82.28        11.28 o                         
   2   7  14        328.55        382.67        16.58 o                         
   3   7  14        664.73        741.00        54.78 o                         
   4   7  14        130.92        106.87        17.81 o                         
   5   7  14        189.31        223.93        21.02 o                         
   6   7  14        119.71        121.42        21.14 o                         
   7   7  14         12.36         13.93        20.16 o                         
   8   7  14          8.15         14.09        22.36 o                         
  -3   8  14         13.54        -10.39        27.05 o                         
  -2   8  14        223.69        181.39        25.80 o                         
  -1   8  14        259.69        286.05        16.95 o                         
   0   8  14        124.83        141.34        22.82 o                         
   1   8  14        264.28        290.02        24.42 o                         
   2   8  14        223.79        196.24        16.21 o                         
   3   8  14         10.17          3.37        17.26 o                         
   4   8  14         32.70         22.42        19.37 o                         
   5   8  14          0.12          9.44        19.65 o                         
   6   8  14         30.15         43.93        22.48 o                         
   7   8  14         10.08         24.71        25.27 o                         
  -3   9  14         26.03        -12.46        26.46 o                         
  -2   9  14         36.14         51.61        18.33 o                         
  -1   9  14        161.14        176.00        22.29 o                         
   0   9  14         66.07        173.59        59.28 o                         
   1   9  14        145.77        128.05        23.58 o                         
   2   9  14         41.14         54.19        24.89 o                         
   3   9  14         22.19         15.74        17.44 o                         
   4   9  14          9.54         18.21        20.69 o                         
   5   9  14         27.51          1.97        24.56 o                         
   6   9  14         11.27         10.55        28.65 o                         
  -2  10  14         11.79         38.07        18.37 o                         
  -1  10  14         49.60         84.35        17.11 o                         
   0  10  14          2.70         61.11        22.40 o                         
   1  10  14         51.84         79.09        29.97 o                         
   2  10  14         16.59         36.94        30.76 o                         
   3  10  14         10.22         38.57        30.06 o                         
   4  10  14         16.16         16.05        19.91 o                         
   5  10  14          3.33          7.00        34.49 o                         
  -1  11  14          6.46         54.41        25.78 o                         
   0  11  14         16.80         52.32        29.88 o                         
   1  11  14          7.11         11.76        30.47 o                         
   1   0  15         83.29        104.38        12.14 o                         
   2   0  15       2417.55       2475.37        29.91 o                         
   3   0  15         54.58         74.06         8.12 o                         
   4   0  15       1728.04       1609.44        26.42 o                         
   5   0  15        347.54        414.99        14.73 o                         
   6   0  15        210.74        194.09        11.97 o                         
   7   0  15        214.20        199.79        12.74 o                         
   8   0  15          1.48         -0.24        12.98 o                         
   9   0  15         43.42         47.12        19.17 o                         
  10   0  15          5.82         -6.55        20.00 o                         
 -10   1  15         58.55         57.01        32.78 o                         
  -9   1  15         15.04        -23.93        28.65 o                         
  -8   1  15         85.48         98.11        17.55 o                         
  -7   1  15        242.98        232.94        12.36 o                         
  -6   1  15        117.24        121.77        12.07 o                         
  -5   1  15         34.01         41.19        14.41 o                         
  -4   1  15       1547.74       1610.26        32.60 o                         
  -3   1  15        342.74        352.61        16.06 o                         
  -2   1  15        625.08        648.36        22.84 o                         
  -1   1  15       1002.46       1028.58        23.96 o                         
   0   1  15       3498.56       3628.03        51.06 o                         
   1   1  15       1092.98       1154.40        13.35 o                         
   2   1  15        745.41        770.79        13.02 o                         
   3   1  15        454.38        443.74        12.95 o                         
   4   1  15       1565.14       1565.99        30.96 o                         
   5   1  15         42.79         36.81         7.79 o                         
   6   1  15        139.27        118.26        10.02 o                         
   7   1  15        279.20        260.41        12.39 o                         
   8   1  15        107.23        109.70        14.04 o                         
   9   1  15         17.91         23.75        14.44 o                         
  10   1  15         52.30         70.53        19.94 o                         
 -10   2  15          3.09        -16.15        34.18 o                         
  -9   2  15         73.64         85.45        31.25 o                         
  -8   2  15        296.97        277.49        29.82 o                         
  -7   2  15        323.96        310.58        27.13 o                         
  -5   2  15        404.53        419.57        23.42 o                         
  -4   2  15        945.00        938.58        23.68 o                         
  -2   2  15       1461.55       1429.75        21.11 o                         
  -1   2  15       2328.71       2418.18        39.76 o                         
   0   2  15       1462.10       1395.99        15.35 o                         
   1   2  15       2280.20       2399.42        50.12 o                         
   2   2  15       1474.53       1431.83        23.09 o                         
   3   2  15        301.56        302.08         8.11 o                         
   4   2  15        926.78        908.45        17.05 o                         
   5   2  15        422.50        416.63        14.80 o                         
   6   2  15        895.15        943.73        24.69 o                         
   7   2  15        319.23        285.23        16.74 o                         
   8   2  15        280.85        283.33        13.77 o                         
   9   2  15         84.06        105.74        15.55 o                         
  10   2  15          2.94          2.92        17.39 o                         
 -10   3  15         37.56         20.35        37.04 o                         
  -9   3  15         16.72         -6.03        34.19 o                         
  -8   3  15        178.83        169.78        28.62 o                         
  -5   3  15       1181.36       1104.01        25.82 o                         
  -4   3  15        108.40         81.38        19.77 o                         
  -3   3  15        218.24        181.35        17.63 o                         
  -2   3  15       1236.48       1198.81        18.56 o                         
  -1   3  15        295.66        282.55        23.01 o                         
   0   3  15       2865.19       2770.84        70.60 o                         
   1   3  15        240.52        229.52         8.41 o                         
   2   3  15       1259.95       1232.52        36.57 o                         
   3   3  15        290.80        252.49         9.09 o                         
   4   3  15        105.60        101.72         8.03 o                         
   5   3  15       1007.78        930.23        22.97 o                         
   6   3  15         35.94         21.30        11.20 o                         
   7   3  15        167.12        185.94        13.16 o                         
   8   3  15        146.93        147.37        18.47 o                         
   9   3  15         25.00         16.82        14.47 o                         
  10   3  15         40.77         33.53        21.79 o                         
  -9   4  15          3.69        -20.59        34.38 o                         
  -5   4  15         35.76         39.46        18.05 o                         
  -4   4  15        747.13        711.21        22.24 o                         
  -3   4  15         60.81         62.13        15.86 o                         
  -2   4  15       2055.95       2014.63        26.27 o                         
  -1   4  15        221.04        241.78         8.41 o                         
   0   4  15        744.37        743.33         9.90 o                         
   1   4  15        245.23        272.23        11.23 o                         
   2   4  15       1836.53       1879.77        36.31 o                         
   3   4  15         40.30         44.08         8.40 o                         
   4   4  15        874.82        828.95        19.70 o                         
   5   4  15         57.01         60.44        12.46 o                         
   6   4  15        268.55        295.14        17.94 o                         
   7   4  15          1.63          6.58        19.24 o                         
   8   4  15         41.25         24.75        21.25 o                         
   9   4  15          3.87        -13.53        20.44 o                         
  10   4  15         72.55         37.13        33.14 o                         
  -5   5  15        382.31        398.67        22.17 o                         
  -4   5  15        863.42        831.16        22.44 o                         
  -3   5  15        330.37        308.77        27.19 o                         
  -2   5  15       1133.38       1034.91        38.43 o                         
  -1   5  15        151.81        145.21         9.23 o                         
   0   5  15        280.35        315.12        31.43 o                         
   1   5  15        185.81        176.11        12.44 o                         
   2   5  15       1167.85       1128.11        44.70 o                         
   3   5  15        420.61        452.72        17.56 o                         
   4   5  15        761.54        725.76        41.24 o                         
   5   5  15        375.64        410.36        25.08 o                         
   6   5  15         75.19         67.22        18.80 o                         
   7   5  15          7.61         -6.02        18.68 o                         
   8   5  15         51.31         85.62        22.33 o                         
   9   5  15          8.24         -8.99        21.80 o                         
  -3   6  15        235.48        192.29        23.62 o                         
  -2   6  15        140.75        140.58        21.89 o                         
  -1   6  15        579.12        566.30        13.96 o                         
   0   6  15        485.10        464.15        11.19 o                         
   1   6  15        548.34        593.64        12.56 o                         
   2   6  15        111.98        150.92        12.21 o                         
   3   6  15        194.68        218.23        23.45 o                         
   4   6  15         14.03         30.73        15.67 o                         
   5   6  15        107.85        102.29        16.71 o                         
   6   6  15         38.02         37.37        17.21 o                         
   7   6  15         22.25          5.38        21.21 o                         
   8   6  15         36.63         52.59        24.43 o                         
  -3   7  15         54.59         17.08        24.68 o                         
  -2   7  15        131.61        123.09        23.98 o                         
  -1   7  15         61.41         83.30        20.25 o                         
   0   7  15        138.65        200.51        14.39 o                         
   1   7  15         90.06         99.82        11.92 o                         
   2   7  15        172.58        184.00        16.23 o                         
   3   7  15         33.08         26.25        15.62 o                         
   4   7  15         58.23         49.92        18.03 o                         
   5   7  15         15.15         28.43        19.08 o                         
   6   7  15         34.32         48.52        18.56 o                         
   7   7  15          2.48         -0.81        19.88 o                         
  -3   8  15         35.82         -1.91        24.68 o                         
  -2   8  15        171.13        161.45        24.16 o                         
  -1   8  15          4.34         38.82        22.58 o                         
   0   8  15        890.55        938.48        14.98 o                         
   1   8  15          4.27         14.58        21.70 o                         
   2   8  15        166.51        200.85        17.45 o                         
   3   8  15         45.87         32.32        17.32 o                         
   4   8  15        112.08        132.64        19.25 o                         
   5   8  15         27.73         36.16        20.28 o                         
   6   8  15         58.56         77.46        21.02 o                         
   7   8  15          1.56        -22.31        35.50 o                         
  -2   9  15         40.44         47.75        26.91 o                         
  -1   9  15         20.89         68.26        23.80 o                         
   0   9  15          9.09         79.52        50.63 o                         
   1   9  15         24.72         30.84        23.91 o                         
   2   9  15         48.72         41.69        28.34 o                         
   3   9  15         12.24         23.01        21.11 o                         
   4   9  15         38.33         14.75        20.46 o                         
   5   9  15         15.36         26.75        23.50 o                         
   6   9  15         12.23         16.83        31.16 o                         
  -2  10  15         77.06         63.58        27.84 o                         
  -1  10  15          6.46         69.14        27.13 o                         
   0  10  15         39.94         73.66        52.31 o                         
   1  10  15          6.89         47.56        29.83 o                         
   2  10  15         72.87         59.32        25.77 o                         
   3  10  15         12.53         -3.56        33.58 o                         
   4  10  15         32.44         20.40        23.24 o                         
   5  10  15          3.61         10.34        31.50 o                         
  -1  11  15          0.42         17.78        27.98 o                         
   0  11  15          2.14        -12.35        26.79 o                         
   1  11  15          1.02          4.44        33.18 o                         
   0   0  16        587.37        602.01         9.42 o                         
   1   0  16       2572.91       2755.77        26.42 o                         
   2   0  16         56.35         58.31         6.02 o                         
   3   0  16         28.13         31.83         5.90 o                         
   4   0  16        202.09        205.86        12.14 o                         
   5   0  16         21.15         32.12         8.51 o                         
   6   0  16         17.13         26.60         9.44 o                         
   7   0  16        572.65        557.98        14.38 o                         
   8   0  16        121.11        142.77        16.94 o                         
   9   0  16         90.32         95.23        20.89 o                         
  10   0  16         17.48         22.34        22.22 o                         
 -10   1  16          8.94         -8.05        33.30 o                         
  -9   1  16          4.46        -23.91        28.67 o                         
  -8   1  16          1.59         -6.17        18.30 o                         
  -7   1  16        337.28        365.08        13.91 o                         
  -6   1  16         40.88         49.62        11.91 o                         
  -5   1  16        146.07        128.01        14.10 o                         
  -4   1  16        120.32        145.80        16.94 o                         
  -3   1  16        152.72        169.67         9.49 o                         
  -2   1  16        716.45        688.01        13.36 o                         
  -1   1  16       5085.44       5290.39        79.24 o                         
   0   1  16        547.18        517.79        20.09 o                         
   1   1  16       4948.72       5129.53        47.79 o                         
   2   1  16        883.68        853.17         9.11 o                         
   3   1  16         96.54         97.67         6.49 o                         
   4   1  16         61.34         60.57         7.73 o                         
   5   1  16        108.54        104.03         8.29 o                         
   6   1  16         63.38         58.83        10.31 o                         
   7   1  16        319.57        339.82        14.46 o                         
   8   1  16         12.38          2.10        13.19 o                         
   9   1  16          2.10         12.47        14.91 o                         
  10   1  16         15.74         24.37        22.13 o                         
 -10   2  16          4.38        -24.35        35.07 o                         
  -9   2  16        213.05        203.70        32.46 o                         
  -8   2  16         17.68          8.04        28.26 o                         
  -7   2  16          6.29          3.40        26.25 o                         
  -6   2  16        214.10        198.28        25.31 o                         
  -5   2  16       1501.33       1491.81        29.86 o                         
  -4   2  16       1309.42       1249.11        27.33 o                         
  -3   2  16       1954.53       2008.83        29.65 o                         
  -2   2  16        826.74        837.90        19.07 o                         
  -1   2  16        948.82        948.73        15.07 o                         
   0   2  16        115.92        115.32         6.00 o                         
   1   2  16       1062.42       1062.07        27.53 o                         
   2   2  16        796.98        815.51        12.61 o                         
   3   2  16       1946.08       1983.56        44.63 o                         
   4   2  16       1234.92       1173.80        22.94 o                         
   5   2  16       1518.33       1469.72        49.61 o                         
   6   2  16        138.03        138.44        12.33 o                         
   7   2  16          9.65         19.19        12.33 o                         
   8   2  16         14.50         -1.69        14.24 o                         
   9   2  16        210.74        249.08        17.06 o                         
  10   2  16          1.58         16.75        15.81 o                         
 -10   3  16         16.39         -3.99        37.34 o                         
  -8   3  16        223.44        198.41        30.77 o                         
  -4   3  16         60.65         50.48        20.00 o                         
  -3   3  16        238.69        230.07        19.56 o                         
  -2   3  16        347.60        342.02        14.93 o                         
  -1   3  16        136.31        139.92        11.00 o                         
   0   3  16       5767.60       5734.78        60.99 o                         
   1   3  16         75.08         86.96         7.76 o                         
   2   3  16        231.37        249.10        12.38 o                         
   3   3  16        256.39        250.83        11.45 o                         
   4   3  16         82.82         74.41        10.84 o                         
   5   3  16        331.24        334.19        20.55 o                         
   6   3  16         10.50         13.17         9.71 o                         
   7   3  16        249.13        268.17        13.78 o                         
   8   3  16        172.03        172.92        15.24 o                         
   9   3  16         14.69         17.35        15.42 o                         
  10   3  16         12.01        -23.89        28.52 o                         
  -9   4  16        102.57         63.97        33.60 o                         
  -5   4  16        395.71        393.72        23.31 o                         
  -4   4  16         45.21         36.49        19.22 o                         
  -3   4  16        152.12        159.62        17.91 o                         
  -2   4  16        267.85        255.62        18.16 o                         
  -1   4  16        949.78        876.19        14.29 o                         
   0   4  16        317.49        333.24        15.44 o                         
   1   4  16       1094.90       1036.02        38.93 o                         
   2   4  16        301.64        325.01        13.49 o                         
   3   4  16        196.02        206.64        10.21 o                         
   4   4  16         36.07         32.72         9.63 o                         
   5   4  16        394.48        375.74        15.34 o                         
   6   4  16          6.81          7.23        16.10 o                         
   7   4  16        105.95         92.80        19.55 o                         
   8   4  16         82.93         67.71        21.82 o                         
   9   4  16        123.18        127.28        22.91 o                         
  -5   5  16        192.59        174.03        20.90 o                         
  -4   5  16         41.20          9.52        19.59 o                         
  -3   5  16        196.51        167.15        19.42 o                         
  -2   5  16        307.67        313.55        24.51 o                         
  -1   5  16        375.35        365.73        18.83 o                         
   0   5  16       1422.54       1468.64        13.32 o                         
   1   5  16        440.86        405.35        12.84 o                         
   2   5  16        307.34        335.17        11.21 o                         
   3   5  16        160.39        163.16        14.37 o                         
   4   5  16         31.54         38.01        13.79 o                         
   5   5  16        234.77        228.06        13.66 o                         
   6   5  16          9.94          9.58        16.98 o                         
   7   5  16        172.41        207.25        21.82 o                         
   8   5  16         97.54        112.12        22.32 o                         
   9   5  16         10.22         -8.80        20.58 o                         
  -3   6  16        270.73        193.41        23.45 o                         
  -1   6  16        273.40        317.30        15.02 o                         
   0   6  16        130.84        133.71         9.21 o                         
   1   6  16        305.44        320.30        12.00 o                         
   2   6  16        648.81        694.88        27.13 o                         
   3   6  16        265.25        264.21        16.08 o                         
   4   6  16        203.12        237.29        18.28 o                         
   5   6  16        114.94        127.27        19.84 o                         
   6   6  16         37.36         43.89        19.26 o                         
   7   6  16         18.95         16.26        18.91 o                         
   8   6  16          9.45         -5.10        35.98 o                         
  -3   7  16         31.19        -18.05        26.33 o                         
  -2   7  16         11.69         11.13        22.99 o                         
  -1   7  16        109.62        120.20        20.09 o                         
   0   7  16        413.67        417.44        12.47 o                         
   1   7  16        108.41        112.27        13.69 o                         
   2   7  16         10.82          6.09        14.62 o                         
   3   7  16         33.23         45.30        16.90 o                         
   4   7  16         56.40         56.62        18.33 o                         
   5   7  16         70.49         72.25        32.50 o                         
   6   7  16          1.14        -14.74        21.64 o                         
   7   7  16         47.34         33.88        22.00 o                         
  -3   8  16        210.95        127.70        28.47 o                         
  -2   8  16        161.07        144.51        23.31 o                         
  -1   8  16         46.49         69.80        21.77 o                         
   0   8  16        605.21        581.78        29.07 o                         
   1   8  16         76.68         77.84        21.12 o                         
   2   8  16        162.99        220.16        17.42 o                         
   3   8  16        227.09        203.23        18.70 o                         
   4   8  16          7.32        -10.05        19.37 o                         
   5   8  16         26.42         44.14        22.80 o                         
   6   8  16         29.65         37.80        21.86 o                         
  -2   9  16         53.02         57.48        24.07 o                         
  -1   9  16         16.30         64.85        25.22 o                         
   0   9  16         36.20        110.43        58.46 o                         
   1   9  16         22.67         44.00        24.84 o                         
   2   9  16         41.36         58.96        29.60 o                         
   3   9  16          4.34          1.26        19.72 o                         
   4   9  16         21.88         14.53        20.49 o                         
   5   9  16          9.11         29.90        24.06 o                         
  -2  10  16          2.86        -17.13        30.03 o                         
  -1  10  16          2.65         64.76        28.50 o                         
   0  10  16         20.32        105.14        26.77 o                         
   1  10  16          3.12         10.52        28.64 o                         
   2  10  16          3.69         14.07        30.14 o                         
   3  10  16         12.87        -11.40        33.28 o                         
   4  10  16         13.75         -0.03        34.72 o                         
   1  11  16         13.14          9.00        29.96 o                         
   1   0  17        918.44        975.88         9.07 o                         
   2   0  17        108.79        108.48         6.90 o                         
   3   0  17        894.61        863.84        25.71 o                         
   4   0  17       1244.09       1213.70        15.72 o                         
   5   0  17        856.33        905.86        22.10 o                         
   6   0  17        181.50        171.50        10.28 o                         
   7   0  17         48.12         52.85        13.38 o                         
   8   0  17        136.27        138.76        14.64 o                         
   9   0  17         22.43         37.32        32.28 o                         
  10   0  17          0.60          8.09        23.98 o                         
 -10   1  17         60.88         52.80        33.78 o                         
  -9   1  17         90.51         70.39        30.45 o                         
  -8   1  17         27.45         32.91        18.47 o                         
  -7   1  17        106.07        140.91        28.35 o                         
  -6   1  17          8.48         11.16        11.78 o                         
  -5   1  17        517.27        559.84        16.81 o                         
  -4   1  17        463.36        477.96        20.63 o                         
  -3   1  17       1222.23       1201.46        59.87 o                         
  -2   1  17       1053.36       1023.36        10.82 o                         
  -1   1  17       1729.72       1791.25        55.51 o                         
   0   1  17        812.83        870.36        24.19 o                         
   1   1  17       1634.09       1673.07        30.84 o                         
   2   1  17       1013.70       1028.47        10.82 o                         
   3   1  17       1010.10        943.09        29.85 o                         
   4   1  17        478.77        466.74        16.15 o                         
   5   1  17        448.66        457.76        10.35 o                         
   6   1  17          4.50          6.96        12.23 o                         
   7   1  17         79.90        105.16        12.84 o                         
   8   1  17         35.28         27.68        14.80 o                         
   9   1  17         87.44        109.93        17.39 o                         
  10   1  17         64.95        103.07        20.95 o                         
 -10   2  17          0.71         -5.30        36.39 o                         
  -9   2  17          2.47         15.93        30.99 o                         
  -8   2  17         58.78         62.01        27.18 o                         
  -7   2  17        161.81        175.58        28.41 o                         
  -6   2  17         76.22         86.45        25.77 o                         
  -5   2  17        177.01        160.95        21.82 o                         
  -4   2  17        108.39        123.38        18.25 o                         
  -3   2  17         69.07         87.66        14.51 o                         
  -2   2  17        686.56        686.85        19.68 o                         
  -1   2  17       1615.61       1528.81        15.85 o                         
   0   2  17        370.78        398.36         7.13 o                         
   1   2  17       1707.07       1636.01        15.90 o                         
   2   2  17        764.73        751.10        15.09 o                         
   3   2  17        129.63        150.64         8.82 o                         
   4   2  17        137.01        138.65         9.26 o                         
   5   2  17        157.63        181.74        18.04 o                         
   6   2  17        129.29        134.56        11.18 o                         
   7   2  17        199.66        207.78        13.10 o                         
   8   2  17         71.90         79.46        15.17 o                         
   9   2  17          9.66         -4.87        15.11 o                         
  10   2  17          0.90          8.37        18.29 o                         
  -9   3  17         23.06         -6.22        35.30 o                         
  -8   3  17         13.70         21.36        31.67 o                         
  -6   3  17         21.98         27.75        22.06 o                         
  -5   3  17        180.10        158.44        24.10 o                         
  -4   3  17        100.62         92.18        21.46 o                         
  -3   3  17        960.24        921.06        56.24 o                         
  -2   3  17        387.19        401.10        17.48 o                         
  -1   3  17       1259.79       1265.17        28.77 o                         
   0   3  17        137.76        168.89         7.89 o                         
   1   3  17       1409.41       1395.71        22.11 o                         
   2   3  17        350.46        375.60         9.83 o                         
   3   3  17       1014.40        982.91        35.39 o                         
   4   3  17        137.91        120.33        11.24 o                         
   5   3  17        253.63        235.12        18.84 o                         
   6   3  17         40.19         39.15        14.24 o                         
   7   3  17         24.15         42.31        17.52 o                         
   8   3  17         31.19         35.33        14.99 o                         
   9   3  17         16.82         27.60        16.74 o                         
  10   3  17         67.06         98.73        27.62 o                         
  -9   4  17         42.71          4.19        28.90 o                         
  -5   4  17         11.70          7.37        21.62 o                         
  -3   4  17        348.59        334.60        19.61 o                         
  -2   4  17          4.00          3.47        18.19 o                         
  -1   4  17        531.52        546.45        13.53 o                         
   0   4  17        209.92        222.98         8.75 o                         
   1   4  17        622.17        606.89        21.93 o                         
   2   4  17          7.84         17.08         8.83 o                         
   3   4  17        292.34        291.67        11.35 o                         
   4   4  17         79.28         69.92         9.88 o                         
   5   4  17         22.88         10.53        12.52 o                         
   6   4  17         33.14         33.13        17.68 o                         
   7   4  17          2.54         -2.11        18.88 o                         
   8   4  17          1.75         -5.15        28.20 o                         
   9   4  17         34.20          6.68        22.56 o                         
  -5   5  17         23.94         11.44        18.81 o                         
  -4   5  17        136.00        131.04        18.96 o                         
  -3   5  17       1384.00       1318.26        40.52 o                         
  -2   5  17        152.27        136.22        13.08 o                         
  -1   5  17       1144.79       1155.21        75.08 o                         
   0   5  17       2760.67       2608.04        48.56 o                         
   1   5  17       1104.58       1158.95        17.15 o                         
   2   5  17        169.59        162.15        11.96 o                         
   3   5  17       1356.93       1464.17        83.38 o                         
   4   5  17        166.70        160.43        13.69 o                         
   5   5  17         17.50         27.07        13.29 o                         
   6   5  17         15.84          0.26        18.29 o                         
   7   5  17         25.04         21.74        22.06 o                         
   8   5  17          4.28          1.97        21.48 o                         
  -2   6  17        183.25        133.78        22.25 o                         
  -1   6  17        138.70        153.04        14.30 o                         
   0   6  17         17.34         38.55        12.81 o                         
   1   6  17        228.09        246.15        11.98 o                         
   2   6  17        204.29        163.75        12.04 o                         
   3   6  17         41.83         47.69        15.20 o                         
   4   6  17          1.19          2.58        18.02 o                         
   5   6  17        250.27        255.54        19.41 o                         
   6   6  17         26.09         46.80        20.96 o                         
   7   6  17         19.72         27.91        19.56 o                         
   8   6  17         42.29         45.76        25.19 o                         
  -3   7  17         20.58        -15.49        25.19 o                         
  -2   7  17         21.61         25.08        22.91 o                         
  -1   7  17         83.45        116.14        15.23 o                         
   0   7  17         82.58        160.12        14.75 o                         
   1   7  17         67.85         69.19        12.79 o                         
   2   7  17          8.12         11.94        15.36 o                         
   3   7  17         11.11         32.29        17.90 o                         
   4   7  17         37.47         27.85        18.82 o                         
   5   7  17          3.07         -6.66        19.00 o                         
   6   7  17         10.25         19.96        22.11 o                         
   7   7  17          2.00         11.53        24.65 o                         
  -2   8  17         29.53         15.47        24.60 o                         
  -1   8  17        120.99        161.07        27.52 o                         
   0   8  17        252.62        259.26        16.20 o                         
   1   8  17        134.57        160.15        23.56 o                         
   2   8  17         45.49         31.30        17.84 o                         
   3   8  17         25.79          5.90        20.03 o                         
   4   8  17          1.38         24.58        19.72 o                         
   5   8  17         11.92         24.13        21.24 o                         
   6   8  17         16.22         12.18        27.24 o                         
  -3   9  17         72.58         16.79        26.03 o                         
  -2   9  17         59.67         47.51        26.34 o                         
  -1   9  17         36.25         55.94        17.36 o                         
   0   9  17        157.25        242.82        25.63 o                         
   1   9  17         37.68         46.31        25.09 o                         
   2   9  17         48.36         46.37        29.44 o                         
   3   9  17         64.63         76.59        27.52 o                         
   4   9  17         10.34         11.64        23.51 o                         
   5   9  17         34.12         61.83        22.98 o                         
  -2  10  17         36.59         12.40        27.77 o                         
  -1  10  17          7.13         26.48        27.55 o                         
   0  10  17         23.81        103.64        27.77 o                         
   2  10  17         37.46         12.39        33.16 o                         
   3  10  17         10.77         22.23        27.44 o                         
   0   0  18       1028.54       1034.52        20.74 o                         
   1   0  18         66.61         77.69         6.75 o                         
   2   0  18        219.29        220.61         9.69 o                         
   3   0  18        146.85        129.82        11.80 o                         
   4   0  18        596.14        642.12        25.05 o                         
   5   0  18         34.60         38.38         9.31 o                         
   6   0  18        454.15        497.80        11.50 o                         
   7   0  18        138.30        161.54        14.27 o                         
   8   0  18         24.95         40.74        15.11 o                         
   9   0  18          1.88         31.72        31.58 o                         
  10   0  18         48.33         31.30        32.77 o                         
 -10   1  18         43.32         48.47        32.93 o                         
  -9   1  18         25.49         -4.08        31.62 o                         
  -8   1  18        210.81        204.70        24.02 o                         
  -7   1  18         69.07        103.90        17.70 o                         
  -6   1  18        320.05        368.50        22.89 o                         
  -5   1  18        424.12        427.55        17.67 o                         
  -4   1  18        272.20        286.06        20.17 o                         
  -3   1  18        498.05        472.38        32.59 o                         
  -2   1  18       2064.73       1922.52        18.72 o                         
  -1   1  18        482.46        513.26        22.52 o                         
   0   1  18       1881.23       1866.03        17.57 o                         
   1   1  18        522.48        536.47        12.92 o                         
   2   1  18       2084.57       1977.30        23.65 o                         
   3   1  18        514.35        472.83        17.82 o                         
   4   1  18        248.51        251.24        19.21 o                         
   5   1  18        510.86        494.21        11.70 o                         
   6   1  18        323.22        344.15        13.80 o                         
   7   1  18         71.95         88.67        13.40 o                         
   8   1  18        200.98        210.16        17.73 o                         
   9   1  18         21.10         15.51        14.89 o                         
  10   1  18         46.32         82.04        31.41 o                         
  -9   2  18          4.65          5.12        28.29 o                         
  -8   2  18         48.64         33.65        23.49 o                         
  -7   2  18         30.32         19.30        24.31 o                         
  -6   2  18        107.74         91.17        26.71 o                         
  -5   2  18         11.90         12.12        14.10 o                         
  -4   2  18       1421.92       1279.56        90.79 o                         
  -3   2  18        262.12        262.44        14.31 o                         
  -2   2  18        708.60        668.25        20.51 o                         
  -1   2  18        108.48        106.43         8.96 o                         
   0   2  18        673.67        678.92        20.84 o                         
   1   2  18         78.19         89.97         8.59 o                         
   2   2  18        834.04        811.13        22.09 o                         
   3   2  18        157.24        144.63         8.78 o                         
   4   2  18       1495.46       1348.20        50.63 o                         
   5   2  18         22.36          2.89        14.53 o                         
   6   2  18        171.44        152.45        18.14 o                         
   7   2  18         37.74         27.69        12.75 o                         
   8   2  18         56.07         50.13        15.10 o                         
   9   2  18          2.98          1.97        16.13 o                         
  10   2  18         94.88        131.90        20.04 o                         
  -9   3  18         13.17         -6.31        32.97 o                         
  -8   3  18        206.43        195.49        33.70 o                         
  -6   3  18         11.33          5.38        24.09 o                         
  -5   3  18        256.77        247.91        25.36 o                         
  -4   3  18        696.53        715.74        26.41 o                         
  -2   3  18        937.39        914.83        23.62 o                         
  -1   3  18       1001.80        965.02        14.55 o                         
   0   3  18        782.36        740.12        15.85 o                         
   1   3  18        942.62        915.52        22.11 o                         
   2   3  18       1006.82       1013.65        34.82 o                         
   3   3  18        581.46        611.61        20.71 o                         
   4   3  18        698.18        719.37        43.29 o                         
   5   3  18        286.44        274.38        26.52 o                         
   6   3  18          4.93          0.91        14.76 o                         
   7   3  18         26.53         17.16        20.66 o                         
   8   3  18        237.46        214.53        20.82 o                         
   9   3  18         12.27         29.25        23.29 o                         
  -9   4  18         18.60          0.14        34.05 o                         
  -6   4  18        152.26        170.45        27.76 o                         
  -5   4  18          9.10          5.04        22.64 o                         
  -4   4  18        256.69        245.39        22.91 o                         
  -3   4  18         88.82         96.78        15.68 o                         
  -2   4  18        740.58        678.45        39.22 o                         
  -1   4  18        100.93         99.35        12.31 o                         
   0   4  18        186.90        213.73        16.77 o                         
   1   4  18         80.15         73.09        11.09 o                         
   2   4  18        726.34        691.94        11.89 o                         
   3   4  18         47.32         50.58        11.09 o                         
   4   4  18        321.43        305.07        15.31 o                         
   5   4  18          5.70          4.43        12.87 o                         
   6   4  18        121.76        163.96        15.43 o                         
   7   4  18         18.98         21.88        19.59 o                         
   8   4  18         18.08         11.43        28.52 o                         
   9   4  18          9.96         14.03        31.43 o                         
  -5   5  18         43.18         58.43        20.69 o                         
  -4   5  18         47.18         31.12        18.28 o                         
  -3   5  18        265.96        209.63        17.20 o                         
  -2   5  18        503.53        488.24        21.32 o                         
  -1   5  18         29.55         47.97        13.52 o                         
   0   5  18       1104.84       1097.15        24.11 o                         
   1   5  18         24.35         22.17        12.05 o                         
   2   5  18        477.12        517.48        33.77 o                         
   3   5  18        297.41        312.39        24.17 o                         
   4   5  18         48.68         36.83        12.50 o                         
   5   5  18         20.42         29.68        13.95 o                         
   6   5  18         51.44         63.73        20.51 o                         
   7   5  18         10.70          3.54        22.18 o                         
   8   5  18        106.48         98.30        21.71 o                         
  -2   6  18         72.24         69.48        22.79 o                         
  -1   6  18         56.46         43.75        13.59 o                         
   0   6  18        151.37        151.15        26.88 o                         
   1   6  18         51.36         29.00        11.66 o                         
   2   6  18         34.17         31.03        17.11 o                         
   3   6  18         20.05         23.34        16.16 o                         
   4   6  18         59.35         79.02        17.71 o                         
   5   6  18         56.01         63.36        20.40 o                         
   6   6  18        202.24        203.69        20.28 o                         
   7   6  18        101.71         75.98        21.62 o                         
  -3   7  18        125.54         97.99        24.03 o                         
  -2   7  18        130.69        111.56        23.27 o                         
  -1   7  18          3.01         22.46        15.63 o                         
   0   7  18        257.48        264.54        15.97 o                         
   1   7  18          6.31          1.68        13.19 o                         
   2   7  18        165.65        162.08        18.78 o                         
   3   7  18         96.60        133.99        18.84 o                         
   4   7  18         88.71        104.30        18.62 o                         
   5   7  18         26.09         17.76        21.16 o                         
   6   7  18         13.49         -3.34        21.54 o                         
   7   7  18          9.35         -7.96        25.67 o                         
  -3   8  18         68.60         -2.42        26.99 o                         
  -2   8  18         64.05         64.22        26.36 o                         
  -1   8  18         47.72         70.04        15.61 o                         
   0   8  18        144.40        165.91        16.98 o                         
   1   8  18         43.63         70.47        25.54 o                         
   2   8  18         58.04         83.55        18.84 o                         
   3   8  18         55.05         31.89        24.41 o                         
   4   8  18         47.35         46.62        20.51 o                         
   5   8  18         23.69         18.08        21.75 o                         
   6   8  18         15.01          5.44        23.91 o                         
  -2   9  18          1.36        -20.83        28.32 o                         
  -1   9  18         16.19         24.08        17.63 o                         
   0   9  18          9.74         95.32        25.49 o                         
   1   9  18         19.34         11.81        24.60 o                         
   2   9  18          4.31         -9.63        27.37 o                         
   3   9  18         52.72         44.78        22.11 o                         
   4   9  18          9.57         35.21        22.16 o                         
   5   9  18          6.34        -10.01        35.79 o                         
  -1  10  18          4.35         17.89        25.56 o                         
   0  10  18          9.85         66.79        27.95 o                         
   1  10  18          3.78         76.46        23.71 o                         
   2  10  18         32.70         13.82        31.87 o                         
   1   0  19        129.15        197.73         9.40 o                         
   2   0  19       1620.07       1618.31        48.92 o                         
   3   0  19        898.75        895.77        28.65 o                         
   4   0  19        994.57        993.08        16.02 o                         
   5   0  19          8.44         25.19         9.06 o                         
   6   0  19         26.50         28.39        10.60 o                         
   7   0  19        150.42        166.76        14.39 o                         
   8   0  19          3.25          0.09        15.67 o                         
   9   0  19         50.96         57.50        19.29 o                         
  10   0  19        113.71        110.86        33.81 o                         
  -9   1  19         14.88         13.72        32.04 o                         
  -8   1  19         86.36         79.48        25.20 o                         
  -7   1  19         99.40        125.18        13.71 o                         
  -6   1  19        194.95        230.04        11.48 o                         
  -5   1  19        527.43        559.18        24.04 o                         
  -4   1  19         45.49         30.45        11.85 o                         
  -3   1  19        312.72        304.24        27.84 o                         
  -2   1  19        824.93        728.68        42.85 o                         
  -1   1  19       1140.68       1204.41        16.97 o                         
   0   1  19       1270.20       1338.41        17.21 o                         
   1   1  19       1089.15       1140.62        24.16 o                         
   2   1  19        763.40        737.05        12.48 o                         
   3   1  19        379.68        395.51        24.15 o                         
   4   1  19         62.66         47.51        11.21 o                         
   5   1  19        491.87        493.51        23.13 o                         
   6   1  19        153.07        180.38        17.76 o                         
   7   1  19        107.29        112.19        14.31 o                         
   8   1  19         80.98         78.04        18.63 o                         
   9   1  19         14.54         21.88        14.27 o                         
  10   1  19          8.92          6.52        32.07 o                         
  -9   2  19         44.25         42.21        24.87 o                         
  -8   2  19         78.92         87.48        29.04 o                         
  -7   2  19        375.14        386.18        27.42 o                         
  -6   2  19         78.61        101.96        17.20 o                         
  -5   2  19          1.31         21.38        15.67 o                         
  -4   2  19         19.78         25.98        14.65 o                         
  -3   2  19        650.15        644.96        28.98 o                         
  -2   2  19         30.93         37.70        17.91 o                         
  -1   2  19        887.14        849.86        12.53 o                         
   0   2  19         11.50         10.04        12.40 o                         
   1   2  19        863.23        884.72        11.50 o                         
   2   2  19         19.55         16.82         9.09 o                         
   3   2  19        619.10        600.01        21.50 o                         
   4   2  19         40.22         39.57         9.66 o                         
   5   2  19          1.13         -4.41        14.35 o                         
   6   2  19         57.23         50.79        14.31 o                         
   7   2  19        399.17        402.10        19.75 o                         
   8   2  19         92.75        105.22        21.22 o                         
   9   2  19         38.44         44.75        16.64 o                         
  10   2  19         18.85         21.57        19.05 o                         
  -9   3  19          5.00        -14.32        27.38 o                         
  -8   3  19        197.37        168.65        30.68 o                         
  -6   3  19        103.69        102.85        24.46 o                         
  -5   3  19        585.63        634.81        29.78 o                         
  -4   3  19         44.02         61.86        14.66 o                         
  -3   3  19        323.38        312.67        24.77 o                         
  -2   3  19        511.74        512.92        22.42 o                         
  -1   3  19        322.90        311.49        16.47 o                         
   0   3  19       1523.38       1475.47        30.37 o                         
   1   3  19        211.31        223.80        10.05 o                         
   2   3  19        632.82        628.86        17.28 o                         
   3   3  19        307.22        291.22        14.54 o                         
   4   3  19         30.74         22.12        12.08 o                         
   5   3  19        580.66        635.73        44.11 o                         
   6   3  19         99.24        115.16        15.56 o                         
   7   3  19        130.88        142.00        20.09 o                         
   8   3  19        188.26        171.87        21.72 o                         
   9   3  19          7.91         10.59        23.71 o                         
  -6   4  19         78.34         82.82        26.88 o                         
  -5   4  19        135.71        142.85        25.65 o                         
  -4   4  19        313.92        292.07        23.41 o                         
  -3   4  19         48.31         68.09        15.27 o                         
  -2   4  19        252.95        245.57        18.61 o                         
  -1   4  19          3.96          6.42        12.14 o                         
   0   4  19         30.10         50.07        16.14 o                         
   1   4  19          3.22          4.47        12.37 o                         
   2   4  19        324.36        325.07        14.13 o                         
   3   4  19         30.41         34.75        11.03 o                         
   4   4  19        315.21        336.33        13.45 o                         
   5   4  19        115.16        133.07        18.78 o                         
   6   4  19         64.15         55.63        14.38 o                         
   7   4  19         85.40         83.76        19.96 o                         
   8   4  19         75.95         66.64        23.00 o                         
  -5   5  19        411.24        363.14        23.80 o                         
  -4   5  19         16.89         15.56        20.35 o                         
  -3   5  19        206.34        196.26        18.69 o                         
  -2   5  19         92.13         95.57        16.53 o                         
  -1   5  19         38.56         45.88        14.94 o                         
   0   5  19        135.84        163.25        17.23 o                         
   1   5  19         23.25          6.74        21.59 o                         
   2   5  19         50.25         67.35        11.03 o                         
   3   5  19        136.89        164.76        11.15 o                         
   4   5  19         24.25         19.12        13.24 o                         
   5   5  19        431.77        431.59        20.10 o                         
   6   5  19         24.52         42.11        18.49 o                         
   7   5  19         36.33         46.63        21.14 o                         
   8   5  19         24.38         -0.42        21.16 o                         
  -2   6  19         16.32         15.35        23.12 o                         
  -1   6  19        185.09        189.42        21.90 o                         
   0   6  19        107.56        135.96        14.49 o                         
   1   6  19        151.67        158.77        22.39 o                         
   2   6  19         21.73         18.25        12.64 o                         
   3   6  19         73.73         69.44        17.05 o                         
   4   6  19          6.34         12.95        16.78 o                         
   5   6  19         16.28         18.23        19.94 o                         
   6   6  19         43.51         50.05        23.10 o                         
   7   6  19         41.28         64.42        22.08 o                         
  -3   7  19         79.23         10.03        23.83 o                         
  -2   7  19        184.48        216.07        46.55 o                         
  -1   7  19         40.76         48.49        16.78 o                         
   0   7  19        342.80        429.17        17.15 o                         
   1   7  19         41.05         42.38        15.68 o                         
   2   7  19        165.66        214.65        18.46 o                         
   3   7  19         77.72         97.28        19.77 o                         
   4   7  19          7.78          4.37        18.05 o                         
   5   7  19         60.07         50.14        21.30 o                         
   6   7  19         51.88         32.80        24.42 o                         
  -2   8  19        144.41        166.08        41.82 o                         
  -1   8  19          4.08         19.21        16.04 o                         
   0   8  19          1.64         38.37        16.60 o                         
   2   8  19        164.78        180.25        19.77 o                         
   3   8  19         26.85         31.18        20.42 o                         
   4   8  19        104.54        166.17        23.43 o                         
   5   8  19          3.44         18.62        21.11 o                         
  -2   9  19         15.43         18.48        24.50 o                         
  -1   9  19         35.41         71.78        19.58 o                         
   0   9  19         34.71         98.11        26.23 o                         
   1   9  19         29.74         79.02        25.61 o                         
   2   9  19         20.83         -4.04        26.55 o                         
   3   9  19          4.77         -2.97        23.18 o                         
   4   9  19          4.44         -0.19        24.06 o                         
   2  10  19         58.09         76.87        28.48 o                         
   0   0  20        540.91        568.57        20.92 o                         
   1   0  20       5381.83       5270.26        27.10 o                         
   2   0  20         18.02         45.54         9.90 o                         
   3   0  20        465.51        386.95        12.69 o                         
   4   0  20         31.94         46.47        11.23 o                         
   5   0  20        159.05        203.57        16.22 o                         
   6   0  20        292.93        330.88        12.55 o                         
   7   0  20        433.12        449.78        26.02 o                         
   8   0  20         86.15        127.37        15.57 o                         
   9   0  20         31.45         36.68        21.02 o                         
  -9   1  20         10.29         -9.55        29.96 o                         
  -8   1  20        166.93        225.24        29.86 o                         
  -7   1  20         11.96         15.89        14.85 o                         
  -6   1  20          3.96          8.49        11.73 o                         
  -5   1  20        535.13        478.89        28.76 o                         
  -4   1  20         23.44         13.65        14.01 o                         
  -3   1  20       1178.90       1078.30        59.72 o                         
  -2   1  20        246.54        225.44        14.14 o                         
  -1   1  20        356.32        381.52        30.17 o                         
   0   1  20        149.32        157.57        13.26 o                         
   1   1  20        454.04        476.04        13.76 o                         
   2   1  20        275.55        268.48        10.25 o                         
   3   1  20       1062.51       1062.23        42.73 o                         
   4   1  20         38.42         22.38        10.59 o                         
   5   1  20        447.88        413.76        17.23 o                         
   6   1  20          4.12          6.84        16.59 o                         
   7   1  20          6.69          6.99        16.21 o                         
   8   1  20        143.16        161.64        18.37 o                         
   9   1  20         15.07         25.71        15.03 o                         
  -9   2  20         48.99         38.75        32.11 o                         
  -8   2  20         80.49        104.49        31.77 o                         
  -7   2  20         32.53         35.20        20.71 o                         
  -6   2  20        248.97        243.51        33.81 o                         
  -5   2  20        232.24        251.50        28.45 o                         
  -4   2  20         82.23         92.73        15.11 o                         
  -3   2  20        980.34        950.46        46.23 o                         
  -2   2  20        105.52        115.70        18.85 o                         
  -1   2  20        546.55        550.99        15.86 o                         
   0   2  20         46.59         55.18        12.62 o                         
   1   2  20        633.14        667.40        15.08 o                         
   2   2  20        112.25        122.90        10.03 o                         
   3   2  20       1020.66       1008.35        35.92 o                         
   4   2  20        155.98        133.85        10.18 o                         
   5   2  20        217.18        226.47        23.56 o                         
   6   2  20        251.71        237.37        22.52 o                         
   7   2  20         27.25         24.63        18.27 o                         
   8   2  20         75.10         87.22        21.62 o                         
   9   2  20         41.55         20.63        23.14 o                         
  -9   3  20         21.60         17.36        34.14 o                         
  -8   3  20         86.04         89.56        30.52 o                         
  -6   3  20         99.18         94.41        24.01 o                         
  -5   3  20        416.58        493.54        63.41 o                         
  -4   3  20          8.58         16.66        14.25 o                         
  -3   3  20       1723.36       1718.01        92.90 o                         
  -2   3  20        687.34        667.35        23.05 o                         
  -1   3  20        486.70        458.97        13.62 o                         
   0   3  20         14.96         10.66        13.04 o                         
   1   3  20        427.71        421.36        13.92 o                         
   2   3  20        711.48        720.23        11.91 o                         
   3   3  20       1832.97       1886.88        68.51 o                         
   4   3  20         16.56         13.02        12.09 o                         
   5   3  20        458.38        458.83        19.73 o                         
   6   3  20         73.65         75.29        15.11 o                         
   7   3  20         43.69         45.85        19.92 o                         
   8   3  20         88.04         91.85        22.75 o                         
   9   3  20         20.65         21.13        33.26 o                         
  -6   4  20        160.48        167.03        28.09 o                         
  -5   4  20         79.19         64.37        26.15 o                         
  -4   4  20         96.07        120.53        34.66 o                         
  -3   4  20         50.59         47.51        16.61 o                         
  -2   4  20        335.71        290.40        32.79 o                         
  -1   4  20       1145.68       1069.25        17.04 o                         
   0   4  20        195.01        187.69        14.04 o                         
   1   4  20        994.93        970.05        15.97 o                         
   2   4  20        366.56        335.84        11.37 o                         
   3   4  20         70.23         52.43        12.44 o                         
   4   4  20         68.75         73.67        12.91 o                         
   5   4  20         85.79        103.86        14.57 o                         
   6   4  20        158.75        182.18        16.83 o                         
   7   4  20        162.88        188.04        41.65 o                         
   8   4  20        129.70        137.37        30.04 o                         
  -6   5  20         28.12         34.34        23.94 o                         
  -5   5  20         39.43         29.29        20.76 o                         
  -4   5  20        165.15        150.63        23.60 o                         
  -3   5  20        112.14         97.92        17.95 o                         
  -2   5  20        223.20        207.53        15.99 o                         
  -1   5  20        223.08        220.21        14.71 o                         
   0   5  20          7.09         13.06        12.87 o                         
   1   5  20        245.96        262.17        37.93 o                         
   2   5  20        314.96        332.81        15.23 o                         
   3   5  20        107.65         89.84        10.53 o                         
   4   5  20        165.45        161.72        14.37 o                         
   5   5  20         42.83         54.34        16.08 o                         
   6   5  20         18.82         16.50        16.29 o                         
   7   5  20         51.21         41.45        22.24 o                         
  -3   6  20         44.61         54.18        22.57 o                         
  -2   6  20        122.06        140.41        41.04 o                         
  -1   6  20        120.33        123.69        16.12 o                         
   0   6  20        308.51        309.09        15.44 o                         
   1   6  20        121.05        109.39        21.61 o                         
   2   6  20        106.17        122.39        13.31 o                         
   3   6  20         33.52         39.39        17.05 o                         
   4   6  20         61.87        102.15        19.70 o                         
   5   6  20        161.94        198.62        21.95 o                         
   6   6  20         36.57         44.45        21.90 o                         
   7   6  20         42.72         29.75        21.79 o                         
  -3   7  20         98.49         94.10        41.35 o                         
  -2   7  20        110.04        106.14        33.25 o                         
  -1   7  20         50.36         51.80        17.24 o                         
   0   7  20        304.29        272.77        15.71 o                         
   1   7  20         57.33         82.29        20.89 o                         
   2   7  20         84.71        115.12        18.91 o                         
   3   7  20        100.92        140.86        20.72 o                         
   4   7  20         50.31         37.38        20.05 o                         
   5   7  20        126.31        151.91        22.66 o                         
   6   7  20         15.67          0.13        21.31 o                         
  -2   8  20        160.39        128.05        32.75 o                         
  -1   8  20         76.05         99.84        18.28 o                         
   0   8  20          2.63         22.10        16.12 o                         
   1   8  20         69.67        112.96        20.87 o                         
   2   8  20        162.52        144.35        19.84 o                         
   3   8  20          3.86         20.36        18.74 o                         
   4   8  20         13.54         21.26        21.36 o                         
   5   8  20          8.90          8.75        23.55 o                         
  -2   9  20         65.99         65.44        53.04 o                         
  -1   9  20          5.08         12.85        20.32 o                         
   0   9  20         71.85        114.16        26.67 o                         
   1   9  20          3.28         56.47        22.76 o                         
   3   9  20          3.95         41.13        29.36 o                         
   4   9  20         46.48         75.87        65.72 o                         
   1   0  21         34.90        148.53        14.03 o                         
   2   0  21       1870.02       1976.09        15.72 o                         
   3   0  21        764.25        755.08        41.32 o                         
   4   0  21        757.83        691.39        33.03 o                         
   5   0  21        172.54        168.90        12.47 o                         
   6   0  21        374.65        340.56        27.70 o                         
   7   0  21         55.64         71.02        27.26 o                         
   8   0  21         38.14         52.97        19.87 o                         
   9   0  21          1.35         -9.89        24.42 o                         
  -9   1  21          0.11        -12.44        26.38 o                         
  -8   1  21        257.51        286.33        30.26 o                         
  -7   1  21          4.62          2.74        14.40 o                         
  -6   1  21        149.59        164.94        14.06 o                         
  -5   1  21        234.24        255.40        17.21 o                         
  -4   1  21         19.16         13.85        15.25 o                         
  -3   1  21        888.36        820.69        55.21 o                         
  -2   1  21        849.59        816.81        17.07 o                         
  -1   1  21         12.71         18.32        13.82 o                         
   0   1  21        633.31        651.55        15.97 o                         
   1   1  21          9.53         21.21        12.88 o                         
   2   1  21        774.60        776.44        18.27 o                         
   3   1  21        986.40        953.52        31.59 o                         
   4   1  21         35.59         22.74        11.44 o                         
   5   1  21        310.70        321.63        18.29 o                         
   6   1  21        163.98        161.12        18.66 o                         
   7   1  21          1.02         14.87        15.19 o                         
   8   1  21        288.47        334.94        20.65 o                         
  -9   2  21         34.78         43.55        34.45 o                         
  -8   2  21         54.85         93.00        18.55 o                         
  -7   2  21         68.94         72.83        14.90 o                         
  -6   2  21        238.23        287.69        44.21 o                         
  -5   2  21         30.13         41.84        16.36 o                         
  -4   2  21         65.47         85.35        15.95 o                         
  -3   2  21         20.40         27.90        15.23 o                         
  -2   2  21        141.42        175.52        22.34 o                         
  -1   2  21        774.48        663.13        22.53 o                         
   0   2  21       1117.28       1113.98        34.68 o                         
   1   2  21        547.04        544.89        15.20 o                         
   2   2  21        140.09        176.41        11.04 o                         
   3   2  21         53.27         44.56         9.71 o                         
   4   2  21         68.58         79.79        10.21 o                         
   5   2  21         19.91         16.81        17.05 o                         
   6   2  21        237.37        266.49        26.71 o                         
   7   2  21         33.73         46.39        15.99 o                         
   8   2  21         46.86         53.11        20.75 o                         
   9   2  21         35.06         28.18        35.18 o                         
  -8   3  21         78.47        105.49        35.96 o                         
  -7   3  21         25.91         43.72        23.23 o                         
  -6   3  21        206.63        195.23        29.13 o                         
  -5   3  21         38.29         40.27        17.31 o                         
  -4   3  21         91.85         88.08        15.54 o                         
  -3   3  21        280.95        299.30        25.77 o                         
  -2   3  21        677.77        635.04        23.49 o                         
   0   3  21        699.44        718.74        17.17 o                         
   1   3  21        646.53        646.22        15.96 o                         
   2   3  21        711.32        674.46        12.13 o                         
   3   3  21        258.98        282.00        13.60 o                         
   4   3  21         94.42         83.89        13.06 o                         
   5   3  21         37.37         18.32        16.24 o                         
   6   3  21        198.94        199.74        20.64 o                         
   7   3  21         17.16         11.60        21.10 o                         
   8   3  21         76.56        101.70        23.47 o                         
  -6   4  21        140.61        116.69        25.13 o                         
  -5   4  21          9.81         18.64        16.17 o                         
  -4   4  21        252.46        282.05        37.33 o                         
  -3   4  21        296.44        336.24        17.37 o                         
  -2   4  21        323.48        302.98        27.06 o                         
  -1   4  21         92.38         82.21        17.44 o                         
   0   4  21        206.68        190.11        21.78 o                         
   1   4  21         81.51         76.88        19.86 o                         
   2   4  21        246.77        250.68        14.15 o                         
   3   4  21        287.03        291.08        17.04 o                         
   4   4  21        234.69        253.52        19.09 o                         
   5   4  21          9.55         -1.90        15.48 o                         
   6   4  21        150.08        135.35        21.20 o                         
   7   4  21         28.62         14.60        22.05 o                         
   8   4  21          0.93         -6.68        23.81 o                         
  -6   5  21          9.58        -12.07        23.77 o                         
  -5   5  21         28.85         28.17        23.91 o                         
  -4   5  21         66.89        106.58        32.21 o                         
  -3   5  21        229.04        250.10        22.41 o                         
  -2   5  21        213.53        182.02        19.04 o                         
  -1   5  21        161.79        129.49        14.37 o                         
   0   5  21        131.33        130.96        30.26 o                         
   1   5  21        180.31        183.99        20.04 o                         
   2   5  21        217.21        240.21        24.51 o                         
   3   5  21        272.30        294.53        21.59 o                         
   4   5  21         62.26         75.19        15.15 o                         
   5   5  21         38.55         46.58        15.09 o                         
   6   5  21         14.37          3.02        17.15 o                         
   7   5  21         56.07         41.76        23.14 o                         
  -4   6  21        148.20        192.37        28.76 o                         
  -3   6  21          8.74         14.22        22.58 o                         
  -2   6  21          1.40         16.12        25.27 o                         
  -1   6  21        210.98        232.46        17.00 o                         
   0   6  21        413.34        387.04        30.06 o                         
   1   6  21        190.13        222.86        23.62 o                         
   2   6  21          3.12          8.58        18.05 o                         
   3   6  21         16.23         15.96        19.00 o                         
   4   6  21        150.77        201.72        21.47 o                         
   5   6  21         28.95         44.68        22.08 o                         
   6   6  21         75.99         84.40        21.19 o                         
  -3   7  21         40.62         54.16        25.04 o                         
  -2   7  21         50.34         52.06        18.00 o                         
  -1   7  21          6.42          5.47        16.79 o                         
   0   7  21         73.17        114.55        15.78 o                         
   1   7  21          5.23         23.41        13.49 o                         
   2   7  21         55.96         76.49        28.50 o                         
   3   7  21         35.37         35.84        20.99 o                         
   4   7  21         11.12         11.94        21.06 o                         
   5   7  21          9.29         18.34        21.43 o                         
   6   7  21         54.48         78.54        34.33 o                         
  -3   8  21          5.14         65.48        32.09 o                         
  -2   8  21         71.68         77.53        53.83 o                         
  -1   8  21         29.56         26.53        21.30 o                         
   0   8  21        129.33        125.87        16.57 o                         
   1   8  21         23.57         55.73        22.36 o                         
   2   8  21         52.47         53.71        32.54 o                         
   3   8  21          8.13          9.64        21.13 o                         
   4   8  21         21.13         34.97        27.51 o                         
   5   8  21          8.07         31.50        28.36 o                         
  -3   9  21          1.42         51.78        35.53 o                         
  -2   9  21         30.85         30.49        53.58 o                         
  -1   9  21          8.85         21.34        20.60 o                         
   0   9  21          9.81         47.28        26.15 o                         
   1   9  21          9.12         39.45        20.70 o                         
   3   9  21          0.12         16.69        24.70 o                         
   0   0  22         39.86         43.22        18.63 o                         
   1   0  22         28.62         50.38        17.38 o                         
   2   0  22        227.01        231.06        15.16 o                         
   3   0  22         11.56         10.15         9.44 o                         
   4   0  22         43.17         24.24        12.04 o                         
   5   0  22        241.50        273.65        17.41 o                         
   6   0  22          3.34         10.11        14.70 o                         
   7   0  22        134.95        174.08        34.71 o                         
   8   0  22         12.10        -12.19        19.11 o                         
  -9   1  22         14.49         11.64        33.88 o                         
  -8   1  22         86.39        125.01        25.96 o                         
  -7   1  22         89.64        130.79        20.62 o                         
  -6   1  22        103.68         92.87        16.74 o                         
  -5   1  22        198.35        205.31        17.91 o                         
  -4   1  22          2.51         -1.86        14.76 o                         
  -3   1  22        470.13        407.70        25.94 o                         
  -2   1  22        299.90        260.19        15.56 o                         
  -1   1  22        369.48        373.38        15.71 o                         
   0   1  22        655.93        652.93        22.91 o                         
   1   1  22        273.32        276.17        15.35 o                         
   2   1  22        408.57        370.77        15.20 o                         
   3   1  22        334.83        339.25        14.13 o                         
   4   1  22          5.02         -6.96        11.62 o                         
   5   1  22        236.40        239.80        13.03 o                         
   6   1  22         89.08         93.27        18.04 o                         
   7   1  22         96.12        136.98        17.93 o                         
   8   1  22         94.59        128.00        22.66 o                         
   9   1  22         12.12         44.18        34.40 o                         
  -9   2  22          5.25         -0.92        28.13 o                         
  -8   2  22         45.84         47.05        19.29 o                         
  -7   2  22          0.51          5.46        15.53 o                         
  -6   2  22        228.78        247.26        39.18 o                         
  -5   2  22          4.83          8.79        18.48 o                         
  -4   2  22        530.00        506.69        39.83 o                         
  -3   2  22        580.01        594.69        62.15 o                         
  -2   2  22        736.97        739.19        25.06 o                         
  -1   2  22        550.46        604.35        32.35 o                         
   0   2  22        107.56        118.98        14.73 o                         
   1   2  22        530.04        587.82        27.19 o                         
   2   2  22        776.97        805.12        16.88 o                         
   3   2  22        572.79        571.40        31.10 o                         
   4   2  22        434.53        414.09        15.23 o                         
   5   2  22          5.94          6.24        16.16 o                         
   6   2  22        224.55        197.81        20.61 o                         
   7   2  22          3.45         17.34        16.40 o                         
   8   2  22         50.67         38.84        19.54 o                         
  -8   3  22          2.93         12.23        18.80 o                         
  -7   3  22          6.05         37.71        24.09 o                         
  -6   3  22         97.50        113.19        23.04 o                         
  -5   3  22        268.66        278.95        20.28 o                         
  -4   3  22         11.81         15.82        15.55 o                         
  -3   3  22        351.60        346.92        17.08 o                         
  -1   3  22         67.24         48.11        20.01 o                         
   0   3  22        448.94        421.81        16.05 o                         
   1   3  22         81.94         73.82        14.41 o                         
   2   3  22        492.48        468.13        15.81 o                         
   3   3  22        266.11        267.70        12.31 o                         
   4   3  22         16.42          4.87        12.57 o                         
   5   3  22        233.90        213.45        19.62 o                         
   6   3  22         97.89         88.78        21.17 o                         
   7   3  22          6.97          1.19        22.77 o                         
   8   3  22          8.46          5.83        21.84 o                         
  -6   4  22          8.22         17.94        19.91 o                         
  -5   4  22         24.24         40.19        17.89 o                         
  -4   4  22         12.52         17.51        15.97 o                         
  -3   4  22         90.40        108.80        16.95 o                         
  -2   4  22         32.11         36.03        20.69 o                         
  -1   4  22        223.40        215.18        22.37 o                         
   0   4  22        325.81        298.84        22.13 o                         
   1   4  22        215.25        224.43        23.03 o                         
   2   4  22         32.52         42.91        15.73 o                         
   3   4  22         98.20         88.16        12.73 o                         
   4   4  22          4.86         -8.31        18.18 o                         
   5   4  22         15.24         18.03        14.94 o                         
   6   4  22         17.52         13.11        15.27 o                         
   7   4  22         46.91         58.72        25.19 o                         
  -6   5  22         44.70         20.09        28.63 o                         
  -5   5  22        163.30        176.53        27.09 o                         
  -4   5  22         53.20         61.60        24.40 o                         
  -3   5  22         48.43         61.31        27.46 o                         
  -2   5  22        468.91        426.40        38.69 o                         
  -1   5  22        365.39        323.29        16.20 o                         
   0   5  22        314.74        357.93        15.93 o                         
   1   5  22        363.02        365.19        25.51 o                         
   2   5  22        409.65        450.72        26.76 o                         
   3   5  22         76.43         97.54        14.24 o                         
   4   5  22         50.04         38.42        13.71 o                         
   5   5  22        182.23        193.07        16.70 o                         
   6   5  22         38.14         37.77        15.79 o                         
   7   5  22         46.23         53.73        23.83 o                         
  -5   6  22         12.88         21.15        25.49 o                         
  -4   6  22        154.23        200.96        29.23 o                         
  -3   6  22        143.82        166.25        24.27 o                         
  -2   6  22         40.05         19.04        24.45 o                         
  -1   6  22         58.11         26.42        15.24 o                         
   0   6  22         34.07         53.40        15.07 o                         
   1   6  22         44.48         51.28        15.87 o                         
   2   6  22         32.01         36.67        19.55 o                         
   3   6  22        145.19        163.59        22.77 o                         
   4   6  22        139.70        170.22        24.68 o                         
   5   6  22         13.29         15.01        19.52 o                         
   6   6  22          1.65         16.13        24.17 o                         
  -4   7  22          3.42         38.93        32.47 o                         
  -3   7  22         19.98         40.88        24.28 o                         
  -2   7  22         14.15         31.06        25.39 o                         
  -1   7  22         49.06         70.62        16.05 o                         
   0   7  22          1.67         12.53        19.84 o                         
   1   7  22         42.11         65.35        20.30 o                         
   2   7  22          8.04          1.09        26.68 o                         
   3   7  22         36.11         35.73        20.60 o                         
   4   7  22          6.36         -1.53        19.38 o                         
   5   7  22         34.95         16.82        21.79 o                         
  -3   8  22         66.77        120.93        33.77 o                         
  -2   8  22         25.18         35.47        31.04 o                         
  -1   8  22         22.97         40.06        19.24 o                         
   0   8  22         22.32         38.65        28.02 o                         
   1   8  22         25.29         79.33        23.82 o                         
   3   8  22         72.43         61.71        33.25 o                         
   4   8  22         30.80         58.94        23.30 o                         
  -2   9  22         56.30         57.59        33.93 o                         
  -1   9  22         13.55         18.55        19.12 o                         
   0   9  22          3.67         35.84        24.76 o                         
   1   9  22         10.91         54.64        25.09 o                         
   1   0  23        168.95        198.11        15.14 o                         
   2   0  23        115.10        121.92        14.72 o                         
   3   0  23         10.60          1.72        10.25 o                         
   4   0  23        396.19        303.42        33.73 o                         
   5   0  23        130.52        117.58        19.02 o                         
   6   0  23        619.16        609.60        39.80 o                         
   7   0  23         17.19         27.59        22.68 o                         
   8   0  23          0.70          2.62        22.31 o                         
  -7   1  23          3.72         16.44        18.46 o                         
  -6   1  23         33.07         28.45        17.64 o                         
  -5   1  23        205.48        175.17        17.23 o                         
  -4   1  23        306.56        286.35        41.16 o                         
  -3   1  23        152.62        171.58        15.73 o                         
  -2   1  23         54.04         32.79        16.16 o                         
  -1   1  23        159.92        158.16        15.36 o                         
   0   1  23        223.35        254.72        15.29 o                         
   1   1  23        136.99        146.79        15.52 o                         
   2   1  23         62.03         71.24        14.21 o                         
   3   1  23        121.08        171.30        11.42 o                         
   4   1  23        288.84        303.13        36.48 o                         
   5   1  23        146.21        131.90        14.99 o                         
   6   1  23         49.24         33.49        17.64 o                         
   7   1  23          1.04          6.82        17.12 o                         
   8   1  23         28.40         25.62        21.87 o                         
   9   1  23         16.21         41.09        31.80 o                         
  -8   2  23          6.11         -8.82        19.88 o                         
  -7   2  23        311.04        341.11        22.18 o                         
  -6   2  23        129.16        138.06        18.99 o                         
  -5   2  23        453.94        478.46        48.75 o                         
  -4   2  23         38.92         34.65        15.85 o                         
  -3   2  23        375.75        294.18        16.94 o                         
  -2   2  23         26.56         18.44        22.13 o                         
  -1   2  23        966.42        892.09        50.44 o                         
   0   2  23        547.44        575.04        17.12 o                         
   1   2  23       1020.95        983.06        29.67 o                         
   2   2  23         26.54         32.55        13.43 o                         
   3   2  23        312.47        267.50        16.49 o                         
   4   2  23         25.18         16.50        10.73 o                         
   5   2  23        478.96        436.85        30.96 o                         
   6   2  23        147.14        162.11        20.16 o                         
   7   2  23        311.96        327.02        19.46 o                         
   8   2  23          7.68          3.32        25.22 o                         
  -8   3  23         37.81         52.39        20.72 o                         
  -7   3  23          1.60          8.87        23.21 o                         
  -6   3  23         19.07         14.18        23.30 o                         
  -5   3  23        120.25        109.95        26.25 o                         
  -4   3  23         66.89         62.60        24.25 o                         
  -3   3  23         72.48         75.96        16.19 o                         
  -2   3  23          4.55         18.45        23.75 o                         
  -1   3  23          1.84        -13.16        23.05 o                         
   0   3  23         42.65         47.84        14.33 o                         
   1   3  23         11.67         21.23        13.78 o                         
   2   3  23          1.35         14.84        14.49 o                         
   3   3  23         60.51         65.87        12.82 o                         
   4   3  23         66.09         42.92        14.46 o                         
   5   3  23         96.65         78.02        16.47 o                         
   6   3  23          7.78         -5.22        16.40 o                         
   7   3  23          4.66         -8.64        17.90 o                         
  -7   4  23         49.09         92.40        28.15 o                         
  -6   4  23         81.54         77.25        20.99 o                         
  -5   4  23          8.55         10.61        17.25 o                         
  -4   4  23        165.24        178.24        24.88 o                         
  -3   4  23         80.77         84.55        16.83 o                         
  -2   4  23        111.22        100.96        24.03 o                         
  -1   4  23        147.07        142.79        24.04 o                         
   0   4  23        132.33        114.61        24.02 o                         
   1   4  23        153.23        195.89        25.29 o                         
   2   4  23         87.84         82.60        18.43 o                         
   3   4  23        101.52         96.05        18.39 o                         
   4   4  23        204.89        211.23        18.75 o                         
   5   4  23          9.79         11.69        16.61 o                         
   6   4  23         94.97        105.69        18.21 o                         
   7   4  23         50.88         41.20        23.09 o                         
  -6   5  23         38.98         33.48        22.32 o                         
  -5   5  23        130.97        160.89        24.40 o                         
  -4   5  23         29.44         31.42        17.05 o                         
  -3   5  23        171.69        202.69        25.74 o                         
  -2   5  23        141.99        153.12        27.01 o                         
  -1   5  23         23.44         22.87        25.67 o                         
   0   5  23          1.43        -12.71        21.26 o                         
   1   5  23         11.45         21.92        21.06 o                         
   2   5  23        144.45        144.09        25.56 o                         
   3   5  23        153.54        182.84        32.02 o                         
   4   5  23         23.86         32.85        15.92 o                         
   5   5  23        106.70        137.46        20.67 o                         
   6   5  23         42.00         37.44        18.80 o                         
   7   5  23         25.16         12.75        26.39 o                         
  -5   6  23         70.90         99.14        26.64 o                         
  -4   6  23         13.85         20.06        26.11 o                         
  -3   6  23         23.15         63.08        27.21 o                         
  -2   6  23          9.47         20.85        22.64 o                         
  -1   6  23        193.38        188.69        17.21 o                         
   0   6  23          0.75         12.26        16.19 o                         
   1   6  23        158.53        144.43        24.95 o                         
   2   6  23         11.06         23.10        18.46 o                         
   3   6  23         17.14         18.13        28.30 o                         
   4   6  23          7.56         13.05        18.79 o                         
   5   6  23         75.45         86.82        24.28 o                         
   6   6  23         33.37         52.17        27.98 o                         
  -4   7  23         29.83         52.57        30.23 o                         
  -3   7  23          2.30         -5.99        28.79 o                         
  -2   7  23         53.27         13.91        31.55 o                         
  -1   7  23          1.81          5.72        17.18 o                         
   0   7  23         23.33          7.21        15.96 o                         
   1   7  23          3.20         16.52        14.06 o                         
   2   7  23         75.95         85.27        34.05 o                         
   3   7  23          5.53         -7.53        28.66 o                         
   4   7  23         27.70         22.83        21.79 o                         
   5   7  23         29.70         47.33        33.64 o                         
  -3   8  23         37.03         70.17        31.68 o                         
  -2   8  23          9.14         48.00        31.27 o                         
  -1   8  23         39.16         57.75        19.03 o                         
   0   8  23          5.58         16.94        18.04 o                         
   1   8  23         42.16         86.63        20.83 o                         
   2   8  23         12.27         72.34        24.90 o                         
   3   8  23         34.36         65.97        30.72 o                         
   4   8  23         34.18         70.50        31.58 o                         
  -1   9  23          1.83          9.20        33.38 o                         
   0   0  24        423.22        450.21        24.04 o                         
   1   0  24        792.15        765.90        18.28 o                         
   2   0  24          4.43         -9.22        16.01 o                         
   3   0  24        468.33        419.07        21.59 o                         
   4   0  24        256.84        255.28        23.31 o                         
   5   0  24         32.98         20.47        13.51 o                         
   6   0  24        132.68        186.74        29.99 o                         
   7   0  24         32.04         24.53        27.89 o                         
   8   0  24         17.72          9.58        22.94 o                         
  -7   1  24          9.25        -17.75        18.48 o                         
  -6   1  24        190.73        198.91        21.29 o                         
  -5   1  24         62.46         41.95        16.89 o                         
  -4   1  24         35.80         28.23        17.18 o                         
  -3   1  24        195.72        178.16        17.45 o                         
  -2   1  24         67.26         46.38        22.52 o                         
  -1   1  24        139.92        122.92        14.69 o                         
   0   1  24        689.99        729.02        20.09 o                         
   1   1  24        188.45        179.05        15.71 o                         
   2   1  24         28.37         30.98        14.98 o                         
   3   1  24        317.76        297.83        14.14 o                         
   4   1  24         36.79         51.32        12.68 o                         
   5   1  24         44.35         22.65        12.92 o                         
   6   1  24        182.53        199.77        31.80 o                         
   7   1  24          5.04         -7.71        18.36 o                         
   8   1  24         28.66         51.93        23.86 o                         
  -8   2  24         19.66         62.93        29.78 o                         
  -7   2  24         26.15         24.82        19.35 o                         
  -6   2  24        145.27        114.31        33.36 o                         
  -5   2  24          6.02         14.76        18.43 o                         
  -4   2  24       1089.50        981.18       105.14 o                         
  -3   2  24        151.31        121.79        17.97 o                         
  -2   2  24        451.73        427.66        24.66 o                         
  -1   2  24          3.88          6.42        15.29 o                         
   0   2  24         40.02         61.33        15.48 o                         
   1   2  24          0.96         27.01        15.58 o                         
   2   2  24        456.48        495.97        17.00 o                         
   3   2  24        177.89        163.27        13.28 o                         
   4   2  24       1172.24       1064.26        46.12 o                         
   5   2  24          4.45        -18.55        18.55 o                         
   6   2  24        139.05        113.67        22.11 o                         
   7   2  24         19.23         18.56        18.78 o                         
   8   2  24         22.97         70.09        30.97 o                         
  -8   3  24         52.02         84.34        25.26 o                         
  -7   3  24         25.94          7.45        18.47 o                         
  -6   3  24        137.39        136.59        37.73 o                         
  -5   3  24         65.63         68.26        18.85 o                         
  -4   3  24        115.05        134.56        18.32 o                         
  -3   3  24         31.70         30.59        17.44 o                         
  -1   3  24        276.33        246.11        22.35 o                         
   0   3  24        182.92        190.24        24.68 o                         
   1   3  24        226.18        230.11        16.35 o                         
   2   3  24        454.41        435.64        27.58 o                         
   3   3  24         63.86         67.93        13.56 o                         
   4   3  24        108.01        132.05        14.51 o                         
   5   3  24         37.45         10.87        20.19 o                         
   6   3  24        164.07        178.51        23.09 o                         
   7   3  24         24.09         18.98        17.02 o                         
  -7   4  24         53.49         75.49        30.68 o                         
  -6   4  24         59.74         54.66        29.52 o                         
  -5   4  24         82.10         88.33        19.55 o                         
  -4   4  24         95.16         94.59        18.89 o                         
  -3   4  24         57.69         43.68        15.77 o                         
  -2   4  24         72.02         73.66        26.16 o                         
  -1   4  24        426.62        328.61        26.02 o                         
   0   4  24        359.80        331.12        25.83 o                         
   1   4  24        422.62        396.56        26.51 o                         
   2   4  24         83.26         71.60        20.23 o                         
   3   4  24         37.56         37.00        17.35 o                         
   4   4  24        119.80        127.50        14.92 o                         
   5   4  24         84.05         91.73        32.82 o                         
   6   4  24         62.73         57.35        25.50 o                         
   7   4  24         41.52         38.20        27.17 o                         
  -6   5  24         87.39        125.34        47.73 o                         
  -5   5  24         35.17         45.69        24.60 o                         
  -4   5  24         34.19         52.48        20.03 o                         
  -3   5  24        156.85        153.50        17.47 o                         
  -2   5  24        108.27        110.48        15.35 o                         
  -1   5  24        170.23        152.60        24.56 o                         
   0   5  24        144.07        191.97        26.82 o                         
   1   5  24        201.07        221.33        27.13 o                         
   2   5  24        156.05        162.87        25.70 o                         
   3   5  24        123.27        125.67        30.78 o                         
   4   5  24         36.15         51.68        18.40 o                         
   5   5  24         19.76         10.39        17.16 o                         
   6   5  24        100.79        112.22        19.26 o                         
  -5   6  24         11.94         28.27        30.11 o                         
  -4   6  24        101.00        110.07        26.54 o                         
  -3   6  24          0.44          5.67        30.31 o                         
  -2   6  24        122.82        106.61        34.77 o                         
  -1   6  24         12.72          9.84        28.51 o                         
   0   6  24        106.40         98.04        27.82 o                         
   1   6  24         18.38         18.34        27.56 o                         
   2   6  24        115.05        137.68        24.25 o                         
   3   6  24          1.95         34.24        35.34 o                         
   4   6  24        119.76        156.19        37.41 o                         
   5   6  24          9.57          1.19        22.82 o                         
   6   6  24         43.19         46.03        34.17 o                         
  -3   7  24         39.46         92.96        33.65 o                         
  -2   7  24         54.33         64.89        30.12 o                         
  -1   7  24          0.13         -9.80        28.64 o                         
   0   7  24         11.23         -2.39        17.51 o                         
   1   7  24          1.26        -17.52        26.85 o                         
   2   7  24         64.28         61.13        30.73 o                         
   3   7  24         27.34         63.87        37.90 o                         
   4   7  24          0.55         26.20        35.94 o                         
   5   7  24         17.62        -15.22        28.07 o                         
  -2   8  24         56.25         57.29        27.48 o                         
  -1   8  24         33.83         31.50        19.96 o                         
   0   8  24          0.21         26.98        21.32 o                         
   1   8  24         23.94         68.06        24.03 o                         
   3   8  24          1.16          7.52        39.21 o                         
   1   0  25        163.31        175.39        16.01 o                         
   2   0  25        186.69        187.67        16.15 o                         
   3   0  25         37.57         58.60        13.65 o                         
   4   0  25        514.79        431.59        49.43 o                         
   5   0  25         59.21         78.85        20.39 o                         
   6   0  25          1.72         -3.63        20.57 o                         
   7   0  25         53.95         62.86        36.56 o                         
   8   0  25          3.98         -0.88        33.09 o                         
  -7   1  25         86.81         49.56        18.89 o                         
  -6   1  25        139.12        110.27        21.41 o                         
  -5   1  25        316.92        298.41        20.92 o                         
  -4   1  25          6.59         -8.51        16.23 o                         
  -3   1  25        433.47        417.55        27.48 o                         
  -2   1  25         84.56         66.69        16.47 o                         
  -1   1  25        233.17        236.01        17.47 o                         
   0   1  25        617.76        584.35        31.31 o                         
   1   1  25        258.64        279.70        15.57 o                         
   2   1  25         72.94         76.43        15.20 o                         
   3   1  25        371.12        380.16        14.24 o                         
   4   1  25          7.72         -9.30        15.42 o                         
   5   1  25        320.20        334.03        25.50 o                         
   6   1  25        157.14        172.43        63.61 o                         
   7   1  25         88.08         70.46        23.09 o                         
  -8   2  25          6.10        -16.02        30.96 o                         
  -7   2  25         11.34          3.89        27.93 o                         
  -6   2  25          2.80        -14.23        17.41 o                         
  -5   2  25         23.57         25.21        17.92 o                         
  -4   2  25          7.20          1.35        19.01 o                         
  -3   2  25        126.69        106.93        17.77 o                         
  -2   2  25         20.95          1.88        23.29 o                         
  -1   2  25        682.25        644.35        25.36 o                         
   0   2  25         87.49         85.73        14.77 o                         
   1   2  25        682.49        697.08        18.37 o                         
   2   2  25         16.75          8.48        16.52 o                         
   3   2  25        143.30        112.44        13.53 o                         
   4   2  25          7.07          7.66        16.35 o                         
   5   2  25         21.83         21.39        27.07 o                         
   6   2  25          1.85        -18.89        19.35 o                         
   7   2  25         14.33         23.37        21.81 o                         
  -7   3  25         43.06         77.46        61.65 o                         
  -6   3  25         95.81         97.83        20.38 o                         
  -5   3  25         67.40         78.71        19.00 o                         
  -4   3  25         55.93         62.35        19.39 o                         
  -3   3  25        222.87        223.85        19.23 o                         
  -2   3  25         33.74         41.56        25.70 o                         
  -1   3  25        212.31        166.85        25.90 o                         
   0   3  25        168.22        187.55        24.04 o                         
   1   3  25        198.15        193.87        16.98 o                         
   2   3  25         58.70         54.62        17.05 o                         
   3   3  25        268.91        247.44        14.12 o                         
   4   3  25         52.90         23.81        20.35 o                         
   5   3  25         88.12        104.19        22.67 o                         
   6   3  25         99.80        122.20        23.42 o                         
   7   3  25         39.80         39.71        42.84 o                         
  -6   4  25         31.30         36.39        33.14 o                         
  -5   4  25          0.56          3.47        18.94 o                         
  -4   4  25        273.91        257.40        43.79 o                         
  -3   4  25         22.13         35.77        17.03 o                         
  -2   4  25        189.22        173.39        23.58 o                         
  -1   4  25         29.63          2.59        23.90 o                         
   0   4  25         57.30         71.19        22.11 o                         
   1   4  25         20.01         22.64        23.02 o                         
   2   4  25        180.17        166.79        24.82 o                         
   3   4  25         14.12         26.24        17.89 o                         
   4   4  25        265.65        234.63        53.61 o                         
   5   4  25          1.44         17.06        22.44 o                         
   6   4  25         19.74         12.70        24.28 o                         
   7   4  25         18.43        -27.88        37.44 o                         
  -6   5  25         63.29         22.43        32.00 o                         
  -5   5  25         82.64         98.28        27.87 o                         
  -4   5  25        116.91        120.55        27.88 o                         
  -3   5  25        200.84        205.02        19.04 o                         
  -2   5  25          8.57         19.65        16.36 o                         
  -1   5  25        125.33        121.85        27.60 o                         
   0   5  25        132.09         93.70        24.21 o                         
   1   5  25        119.53        116.35        27.27 o                         
   2   5  25          3.31         24.05        24.87 o                         
   3   5  25        223.10        225.73        42.94 o                         
   4   5  25        129.56        127.65        46.39 o                         
   5   5  25         79.69         92.35        25.52 o                         
   6   5  25         66.60         22.87        23.93 o                         
  -4   6  25         11.22         35.30        31.87 o                         
  -3   6  25         63.82         89.86        31.07 o                         
  -2   6  25         43.65         31.83        30.54 o                         
  -1   6  25        255.32        199.51        25.20 o                         
   0   6  25         13.44        -18.85        24.77 o                         
   1   6  25        278.27        229.76        26.35 o                         
   2   6  25         36.99         45.00        24.75 o                         
   3   6  25         65.87         98.45        32.84 o                         
   4   6  25         14.95         22.44        36.38 o                         
   5   6  25          1.49          9.74        30.39 o                         
  -3   7  25          2.79         19.87        32.18 o                         
  -2   7  25         94.39         78.61        34.47 o                         
  -1   7  25         10.31         21.13        26.60 o                         
   0   7  25         58.48         48.94        26.02 o                         
   1   7  25          8.58          1.85        30.74 o                         
   2   7  25         80.19        109.48        37.46 o                         
   3   7  25          1.48         41.43        30.45 o                         
  -2   8  25         50.06         -2.46        27.69 o                         
  -1   8  25          6.56        -16.77        17.89 o                         
   0   8  25         11.10          8.61        18.70 o                         
   0   0  26         54.43         38.20        24.51 o                         
   1   0  26       1274.70       1320.62        25.02 o                         
   2   0  26         44.61         55.32        16.92 o                         
   3   0  26         20.12         57.71        39.28 o                         
   4   0  26        166.68        146.93        19.44 o                         
   5   0  26         69.63         77.10        24.38 o                         
   6   0  26         13.81          7.05        14.76 o                         
   7   0  26         42.18         13.65        38.97 o                         
  -7   1  26          8.49         18.51        27.82 o                         
  -6   1  26         54.02         32.83        18.80 o                         
  -5   1  26         91.41         62.25        19.28 o                         
  -4   1  26         17.98         -4.99        18.43 o                         
  -3   1  26        349.01        362.88        19.13 o                         
  -2   1  26        181.08        158.55        18.15 o                         
  -1   1  26        627.85        627.00        18.90 o                         
   0   1  26        111.93        124.84        16.65 o                         
   1   1  26        548.00        532.89        17.09 o                         
   2   1  26        153.28        163.93        17.21 o                         
   3   1  26        348.00        359.87        25.03 o                         
   4   1  26         16.99         10.94        18.85 o                         
   5   1  26         76.74         72.37        15.20 o                         
   6   1  26         48.68         37.10        35.30 o                         
   7   1  26          9.88         41.25        30.77 o                         
  -7   2  26          5.33         -0.68        29.40 o                         
  -6   2  26         11.15         -7.53        20.09 o                         
  -5   2  26         27.79         12.80        20.17 o                         
  -4   2  26        130.18        110.03        18.10 o                         
  -3   2  26         32.23         49.91        31.20 o                         
  -2   2  26        107.02        100.98        23.91 o                         
  -1   2  26         80.63         78.69        16.73 o                         
   0   2  26          2.80         -8.09        15.71 o                         
   1   2  26         86.95        118.15        16.39 o                         
   2   2  26         78.05         85.17        17.14 o                         
   3   2  26         29.48         41.48        20.72 o                         
   4   2  26        181.39        167.31        15.36 o                         
   5   2  26         26.39         10.82        19.57 o                         
   6   2  26         22.67         10.75        28.96 o                         
   7   2  26          9.94          9.04        29.56 o                         
  -6   3  26         33.02         20.71        18.46 o                         
  -5   3  26        241.57        227.59        36.82 o                         
  -4   3  26         46.35         44.15        18.75 o                         
  -3   3  26        507.17        532.32        35.82 o                         
  -2   3  26         72.11         46.62        23.46 o                         
  -1   3  26        217.69        197.88        24.44 o                         
   0   3  26        229.97        217.22        22.65 o                         
   1   3  26        246.62        248.68        17.44 o                         
   2   3  26        103.88         97.01        16.30 o                         
   3   3  26        456.02        500.82        15.56 o                         
   4   3  26         38.86         24.16        19.19 o                         
   5   3  26        239.83        205.14        25.16 o                         
   6   3  26         34.04         37.12        18.62 o                         
  -5   4  26         73.84        105.55        47.71 o                         
  -4   4  26         42.59         30.33        17.96 o                         
  -3   4  26         66.21         55.39        18.97 o                         
  -2   4  26         36.21          9.83        27.59 o                         
  -1   4  26        301.30        275.30        27.06 o                         
   0   4  26          5.05         21.75        26.82 o                         
   1   4  26        295.14        270.54        23.20 o                         
   2   4  26         29.85         18.94        15.35 o                         
   3   4  26         61.41         63.51        17.11 o                         
   4   4  26         27.15          3.06        19.17 o                         
   5   4  26         87.84         80.67        24.23 o                         
   6   4  26         11.92         -4.20        21.01 o                         
  -6   5  26         20.21         -9.41        31.53 o                         
  -5   5  26         31.99         13.27        27.37 o                         
  -4   5  26         45.08         46.23        18.86 o                         
  -3   5  26        126.51        119.03        20.06 o                         
  -2   5  26         47.40         74.73        40.90 o                         
  -1   5  26         44.65          9.34        25.51 o                         
   0   5  26         22.93         30.28        27.02 o                         
   1   5  26         41.90         15.14        24.91 o                         
   2   5  26         31.49         62.58        16.50 o                         
   3   5  26        156.20        157.02        20.37 o                         
   4   5  26         43.34         51.45        37.38 o                         
   5   5  26         30.81          7.09        35.23 o                         
   6   5  26         11.41        -13.76        20.57 o                         
  -3   6  26          2.89         -0.29        25.83 o                         
  -2   6  26         29.34         19.37        26.02 o                         
  -1   6  26         17.25         -9.08        30.21 o                         
   0   6  26          3.98        -18.59        29.35 o                         
   1   6  26         10.48         13.64        26.18 o                         
   2   6  26         17.54         16.28        24.89 o                         
   3   6  26          4.77         39.41        35.06 o                         
   4   6  26         55.12         68.56        36.23 o                         
  -2   7  26         14.76          3.50        24.60 o                         
  -1   7  26          3.18        -19.76        32.74 o                         
   0   7  26         10.05          0.36        30.84 o                         
   1   7  26          5.26         -2.79        25.97 o                         
   2   7  26         17.83         49.20        30.19 o                         
   3   7  26         98.56        158.14        42.24 o                         
   1   0  27         10.80         46.73        18.10 o                         
   2   0  27       1009.09        998.34        19.79 o                         
   3   0  27          0.35         26.03        20.08 o                         
   4   0  27        686.33        677.97        20.28 o                         
   5   0  27          1.52        -20.12        31.22 o                         
   6   0  27          7.83         -8.42        25.60 o                         
  -6   1  27        106.81         91.40        34.32 o                         
  -4   1  27         13.24          9.23        16.60 o                         
  -3   1  27         17.50         46.93        39.80 o                         
  -2   1  27        196.55        177.23        17.21 o                         
  -1   1  27         39.70         68.29        22.90 o                         
   0   1  27        307.12        328.31        19.43 o                         
   1   1  27         64.15         79.57        17.08 o                         
   2   1  27        229.79        243.71        18.75 o                         
   3   1  27          4.20         24.27        25.56 o                         
   4   1  27         11.47         13.37        18.46 o                         
   5   1  27          1.15        -11.73        17.87 o                         
   6   1  27        103.47        102.61        69.49 o                         
   7   1  27          7.44         33.92        32.61 o                         
  -6   2  27          8.14         -0.62        30.28 o                         
  -5   2  27         16.79         -5.48        20.17 o                         
  -4   2  27        159.12        154.59        20.91 o                         
  -3   2  27         32.62         41.43        21.79 o                         
  -2   2  27         71.04         67.80        26.82 o                         
  -1   2  27        105.79         99.92        24.02 o                         
   0   2  27          6.00          9.01        15.92 o                         
   1   2  27        133.27        115.05        18.52 o                         
   2   2  27         84.19         88.03        16.23 o                         
   3   2  27         27.35         72.74        27.28 o                         
   4   2  27        152.13        154.47        15.85 o                         
   6   2  27          4.29          8.09        26.85 o                         
  -6   3  27        120.46        161.67        28.97 o                         
  -5   3  27         64.74         64.58        21.34 o                         
  -4   3  27         88.18         87.54        19.83 o                         
  -3   3  27         17.36         29.53        34.14 o                         
  -2   3  27        339.80        355.49        29.30 o                         
  -1   3  27          2.53        -15.16        25.33 o                         
   0   3  27        442.61        418.34        25.89 o                         
   1   3  27          6.63         -0.75        17.69 o                         
   2   3  27        295.40        310.85        19.02 o                         
   3   3  27         30.56         19.93        17.68 o                         
   4   3  27         96.27         92.47        22.48 o                         
   5   3  27         49.76         22.86        27.56 o                         
   6   3  27        120.74        127.99        44.94 o                         
  -6   4  27         32.74        -12.50        27.16 o                         
  -5   4  27         73.13         48.42        22.37 o                         
  -4   4  27        211.41        180.05        24.85 o                         
  -3   4  27         14.80         20.25        24.81 o                         
  -2   4  27        144.08        133.74        26.59 o                         
  -1   4  27          8.35         12.68        26.82 o                         
   0   4  27         57.02         49.90        26.44 o                         
   1   4  27         11.50          7.63        22.61 o                         
   2   4  27        142.56        165.88        26.10 o                         
   3   4  27         18.65         21.72        17.58 o                         
   4   4  27        242.73        167.88        28.53 o                         
   5   4  27         59.57         -7.84        34.64 o                         
   6   4  27         27.54         40.74        24.88 o                         
  -5   5  27         21.24         16.56        31.88 o                         
  -4   5  27         71.82         53.38        20.17 o                         
  -3   5  27         38.51         43.43        19.50 o                         
  -2   5  27        160.26        184.04        27.20 o                         
  -1   5  27         50.36         53.04        29.16 o                         
   1   5  27         53.92         62.79        22.70 o                         
   2   5  27        184.51        184.42        26.29 o                         
   3   5  27         16.03         28.75        19.61 o                         
   4   5  27         65.20         64.00        45.53 o                         
   5   5  27         21.94        -13.99        32.90 o                         
  -2   6  27         44.85         31.91        31.31 o                         
  -1   6  27         33.61         13.64        25.91 o                         
   0   6  27          5.24         -4.87        23.74 o                         
   1   6  27         25.77         12.53        30.12 o                         
   2   6  27         50.17         92.90        27.56 o                         
   3   6  27         18.60         60.80        40.85 o                         
   0   7  27         64.33         56.08        28.68 o                         
   1   7  27         29.92         23.68        30.49 o                         
   2   7  27          1.75         43.64        38.51 o                         
   0   0  28         22.84          6.85        24.08 o                         
   1   0  28         38.37         40.96        18.59 o                         
   2   0  28         17.33         19.06        16.67 o                         
   3   0  28          0.59         33.70        28.12 o                         
   4   0  28          1.44         29.92        24.39 o                         
   5   0  28          5.50         -4.29        21.49 o                         
  -6   1  28         47.24         17.37        29.03 o                         
  -5   1  28         76.43         52.29        43.86 o                         
  -4   1  28        110.83        117.97        19.25 o                         
  -3   1  28         13.61         61.75        25.01 o                         
  -2   1  28        102.72        120.88        25.08 o                         
  -1   1  28         69.21         66.37        17.64 o                         
   0   1  28         52.96         64.85        18.91 o                         
   1   1  28         84.99        102.20        18.75 o                         
   2   1  28        113.39        113.67        17.22 o                         
   3   1  28         22.74         56.53        36.53 o                         
   4   1  28        114.62        132.29        18.35 o                         
   5   1  28         99.27         52.41        35.43 o                         
  -6   2  28         25.79         -7.61        28.15 o                         
  -5   2  28         14.86          0.66        17.68 o                         
  -4   2  28        322.23        332.54        23.18 o                         
  -3   2  28         70.02         91.18        17.03 o                         
  -2   2  28        288.91        305.96        24.38 o                         
  -1   2  28         14.10         24.14        26.10 o                         
   0   2  28         22.71         12.58        17.64 o                         
   1   2  28         14.76         24.27        18.55 o                         
   2   2  28        318.32        315.82        17.00 o                         
   3   2  28         66.95         74.58        17.76 o                         
   4   2  28        302.09        353.57        33.40 o                         
   5   2  28         11.78        -12.55        28.38 o                         
  -5   3  28          5.71          8.60        20.51 o                         
  -4   3  28         61.84         50.41        21.41 o                         
  -3   3  28         57.10         70.42        34.08 o                         
  -2   3  28         14.20          7.25        24.15 o                         
  -1   3  28         14.77         15.80        28.10 o                         
   0   3  28         71.57         71.13        26.96 o                         
   1   3  28         16.54         25.34        18.05 o                         
   2   3  28          8.82          4.04        17.19 o                         
   3   3  28         54.46         58.73        24.96 o                         
   4   3  28         71.73         60.06        21.68 o                         
   5   3  28         11.71         22.25        30.57 o                         
  -5   4  28         33.25        -13.65        32.98 o                         
  -4   4  28         26.55         14.32        18.37 o                         
  -3   4  28         38.62         56.84        20.42 o                         
  -2   4  28          4.32         16.22        28.96 o                         
  -1   4  28        141.26        143.20        26.20 o                         
   0   4  28         17.17          6.87        22.28 o                         
   1   4  28        171.73        172.30        25.86 o                         
   2   4  28          7.05         -4.17        26.66 o                         
   3   4  28         46.54         76.25        37.68 o                         
   4   4  28         28.63          5.56        18.37 o                         
  -5   5  28         15.54        -23.27        33.63 o                         
  -4   5  28          6.01         -1.75        24.74 o                         
  -3   5  28          3.74          8.51        27.61 o                         
  -2   5  28         25.45         49.13        32.82 o                         
  -1   5  28          3.75         -4.67        26.11 o                         
   0   5  28         83.97         71.68        23.73 o                         
   1   5  28          5.93          7.04        26.22 o                         
   2   5  28         22.81         48.91        26.07 o                         
   3   5  28          7.69         33.43        21.20 o                         
   4   5  28          8.93         -6.27        32.79 o                         
  -1   6  28         35.01         25.26        31.93 o                         
   0   6  28         36.08         21.22        31.82 o                         
   1   6  28         40.51         61.38        29.69 o                         
   2   6  28         62.66         76.15        29.73 o                         
   1   0  29          6.53         22.29        17.66 o                         
   2   0  29         31.22         32.18        16.66 o                         
   3   0  29         68.97        137.45        74.81 o                         
   4   0  29        144.42        180.93        24.07 o                         
   5   0  29         70.05         35.05        26.40 o                         
  -6   1  29          6.91          4.86        22.01 o                         
  -5   1  29         89.97        114.68        22.05 o                         
  -4   1  29         10.99         34.40        24.09 o                         
  -3   1  29        293.42        385.78        59.52 o                         
  -2   1  29         40.96         30.25        26.85 o                         
  -1   1  29        300.63        268.43        19.14 o                         
   0   1  29         44.80         52.24        17.86 o                         
   1   1  29        284.66        282.86        20.22 o                         
   2   1  29         55.27         67.67        19.12 o                         
   3   1  29        287.67        380.03        75.46 o                         
   4   1  29         10.24         39.30        36.20 o                         
   5   1  29         93.23         83.72        37.37 o                         
  -5   2  29         48.50         29.96        22.11 o                         
  -4   2  29         12.96         29.37        27.27 o                         
  -3   2  29         11.77         67.68        46.59 o                         
  -2   2  29         29.94         22.45        27.55 o                         
  -1   2  29        315.43        309.01        28.58 o                         
   0   2  29          6.32         12.53        24.11 o                         
   1   2  29        282.77        296.70        18.42 o                         
   2   2  29         19.75         21.67        16.89 o                         
   3   2  29          9.13         60.25        35.57 o                         
   4   2  29         18.87        108.45        33.14 o                         
  -4   3  29          4.78         26.33        28.37 o                         
  -3   3  29         75.29        107.18        46.78 o                         
  -2   3  29         46.52         42.48        29.96 o                         
  -1   3  29        115.54        104.30        24.62 o                         
   0   3  29         10.94         11.41        26.97 o                         
   1   3  29        125.05         99.72        21.12 o                         
   2   3  29         63.75         83.66        16.31 o                         
   3   3  29         66.80        112.95        39.35 o                         
   4   3  29          2.40         69.55        33.57 o                         
  -4   4  29          7.93          5.18        26.35 o                         
  -3   4  29          2.24         46.60        26.83 o                         
  -2   4  29         37.82         16.54        26.67 o                         
  -1   4  29         51.14         84.96        30.71 o                         
   0   4  29        171.56        149.64        27.34 o                         
   1   4  29         53.70         55.55        28.03 o                         
   2   4  29         41.49         54.64        28.64 o                         
   3   4  29          2.05          0.84        31.34 o                         
   4   4  29          5.05          7.51        21.90 o                         
  -4   5  29         28.08         33.42        26.01 o                         
  -3   5  29        130.40        132.25        26.82 o                         
  -2   5  29          2.81         65.05        23.50 o                         
  -1   5  29        148.66        134.15        32.64 o                         
   0   5  29         49.43         36.49        30.07 o                         
   1   5  29        152.86        124.70        30.38 o                         
   2   5  29          0.99         30.78        34.89 o                         
   3   5  29        132.85        183.12        23.23 o                         
   2   6  29          1.35          3.34        31.45 o                         
   0   0  30         61.88         52.95        22.41 o                         
   1   0  30        349.83        352.42        21.20 o                         
   2   0  30        107.83         97.65        20.11 o                         
   3   0  30         72.49        160.47        71.17 o                         
   4   0  30         30.00         45.50        16.92 o                         
   5   0  30          1.29        -13.55        22.98 o                         
  -5   1  30         11.18          8.21        28.34 o                         
  -4   1  30         32.06         82.94        41.16 o                         
  -3   1  30         69.30        117.82        48.40 o                         
  -2   1  30         35.67         50.05        25.60 o                         
  -1   1  30         23.94         27.42        18.34 o                         
   0   1  30        368.21        404.69        21.01 o                         
   1   1  30         25.67         21.08        19.37 o                         
   2   1  30         26.26         15.67        20.24 o                         
   3   1  30         60.04        107.41        49.71 o                         
   4   1  30         40.64        100.11        47.74 o                         
  -4   2  30        148.42        173.61        20.34 o                         
  -3   2  30         43.74         19.16        27.97 o                         
  -2   2  30        271.15        303.10        29.76 o                         
  -1   2  30         28.81         39.62        24.38 o                         
   0   2  30          1.24          8.42        18.06 o                         
   1   2  30         29.17         38.47        19.15 o                         
   2   2  30        292.13        331.26        20.91 o                         
   3   2  30         44.21         45.86        16.45 o                         
  -3   3  30         41.00        131.49        29.56 o                         
  -2   3  30         25.63         23.54        25.03 o                         
  -1   3  30         79.38         87.23        25.23 o                         
   0   3  30         77.85         68.45        27.23 o                         
   1   3  30         75.15         27.64        30.94 o                         
   2   3  30         26.48         26.84        18.57 o                         
   3   3  30         19.57        150.37        33.06 o                         
   4   3  30         56.87         32.58        33.06 o                         
  -3   4  30         11.11         30.75        21.80 o                         
  -1   4  30         79.00         61.42        26.36 o                         
   0   4  30          1.32          7.48        29.89 o                         
   1   4  30         67.26        101.47        30.78 o                         
   2   4  30         57.35         89.35        30.79 o                         
   3   4  30          6.97         49.98        34.35 o                         
  -3   5  30         88.98        104.73        23.40 o                         
  -2   5  30         17.72         93.45        27.00 o                         
   2   5  30         12.69        150.96        31.23 o                         
   1   0  31          3.59          9.50        21.39 o                         
   2   0  31        198.51        214.03        21.55 o                         
   3   0  31        104.09        186.80        58.52 o                         
   4   0  31         45.11         26.85        26.67 o                         
  -3   1  31         23.98         31.89        25.43 o                         
  -2   1  31         27.24         16.94        22.45 o                         
  -1   1  31          0.09         -4.77        23.56 o                         
   0   1  31        104.78        116.29        21.56 o                         
   1   1  31          2.73         12.20        19.19 o                         
   2   1  31         19.91         10.90        19.46 o                         
   3   1  31         27.52         57.29        27.95 o                         
   4   1  31         55.35         62.21        25.63 o                         
  -2   2  31        132.22        114.33        24.69 o                         
  -1   2  31        231.00        202.80        23.46 o                         
   0   2  31        150.96        151.11        21.82 o                         
   1   2  31        240.29        245.15        21.27 o                         
   2   2  31        136.92        105.50        20.96 o                         
   3   2  31        126.57         95.29        22.57 o                         
   0   3  31        120.84         95.15        25.49 o                         
   1   3  31         26.35         28.64        17.60 o                         
   2   3  31          5.13         -9.73        26.78 o                         
  -2   4  31         58.97        137.88        24.51 o                         
   0   0  32          0.31         -3.28        29.00 o                         
   1   0  32         91.05        134.38        30.54 o                         
   0   1  32         60.44         85.53        30.32 o                         
   1   1  32          7.72          6.08        27.34 o                         
   2   1  32         10.14          9.96        27.69 o                         
   1   2  32         26.10         45.85        27.91 o                         
   2   2  32          8.99          3.93        28.99 o                         
   3   2  32          5.54         20.17        22.55 o                         
   2   3  32         22.79         10.73        22.45 o                         
                                                                                
